# Supplementary material for: Impaired dynein function preserves spinal interneuron survival and positioning in an ALS-like mouse model
Source: PLoS One. 2026 Apr 2;21(4):e0346246. doi: 10.1371/journal.pone.0346246 (PMC13046128; doi:10.1371/journal.pone.0346246)
Supplement: S1 File — It includes the transformed angles and normalised distances of each immunopositive cell, relative to the central canal. (XLSX) [file pone.0346246.s001.xlsx]

## Sheet: Single marker
MouseID	Genotype	SectionID	Marker	CellID	Angle_transformed_degrees*	Angle_transformed_radians**	Normalised_DT_distance			*Transformation of left-side angles to right-side results in some negative values, hence why some angles are outside the 0-360° range.
FCD10-7	Dync1h1(+/Loa)	SC107	ChAT	1	316.579	5.52535	1			**Conversion of degrees to radians for circular statistics puts all angles in the –π/2 to 2π range.
FCD10-7	Dync1h1(+/Loa)	SC107	ChAT	2	277.547	4.84411	1
FCD10-7	Dync1h1(+/Loa)	SC107	ChAT	3	298.942	5.21753	0.5765
FCD10-7	Dync1h1(+/Loa)	SC107	ChAT	4	-60.3721	-1.05369	0.5843
FCD10-7	Dync1h1(+/Loa)	SC107	ChAT	5	329.9	5.75784	1
FCD10-7	Dync1h1(+/Loa)	SC107	ChAT	6	-30.0186	-0.523923	1
FCD10-7	Dync1h1(+/Loa)	SC107	ChAT	7	338.288	5.90425	1
FCD10-7	Dync1h1(+/Loa)	SC107	ChAT	8	-28.9883	-0.505941	1
FCD10-7	Dync1h1(+/Loa)	SC107	ChAT	9	-26.9389	-0.470173	0.6392
FCD10-7	Dync1h1(+/Loa)	SC107	ChAT	10	-19.1623	-0.334445	0.851
FCD10-7	Dync1h1(+/Loa)	SC107	ChAT	11	350.572	6.11864	1
FCD10-7	Dync1h1(+/Loa)	SC107	ChAT	12	358.547	6.25783	1
FCD10-7	Dync1h1(+/Loa)	SC107	ChAT	13	9.8334	0.171625	0.1412
FCD10-7	Dync1h1(+/Loa)	SC107	ChAT	14	55.1754	0.962992	0.6627
FCD10-7	Dync1h1(+/Loa)	SC107	ChAT	15	3.9476	0.0688986	1
FCD10-7	Dync1h1(+/Loa)	SC107	ChAT	16	14.4866	0.252839	0.2706
FCD10-7	Dync1h1(+/Loa)	SC107	ChAT	17	27.9478	0.487781	0.5882
FCD10-7	Dync1h1(+/Loa)	SC107	ChAT	18	29.3521	0.512291	0.6039
FCD10-7	Dync1h1(+/Loa)	SC107	ChAT	19	15.545	0.271311	0.6078
FCD10-7	Dync1h1(+/Loa)	SC107	ChAT	20	42.5766	0.743102	0.7373
FCD10-7	Dync1h1(+/Loa)	SC107	ChAT	21	13.6618	0.238443	1
FCD10-7	Dync1h1(+/Loa)	SC107	ChAT	22	20.8326	0.363597	0.5804
FCD10-7	Dync1h1(+/Loa)	SC107	ChAT	23	24.6093	0.429513	0.6784
FCD10-7	Dync1h1(+/Loa)	SC107	ChAT	24	36.2902	0.633383	0.6706
FCD10-7	Dync1h1(+/Loa)	SC107	ChAT	25	24.2645	0.423495	1
FCD10-7	Dync1h1(+/Loa)	SC107	ChAT	26	26.4688	0.461968	1
FCD10-7	Dync1h1(+/Loa)	SC107	ChAT	27	41.3646	0.721948	0.8275
FCD10-7	Dync1h1(+/Loa)	SC107	ChAT	28	24.7618	0.432175	1
FCD10-7	Dync1h1(+/Loa)	SC107	ChAT	29	26.0268	0.454253	1
FCD10-7	Dync1h1(+/Loa)	SC107	ChAT	30	35.4871	0.619367	0.7216
FCD10-7	Dync1h1(+/Loa)	SC107	ChAT	31	21.6957	0.378661	1
FCD10-7	Dync1h1(+/Loa)	SC107	ChAT	32	30.3537	0.529772	0.9647
FCD10-7	Dync1h1(+/Loa)	SC107	ChAT	33	29.2503	0.510514	1
FCD10-7	Dync1h1(+/Loa)	SC107	ChAT	34	49.3184	0.860768	1
FCD10-7	Dync1h1(+/Loa)	SC107	ChAT	35	42.0735	0.734321	0.9765
FCD10-7	Dync1h1(+/Loa)	SC107	ChAT	36	34.9635	0.610228	0.9412
FCD10-7	Dync1h1(+/Loa)	SC107	ChAT	37	36.9356	0.644648	0.9176
FCD10-7	Dync1h1(+/Loa)	SC107	ChAT	38	26.0732	0.455063	1
FCD10-7	Dync1h1(+/Loa)	SC107	ChAT	39	25.8729	0.451567	1
FCD10-7	Dync1h1(+/Loa)	SC107	ChAT	40	34.2037	0.596967	1
FCD10-7	Dync1h1(+/Loa)	SC107	ChAT	41	51.1103	0.892043	1
FCD10-7	Dync1h1(+/Loa)	SC107	ChAT	42	48.7412	0.850694	1
FCD10-7	Dync1h1(+/Loa)	SC107	ChAT	43	46.7407	0.815779	1
FCD10-7	Dync1h1(+/Loa)	SC107	ChAT	44	76.3165	1.33197	1
FCD10-7	Dync1h1(+/Loa)	SC107	ChAT	45	40.2703	0.702849	1
FCD10-7	Dync1h1(+/Loa)	SC107	ChAT	46	51.0496	0.890984	1
FCD10-7	Dync1h1(+/Loa)	SC107	ChAT	47	49.7533	0.868359	1
FCD10-7	Dync1h1(+/Loa)	SC107	ChAT	48	41.0183	0.715904	1
FCD10-7	Dync1h1(+/Loa)	SC107	ChAT	49	40.3341	0.703963	1
FCD10-7	Dync1h1(+/Loa)	SC107	Calbindin	1	-72.7031	-1.26891	0.949
FCD10-7	Dync1h1(+/Loa)	SC107	Calbindin	2	-77.3752	-1.35045	1
FCD10-7	Dync1h1(+/Loa)	SC107	Calbindin	3	-69.7876	-1.21802	0.9137
FCD10-7	Dync1h1(+/Loa)	SC107	Calbindin	4	303.466	5.29649	0.8706
FCD10-7	Dync1h1(+/Loa)	SC107	Calbindin	5	-57.8314	-1.00935	0.8627
FCD10-7	Dync1h1(+/Loa)	SC107	Calbindin	6	-55.0381	-0.960596	0.8627
FCD10-7	Dync1h1(+/Loa)	SC107	Calbindin	7	-81.8946	-1.42933	1
FCD10-7	Dync1h1(+/Loa)	SC107	Calbindin	8	-66.1201	-1.15401	0.7882
FCD10-7	Dync1h1(+/Loa)	SC107	Calbindin	9	-54.2991	-0.947698	0.7843
FCD10-7	Dync1h1(+/Loa)	SC107	Calbindin	10	-64.6101	-1.12766	0.7882
FCD10-7	Dync1h1(+/Loa)	SC107	Calbindin	11	-68.5401	-1.19625	0.7843
FCD10-7	Dync1h1(+/Loa)	SC107	Calbindin	12	309.753	5.4062	0.8824
FCD10-7	Dync1h1(+/Loa)	SC107	Calbindin	13	310.86	5.42554	0.9176
FCD10-7	Dync1h1(+/Loa)	SC107	Calbindin	14	301.288	5.25846	0.7961
FCD10-7	Dync1h1(+/Loa)	SC107	Calbindin	15	307.547	5.36771	0.8039
FCD10-7	Dync1h1(+/Loa)	SC107	Calbindin	16	-50.634	-0.88373	0.7608
FCD10-7	Dync1h1(+/Loa)	SC107	Calbindin	17	-52.1827	-0.91076	0.7451
FCD10-7	Dync1h1(+/Loa)	SC107	Calbindin	18	273.359	4.77102	1
FCD10-7	Dync1h1(+/Loa)	SC107	Calbindin	19	300.26	5.24053	0.7608
FCD10-7	Dync1h1(+/Loa)	SC107	Calbindin	20	-62.6654	-1.09372	0.7294
FCD10-7	Dync1h1(+/Loa)	SC107	Calbindin	21	318.075	5.55145	1
FCD10-7	Dync1h1(+/Loa)	SC107	Calbindin	22	302.008	5.27103	0.7373
FCD10-7	Dync1h1(+/Loa)	SC107	Calbindin	23	-85.3374	-1.48942	1
FCD10-7	Dync1h1(+/Loa)	SC107	Calbindin	24	320.777	5.59861	1
FCD10-7	Dync1h1(+/Loa)	SC107	Calbindin	25	-80.4425	-1.40399	0.9765
FCD10-7	Dync1h1(+/Loa)	SC107	Calbindin	26	-54.1767	-0.945562	0.698
FCD10-7	Dync1h1(+/Loa)	SC107	Calbindin	27	308.228	5.3796	0.698
FCD10-7	Dync1h1(+/Loa)	SC107	Calbindin	28	-51.9777	-0.907182	0.6588
FCD10-7	Dync1h1(+/Loa)	SC107	Calbindin	29	324.012	5.65508	1
FCD10-7	Dync1h1(+/Loa)	SC107	Calbindin	30	325.176	5.67539	1
FCD10-7	Dync1h1(+/Loa)	SC107	Calbindin	31	310.354	5.4167	0.7686
FCD10-7	Dync1h1(+/Loa)	SC107	Calbindin	32	-61.0592	-1.06568	0.6392
FCD10-7	Dync1h1(+/Loa)	SC107	Calbindin	33	307.433	5.36573	0.6118
FCD10-7	Dync1h1(+/Loa)	SC107	Calbindin	34	318.448	5.55797	0.9176
FCD10-7	Dync1h1(+/Loa)	SC107	Calbindin	35	326.779	5.70338	1
FCD10-7	Dync1h1(+/Loa)	SC107	Calbindin	36	329.336	5.748	1
FCD10-7	Dync1h1(+/Loa)	SC107	Calbindin	37	-49.7503	-0.868307	0.6118
FCD10-7	Dync1h1(+/Loa)	SC107	Calbindin	38	303.687	5.30034	0.5765
FCD10-7	Dync1h1(+/Loa)	SC107	Calbindin	39	-52.5861	-0.917801	0.5725
FCD10-7	Dync1h1(+/Loa)	SC107	Calbindin	40	326.905	5.70557	1
FCD10-7	Dync1h1(+/Loa)	SC107	Calbindin	41	-41.8154	-0.729816	0.651
FCD10-7	Dync1h1(+/Loa)	SC107	Calbindin	42	318.021	5.55052	0.7176
FCD10-7	Dync1h1(+/Loa)	SC107	Calbindin	43	-84.9481	-1.48262	1
FCD10-7	Dync1h1(+/Loa)	SC107	Calbindin	44	271.371	4.73632	1
FCD10-7	Dync1h1(+/Loa)	SC107	Calbindin	45	-39.1818	-0.683851	0.702
FCD10-7	Dync1h1(+/Loa)	SC107	Calbindin	46	-37.252	-0.65017	0.7804
FCD10-7	Dync1h1(+/Loa)	SC107	Calbindin	47	-32.0397	-0.559198	0.9882
FCD10-7	Dync1h1(+/Loa)	SC107	Calbindin	48	-30.5891	-0.533881	1
FCD10-7	Dync1h1(+/Loa)	SC107	Calbindin	49	-39.3712	-0.687157	0.5137
FCD10-7	Dync1h1(+/Loa)	SC107	Calbindin	50	-29.3151	-0.511645	1
FCD10-7	Dync1h1(+/Loa)	SC107	Calbindin	51	-37.3761	-0.652336	0.4431
FCD10-7	Dync1h1(+/Loa)	SC107	Calbindin	52	339.969	5.93359	1
FCD10-7	Dync1h1(+/Loa)	SC107	Calbindin	53	337.365	5.88812	1
FCD10-7	Dync1h1(+/Loa)	SC107	Calbindin	54	343.492	5.99507	1
FCD10-7	Dync1h1(+/Loa)	SC107	Calbindin	55	-23.7575	-0.414647	0.7373
FCD10-7	Dync1h1(+/Loa)	SC107	Calbindin	56	-19.664	-0.343202	0.8471
FCD10-7	Dync1h1(+/Loa)	SC107	Calbindin	57	-23.3937	-0.408297	0.3804
FCD10-7	Dync1h1(+/Loa)	SC107	Calbindin	58	358.604	6.25882	1
FCD10-7	Dync1h1(+/Loa)	SC107	Calbindin	59	353.718	6.17354	0.4627
FCD10-7	Dync1h1(+/Loa)	SC107	Calbindin	60	88.3542	1.54207	1
FCD10-7	Dync1h1(+/Loa)	SC107	Calbindin	61	20.8783	0.364395	0.3059
FCD10-7	Dync1h1(+/Loa)	SC107	Calbindin	62	33.7813	0.589595	0.3255
FCD10-7	Dync1h1(+/Loa)	SC107	Calbindin	63	35.7116	0.623285	0.7294
FCD10-7	Dync1h1(+/Loa)	SC107	Calbindin	64	29.5451	0.515659	1
FCD10-7	Dync1h1(+/Loa)	SC107	Calbindin	65	34.8596	0.608415	0.9451
FCD10-7	Dync1h1(+/Loa)	SC107	Calbindin	66	36.8595	0.64332	0.9333
FCD10-7	Dync1h1(+/Loa)	SC107	Calbindin	67	36.9624	0.645116	0.9765
FCD10-7	Dync1h1(+/Loa)	SC107	Calbindin	68	26.436	0.461395	1
FCD10-7	Dync1h1(+/Loa)	SC107	Calbindin	69	56.0329	0.977959	1
FCD10-7	Dync1h1(+/Loa)	SC107	Calbindin	70	34.142	0.59589	1
FCD10-7	Dync1h1(+/Loa)	SC107	Calbindin	71	40.5867	0.708372	1
FCD10-7	Dync1h1(+/Loa)	SC107	Calbindin	72	51.0085	0.890266	1
FCD10-7	Dync1h1(+/Loa)	SC107	Calbindin	73	38.6404	0.674402	1
FCD10-7	Dync1h1(+/Loa)	SC107	Calbindin	74	47.5525	0.829948	1
FCD10-7	Dync1h1(+/Loa)	SC107	Calbindin	75	40.975	0.715149	1
FCD10-7	Dync1h1(+/Loa)	SC107	Calbindin	76	52.8579	0.922544	1
FCD10-7	Dync1h1(+/Loa)	SC107	Calbindin	77	38.7745	0.676743	1
FCD10-7	Dync1h1(+/Loa)	SC107	Calbindin	78	41.1178	0.717641	1
FCD10-7	Dync1h1(+/Loa)	SC107	GAD-67	1	316.879	5.53058	1
FCD10-7	Dync1h1(+/Loa)	SC107	GAD-67	2	-62.0682	-1.08329	0.9373
FCD10-7	Dync1h1(+/Loa)	SC107	GAD-67	3	307.324	5.36381	0.9765
FCD10-7	Dync1h1(+/Loa)	SC107	GAD-67	4	318.879	5.56549	1
FCD10-7	Dync1h1(+/Loa)	SC107	GAD-67	5	319.787	5.58134	1
FCD10-7	Dync1h1(+/Loa)	SC107	GAD-67	6	-87.7523	-1.53157	1
FCD10-7	Dync1h1(+/Loa)	SC107	GAD-67	7	-81.2494	-1.41807	1
FCD10-7	Dync1h1(+/Loa)	SC107	GAD-67	8	-81.6525	-1.4251	1
FCD10-7	Dync1h1(+/Loa)	SC107	GAD-67	9	-83.8433	-1.46334	1
FCD10-7	Dync1h1(+/Loa)	SC107	GAD-67	10	-88.394	-1.54277	1
FCD10-7	Dync1h1(+/Loa)	SC107	GAD-67	11	-54.4686	-0.950656	0.6745
FCD10-7	Dync1h1(+/Loa)	SC107	GAD-67	12	-77.9238	-1.36003	1
FCD10-7	Dync1h1(+/Loa)	SC107	GAD-67	13	324.035	5.65548	1
FCD10-7	Dync1h1(+/Loa)	SC107	GAD-67	14	-55.789	-0.973702	0.6235
FCD10-7	Dync1h1(+/Loa)	SC107	GAD-67	15	-81.9399	-1.43012	1
FCD10-7	Dync1h1(+/Loa)	SC107	GAD-67	16	-67.0905	-1.17095	0.749
FCD10-7	Dync1h1(+/Loa)	SC107	GAD-67	17	-51.0903	-0.891694	0.6118
FCD10-7	Dync1h1(+/Loa)	SC107	GAD-67	18	-49.9835	-0.872377	0.6157
FCD10-7	Dync1h1(+/Loa)	SC107	GAD-67	19	-49.4831	-0.863643	0.5647
FCD10-7	Dync1h1(+/Loa)	SC107	GAD-67	20	-54.8504	-0.95732	0.5569
FCD10-7	Dync1h1(+/Loa)	SC107	GAD-67	21	314.436	5.48795	0.7137
FCD10-7	Dync1h1(+/Loa)	SC107	GAD-67	22	312.978	5.4625	0.6784
FCD10-7	Dync1h1(+/Loa)	SC107	GAD-67	23	-79.8218	-1.39315	1
FCD10-7	Dync1h1(+/Loa)	SC107	GAD-67	24	-85.5707	-1.49349	1
FCD10-7	Dync1h1(+/Loa)	SC107	GAD-67	25	-45.0993	-0.787131	0.5725
FCD10-7	Dync1h1(+/Loa)	SC107	GAD-67	26	-62.7788	-1.0957	0.6863
FCD10-7	Dync1h1(+/Loa)	SC107	GAD-67	27	-72.3569	-1.26287	0.9922
FCD10-7	Dync1h1(+/Loa)	SC107	GAD-67	28	306.901	5.35644	0.4314
FCD10-7	Dync1h1(+/Loa)	SC107	GAD-67	29	327.964	5.72406	1
FCD10-7	Dync1h1(+/Loa)	SC107	GAD-67	30	-39.989	-0.69794	0.6667
FCD10-7	Dync1h1(+/Loa)	SC107	GAD-67	31	323.647	5.6487	0.8667
FCD10-7	Dync1h1(+/Loa)	SC107	GAD-67	32	309.035	5.39368	0.4039
FCD10-7	Dync1h1(+/Loa)	SC107	GAD-67	33	323.015	5.63768	0.8078
FCD10-7	Dync1h1(+/Loa)	SC107	GAD-67	34	-44.5318	-0.777227	0.4275
FCD10-7	Dync1h1(+/Loa)	SC107	GAD-67	35	327.116	5.70925	0.9569
FCD10-7	Dync1h1(+/Loa)	SC107	GAD-67	36	327.513	5.71618	1
FCD10-7	Dync1h1(+/Loa)	SC107	GAD-67	37	318.252	5.55454	0.5216
FCD10-7	Dync1h1(+/Loa)	SC107	GAD-67	38	-47.5808	-0.830442	0.3294
FCD10-7	Dync1h1(+/Loa)	SC107	GAD-67	39	312.469	5.45362	0.3529
FCD10-7	Dync1h1(+/Loa)	SC107	GAD-67	40	325.502	5.68107	0.8824
FCD10-7	Dync1h1(+/Loa)	SC107	GAD-67	41	311.575	5.438	0.3333
FCD10-7	Dync1h1(+/Loa)	SC107	GAD-67	42	335.751	5.85996	1
FCD10-7	Dync1h1(+/Loa)	SC107	GAD-67	43	335.662	5.8584	1
FCD10-7	Dync1h1(+/Loa)	SC107	GAD-67	44	321.038	5.60318	0.5569
FCD10-7	Dync1h1(+/Loa)	SC107	GAD-67	45	329.528	5.75135	1
FCD10-7	Dync1h1(+/Loa)	SC107	GAD-67	46	335.497	5.85553	1
FCD10-7	Dync1h1(+/Loa)	SC107	GAD-67	47	-52.5556	-0.917268	0.6039
FCD10-7	Dync1h1(+/Loa)	SC107	GAD-67	48	-59.4368	-1.03737	0.8275
FCD10-7	Dync1h1(+/Loa)	SC107	GAD-67	49	325.877	5.68762	0.8
FCD10-7	Dync1h1(+/Loa)	SC107	GAD-67	50	335.249	5.85121	1
FCD10-7	Dync1h1(+/Loa)	SC107	GAD-67	51	331.79	5.79083	1
FCD10-7	Dync1h1(+/Loa)	SC107	GAD-67	52	315.219	5.5016	0.3373
FCD10-7	Dync1h1(+/Loa)	SC107	GAD-67	53	328.989	5.74195	0.8824
FCD10-7	Dync1h1(+/Loa)	SC107	GAD-67	54	-33.5743	-0.585982	0.6902
FCD10-7	Dync1h1(+/Loa)	SC107	GAD-67	55	317.906	5.54851	0.2941
FCD10-7	Dync1h1(+/Loa)	SC107	GAD-67	56	326.319	5.69533	0.702
FCD10-7	Dync1h1(+/Loa)	SC107	GAD-67	57	-48.5959	-0.848158	0.5608
FCD10-7	Dync1h1(+/Loa)	SC107	GAD-67	58	324.776	5.66842	0.5961
FCD10-7	Dync1h1(+/Loa)	SC107	GAD-67	59	-37.9637	-0.662592	0.4314
FCD10-7	Dync1h1(+/Loa)	SC107	GAD-67	60	335.906	5.86266	1
FCD10-7	Dync1h1(+/Loa)	SC107	GAD-67	61	331.262	5.78162	0.9255
FCD10-7	Dync1h1(+/Loa)	SC107	GAD-67	62	337.168	5.88469	1
FCD10-7	Dync1h1(+/Loa)	SC107	GAD-67	63	-56.7252	-0.990042	0.8431
FCD10-7	Dync1h1(+/Loa)	SC107	GAD-67	64	-61.0507	-1.06554	0.9412
FCD10-7	Dync1h1(+/Loa)	SC107	GAD-67	65	336.901	5.88003	1
FCD10-7	Dync1h1(+/Loa)	SC107	GAD-67	66	332.733	5.80728	0.8784
FCD10-7	Dync1h1(+/Loa)	SC107	GAD-67	67	337.623	5.89263	1
FCD10-7	Dync1h1(+/Loa)	SC107	GAD-67	68	333.885	5.82739	0.7882
FCD10-7	Dync1h1(+/Loa)	SC107	GAD-67	69	325.788	5.68607	0.3333
FCD10-7	Dync1h1(+/Loa)	SC107	GAD-67	70	327.997	5.72463	0.4471
FCD10-7	Dync1h1(+/Loa)	SC107	GAD-67	71	340.808	5.94821	1
FCD10-7	Dync1h1(+/Loa)	SC107	GAD-67	72	332.089	5.79605	0.698
FCD10-7	Dync1h1(+/Loa)	SC107	GAD-67	73	335.944	5.86333	0.8706
FCD10-7	Dync1h1(+/Loa)	SC107	GAD-67	74	-28.2009	-0.492199	0.6235
FCD10-7	Dync1h1(+/Loa)	SC107	GAD-67	75	-28.6351	-0.499777	0.5451
FCD10-7	Dync1h1(+/Loa)	SC107	GAD-67	76	331.443	5.78478	0.6157
FCD10-7	Dync1h1(+/Loa)	SC107	GAD-67	77	330.11	5.76151	0.3765
FCD10-7	Dync1h1(+/Loa)	SC107	GAD-67	78	-25.71	-0.448724	0.6824
FCD10-7	Dync1h1(+/Loa)	SC107	GAD-67	79	335.652	5.85824	0.6941
FCD10-7	Dync1h1(+/Loa)	SC107	GAD-67	80	-23.9645	-0.418259	0.7216
FCD10-7	Dync1h1(+/Loa)	SC107	GAD-67	81	329.041	5.74285	0.2235
FCD10-7	Dync1h1(+/Loa)	SC107	GAD-67	82	327.591	5.71754	0.298
FCD10-7	Dync1h1(+/Loa)	SC107	GAD-67	83	337.454	5.88969	0.5961
FCD10-7	Dync1h1(+/Loa)	SC107	GAD-67	84	-20.9162	-0.365057	0.8235
FCD10-7	Dync1h1(+/Loa)	SC107	GAD-67	85	346.766	6.0522	1
FCD10-7	Dync1h1(+/Loa)	SC107	GAD-67	86	339.801	5.93065	0.5961
FCD10-7	Dync1h1(+/Loa)	SC107	GAD-67	87	339.148	5.91926	0.5373
FCD10-7	Dync1h1(+/Loa)	SC107	GAD-67	88	345.467	6.02954	1
FCD10-7	Dync1h1(+/Loa)	SC107	GAD-67	89	346.784	6.05253	1
FCD10-7	Dync1h1(+/Loa)	SC107	GAD-67	90	340.528	5.94334	0.5333
FCD10-7	Dync1h1(+/Loa)	SC107	GAD-67	91	-23.5311	-0.410695	0.3765
FCD10-7	Dync1h1(+/Loa)	SC107	GAD-67	92	344.823	6.0183	0.702
FCD10-7	Dync1h1(+/Loa)	SC107	GAD-67	93	-17.3933	-0.30357	0.8392
FCD10-7	Dync1h1(+/Loa)	SC107	GAD-67	94	345.23	6.0254	0.5569
FCD10-7	Dync1h1(+/Loa)	SC107	GAD-67	95	350.766	6.12202	1
FCD10-7	Dync1h1(+/Loa)	SC107	GAD-67	96	-15.1638	-0.264658	0.7176
FCD10-7	Dync1h1(+/Loa)	SC107	GAD-67	97	337.591	5.89207	0.3216
FCD10-7	Dync1h1(+/Loa)	SC107	GAD-67	98	340.193	5.93749	0.3176
FCD10-7	Dync1h1(+/Loa)	SC107	GAD-67	99	354.633	6.18951	1
FCD10-7	Dync1h1(+/Loa)	SC107	GAD-67	100	-27.9546	-0.4879	0.698
FCD10-7	Dync1h1(+/Loa)	SC107	GAD-67	101	347.937	6.07264	0.2824
FCD10-7	Dync1h1(+/Loa)	SC107	GAD-67	102	352.359	6.14983	0
FCD10-7	Dync1h1(+/Loa)	SC107	GAD-67	103	354.839	6.19311	0.3569
FCD10-7	Dync1h1(+/Loa)	SC107	GAD-67	104	351.38	6.13273	0.5294
FCD10-7	Dync1h1(+/Loa)	SC107	GAD-67	105	358.845	6.26302	1
FCD10-7	Dync1h1(+/Loa)	SC107	GAD-67	106	317.106	5.53454	0.6706
FCD10-7	Dync1h1(+/Loa)	SC107	GAD-67	107	358.872	6.2635	1
FCD10-7	Dync1h1(+/Loa)	SC107	GAD-67	108	-0.8072	-0.0140883	0.5882
FCD10-7	Dync1h1(+/Loa)	SC107	GAD-67	109	0.136	0.00237365	1
FCD10-7	Dync1h1(+/Loa)	SC107	GAD-67	110	3.3798	0.0589886	0.5961
FCD10-7	Dync1h1(+/Loa)	SC107	GAD-67	111	5.2557	0.0917293	0.5961
FCD10-7	Dync1h1(+/Loa)	SC107	GAD-67	112	7.5236	0.131312	0.2863
FCD10-7	Dync1h1(+/Loa)	SC107	GAD-67	113	88.0516	1.53679	0.8353
FCD10-7	Dync1h1(+/Loa)	SC107	GAD-67	114	34.5874	0.603664	0.6588
FCD10-7	Dync1h1(+/Loa)	SC107	GAD-67	115	12.2472	0.213754	0.6314
FCD10-7	Dync1h1(+/Loa)	SC107	GAD-67	116	17.5203	0.305787	0
FCD10-7	Dync1h1(+/Loa)	SC107	GAD-67	117	36.1821	0.631497	0.5843
FCD10-7	Dync1h1(+/Loa)	SC107	GAD-67	118	42.7361	0.745886	0.7412
FCD10-7	Dync1h1(+/Loa)	SC107	GAD-67	119	24.6	0.429351	0.1961
FCD10-7	Dync1h1(+/Loa)	SC107	GAD-67	120	34.1398	0.595852	0.349
FCD10-7	Dync1h1(+/Loa)	SC107	GAD-67	121	22.0043	0.384047	0.2902
FCD10-7	Dync1h1(+/Loa)	SC107	GAD-67	122	21.214	0.370254	0.3608
FCD10-7	Dync1h1(+/Loa)	SC107	GAD-67	123	49.3494	0.86131	0.8039
FCD10-7	Dync1h1(+/Loa)	SC107	GAD-67	124	34.3251	0.599086	0.5451
FCD10-7	Dync1h1(+/Loa)	SC107	GAD-67	125	26.1069	0.455651	1
FCD10-7	Dync1h1(+/Loa)	SC107	GAD-67	126	30.4351	0.531193	0.9686
FCD10-7	Dync1h1(+/Loa)	SC107	GAD-67	127	37.0155	0.646042	0.9373
FCD10-7	Dync1h1(+/Loa)	SC107	GAD-67	128	60.3532	1.05336	1
FCD10-7	Dync1h1(+/Loa)	SC107	GAD-67	129	51.3806	0.896761	1
FCD10-7	Dync1h1(+/Loa)	SC107	GAD-67	130	76.673	1.3382	1
FCD10-7	Dync1h1(+/Loa)	SC107	GAD-67	131	34.626	0.604338	1
FCD10-7	Dync1h1(+/Loa)	SC107	GAD-67	132	50.8729	0.8879	1
FCD10-7	Dync1h1(+/Loa)	SC107	GAD-67	133	50.7862	0.886386	1
FCD10-7	Dync1h1(+/Loa)	SC107	GAD-67	134	49.9131	0.871148	1
FCD10-7	Dync1h1(+/Loa)	SC107	GAD-67	135	74.4819	1.29995	1
FCD10-7	Dync1h1(+/Loa)	SC107	Parvalbumin	1	314.32	5.48593	1
FCD10-7	Dync1h1(+/Loa)	SC107	Parvalbumin	2	-77.0986	-1.34562	1
FCD10-7	Dync1h1(+/Loa)	SC107	Parvalbumin	3	-58.4287	-1.01977	0.8784
FCD10-7	Dync1h1(+/Loa)	SC107	Parvalbumin	4	-55.3411	-0.965884	0.8588
FCD10-7	Dync1h1(+/Loa)	SC107	Parvalbumin	5	-59.7757	-1.04328	0.8314
FCD10-7	Dync1h1(+/Loa)	SC107	Parvalbumin	6	-50.8278	-0.887112	0.7765
FCD10-7	Dync1h1(+/Loa)	SC107	Parvalbumin	7	-74.3301	-1.2973	0.8824
FCD10-7	Dync1h1(+/Loa)	SC107	Parvalbumin	8	318.241	5.55436	0.8667
FCD10-7	Dync1h1(+/Loa)	SC107	Parvalbumin	9	309.684	5.405	0.5686
FCD10-7	Dync1h1(+/Loa)	SC107	Parvalbumin	10	330.191	5.76292	1
FCD10-7	Dync1h1(+/Loa)	SC107	Parvalbumin	11	324.826	5.66928	1
FCD10-7	Dync1h1(+/Loa)	SC107	Parvalbumin	12	307.321	5.36376	0.5137
FCD10-7	Dync1h1(+/Loa)	SC107	Parvalbumin	13	332.446	5.80228	1
FCD10-7	Dync1h1(+/Loa)	SC107	Parvalbumin	14	319.061	5.56866	0.5922
FCD10-7	Dync1h1(+/Loa)	SC107	Parvalbumin	15	-44.4049	-0.775012	0.4235
FCD10-7	Dync1h1(+/Loa)	SC107	Parvalbumin	16	330.04	5.76028	1
FCD10-7	Dync1h1(+/Loa)	SC107	Parvalbumin	17	315.421	5.50514	0.3608
FCD10-7	Dync1h1(+/Loa)	SC107	Parvalbumin	18	335.19	5.85017	1
FCD10-7	Dync1h1(+/Loa)	SC107	Parvalbumin	19	324.703	5.66713	0.8196
FCD10-7	Dync1h1(+/Loa)	SC107	Parvalbumin	20	329.772	5.75561	1
FCD10-7	Dync1h1(+/Loa)	SC107	Parvalbumin	21	338.184	5.90243	1
FCD10-7	Dync1h1(+/Loa)	SC107	Parvalbumin	22	331.792	5.79086	1
FCD10-7	Dync1h1(+/Loa)	SC107	Parvalbumin	23	-75.0314	-1.30954	1
FCD10-7	Dync1h1(+/Loa)	SC107	Parvalbumin	24	-61.1048	-1.06648	0.9098
FCD10-7	Dync1h1(+/Loa)	SC107	Parvalbumin	25	338.097	5.90091	1
FCD10-7	Dync1h1(+/Loa)	SC107	Parvalbumin	26	328.827	5.73911	0.7961
FCD10-7	Dync1h1(+/Loa)	SC107	Parvalbumin	27	337.108	5.88365	1
FCD10-7	Dync1h1(+/Loa)	SC107	Parvalbumin	28	338.246	5.9035	1
FCD10-7	Dync1h1(+/Loa)	SC107	Parvalbumin	29	332.39	5.80129	0.7647
FCD10-7	Dync1h1(+/Loa)	SC107	Parvalbumin	30	323.161	5.64022	0.2353
FCD10-7	Dync1h1(+/Loa)	SC107	Parvalbumin	31	-38.3484	-0.669306	0.498
FCD10-7	Dync1h1(+/Loa)	SC107	Parvalbumin	32	332.881	5.80987	0.2588
FCD10-7	Dync1h1(+/Loa)	SC107	Parvalbumin	33	-23.4521	-0.409316	0.3804
FCD10-7	Dync1h1(+/Loa)	SC107	Parvalbumin	34	345.172	6.02439	0.5725
FCD10-7	Dync1h1(+/Loa)	SC107	Parvalbumin	35	-59.4806	-1.03813	0.9882
FCD10-7	Dync1h1(+/Loa)	SC107	Parvalbumin	36	350.858	6.12362	0.2627
FCD10-7	Dync1h1(+/Loa)	SC107	Parvalbumin	37	291.501	5.08765	0.8706
FCD10-7	Dync1h1(+/Loa)	SC107	Parvalbumin	38	351.507	6.13496	0
FCD10-7	Dync1h1(+/Loa)	SC107	Parvalbumin	39	354.845	6.19321	0.3569
FCD10-7	Dync1h1(+/Loa)	SC107	Parvalbumin	40	353.663	6.17258	0
FCD10-7	Dync1h1(+/Loa)	SC107	Parvalbumin	41	315.598	5.50822	0.7216
FCD10-7	Dync1h1(+/Loa)	SC107	Parvalbumin	42	358.791	6.26209	0.3137
FCD10-7	Dync1h1(+/Loa)	SC107	Parvalbumin	43	-0.7881	-0.0137549	0.5176
FCD10-7	Dync1h1(+/Loa)	SC107	Parvalbumin	44	1.818	0.0317301	0
FCD10-7	Dync1h1(+/Loa)	SC107	Parvalbumin	45	15.1595	0.264583	0.2275
FCD10-7	Dync1h1(+/Loa)	SC107	Parvalbumin	46	13.1496	0.229504	0.1255
FCD10-7	Dync1h1(+/Loa)	SC107	Parvalbumin	47	88.0996	1.53763	0.8431
FCD10-7	Dync1h1(+/Loa)	SC107	Parvalbumin	48	11.3779	0.198582	0.3922
FCD10-7	Dync1h1(+/Loa)	SC107	Parvalbumin	49	15.3542	0.267981	0
FCD10-7	Dync1h1(+/Loa)	SC107	Parvalbumin	50	17.6809	0.30859	0
FCD10-7	Dync1h1(+/Loa)	SC107	Parvalbumin	51	36.4236	0.635712	0.5922
FCD10-7	Dync1h1(+/Loa)	SC107	Parvalbumin	52	26.1819	0.45696	0.1373
FCD10-7	Dync1h1(+/Loa)	SC107	Parvalbumin	53	65.5449	1.14397	1
FCD10-7	Dync1h1(+/Loa)	SC107	Parvalbumin	54	24.7975	0.432798	0.1647
FCD10-7	Dync1h1(+/Loa)	SC107	Parvalbumin	55	24.1741	0.421918	0.1843
FCD10-7	Dync1h1(+/Loa)	SC107	Parvalbumin	56	34.1519	0.596063	0.3412
FCD10-7	Dync1h1(+/Loa)	SC107	Parvalbumin	57	21.2121	0.370221	0.3608
FCD10-7	Dync1h1(+/Loa)	SC107	Parvalbumin	58	26.3535	0.459955	0.2784
FCD10-7	Dync1h1(+/Loa)	SC107	Parvalbumin	59	22.0832	0.385425	0.2902
FCD10-7	Dync1h1(+/Loa)	SC107	Parvalbumin	60	37.1049	0.647603	0.4078
FCD10-7	Dync1h1(+/Loa)	SC107	Parvalbumin	61	35.0054	0.610959	0.4353
FCD10-7	Dync1h1(+/Loa)	SC107	Parvalbumin	62	33.9216	0.592044	0.4745
FCD10-7	Dync1h1(+/Loa)	SC107	Parvalbumin	63	69.9758	1.22131	1
FCD10-7	Dync1h1(+/Loa)	SC107	Parvalbumin	64	71.2357	1.2433	1
FCD10-7	Dync1h1(+/Loa)	SC107	Parvalbumin	65	30.458	0.531592	0.9686
FCD10-7	Dync1h1(+/Loa)	SC107	Parvalbumin	66	45.4733	0.793659	1
FCD10-7	Dync1h1(+/Loa)	SC107	Parvalbumin	67	29.457	0.514122	1
FCD10-7	Dync1h1(+/Loa)	SC107	Parvalbumin	68	52.9509	0.924168	1
FCD10-7	Dync1h1(+/Loa)	SC107	Parvalbumin	69	53.8496	0.939853	1
FCD10-7	Dync1h1(+/Loa)	SC107	Parvalbumin	70	55.9149	0.975899	1
FCD10-7	Dync1h1(+/Loa)	SC107	Parvalbumin	71	36.954	0.644969	1
FCD10-7	Dync1h1(+/Loa)	SC107	Parvalbumin	72	51.3593	0.896389	1
FCD10-7	Dync1h1(+/Loa)	SC107	Parvalbumin	73	38.5071	0.672076	1
FCD10-7	Dync1h1(+/Loa)	SC107	Parvalbumin	74	50.9105	0.888556	1
FCD10-7	Dync1h1(+/Loa)	SC107	Parvalbumin	75	40.9973	0.715538	1
FCD10-7	Dync1h1(+/Loa)	SC129	ChAT	1	297.562	5.19343	0.6824
FCD10-7	Dync1h1(+/Loa)	SC129	ChAT	2	277.85	4.84939	1
FCD10-7	Dync1h1(+/Loa)	SC129	ChAT	3	335.372	5.85335	1
FCD10-7	Dync1h1(+/Loa)	SC129	ChAT	4	-22.5325	-0.393266	0.6431
FCD10-7	Dync1h1(+/Loa)	SC129	ChAT	5	356.139	6.2158	1
FCD10-7	Dync1h1(+/Loa)	SC129	ChAT	6	51.0878	0.89165	0.7451
FCD10-7	Dync1h1(+/Loa)	SC129	ChAT	7	32.0988	0.56023	0.6314
FCD10-7	Dync1h1(+/Loa)	SC129	ChAT	8	6.9509	0.121316	1
FCD10-7	Dync1h1(+/Loa)	SC129	ChAT	9	13.3484	0.232974	1
FCD10-7	Dync1h1(+/Loa)	SC129	ChAT	10	10.5785	0.18463	1
FCD10-7	Dync1h1(+/Loa)	SC129	ChAT	11	18.2452	0.318439	1
FCD10-7	Dync1h1(+/Loa)	SC129	ChAT	12	29.0353	0.506762	1
FCD10-7	Dync1h1(+/Loa)	SC129	ChAT	13	24.1521	0.421534	1
FCD10-7	Dync1h1(+/Loa)	SC129	ChAT	14	31.5383	0.550447	1
FCD10-7	Dync1h1(+/Loa)	SC129	ChAT	15	52.0688	0.908772	1
FCD10-7	Dync1h1(+/Loa)	SC129	ChAT	16	71.1428	1.24168	1
FCD10-7	Dync1h1(+/Loa)	SC129	ChAT	17	32.4195	0.565827	1
FCD10-7	Dync1h1(+/Loa)	SC129	ChAT	18	73.805	1.28814	1
FCD10-7	Dync1h1(+/Loa)	SC129	Calbindin	1	-68.0512	-1.18772	0.8784
FCD10-7	Dync1h1(+/Loa)	SC129	Calbindin	2	-73.3683	-1.28052	0.8902
FCD10-7	Dync1h1(+/Loa)	SC129	Calbindin	3	-45.9265	-0.801569	0.9412
FCD10-7	Dync1h1(+/Loa)	SC129	Calbindin	4	-76.1317	-1.32875	0.9098
FCD10-7	Dync1h1(+/Loa)	SC129	Calbindin	5	273.744	4.77773	1
FCD10-7	Dync1h1(+/Loa)	SC129	Calbindin	6	299.213	5.22225	0.8706
FCD10-7	Dync1h1(+/Loa)	SC129	Calbindin	7	317.245	5.53697	0.9843
FCD10-7	Dync1h1(+/Loa)	SC129	Calbindin	8	314.013	5.48056	0.9137
FCD10-7	Dync1h1(+/Loa)	SC129	Calbindin	9	-85.4458	-1.49131	1
FCD10-7	Dync1h1(+/Loa)	SC129	Calbindin	10	-72.5005	-1.26537	0.8235
FCD10-7	Dync1h1(+/Loa)	SC129	Calbindin	11	-51.4851	-0.898585	0.7176
FCD10-7	Dync1h1(+/Loa)	SC129	Calbindin	12	328.013	5.72491	1
FCD10-7	Dync1h1(+/Loa)	SC129	Calbindin	13	303.702	5.30059	0.7373
FCD10-7	Dync1h1(+/Loa)	SC129	Calbindin	14	328.581	5.73483	1
FCD10-7	Dync1h1(+/Loa)	SC129	Calbindin	15	-68.2856	-1.19181	0.7294
FCD10-7	Dync1h1(+/Loa)	SC129	Calbindin	16	277.263	4.83916	1
FCD10-7	Dync1h1(+/Loa)	SC129	Calbindin	17	307.021	5.35853	0.7216
FCD10-7	Dync1h1(+/Loa)	SC129	Calbindin	18	308.644	5.38685	0.7451
FCD10-7	Dync1h1(+/Loa)	SC129	Calbindin	19	300.419	5.24331	0.651
FCD10-7	Dync1h1(+/Loa)	SC129	Calbindin	20	312.9	5.46113	0.7137
FCD10-7	Dync1h1(+/Loa)	SC129	Calbindin	21	330.532	5.76887	1
FCD10-7	Dync1h1(+/Loa)	SC129	Calbindin	22	-37.2414	-0.649985	0.8745
FCD10-7	Dync1h1(+/Loa)	SC129	Calbindin	23	335.395	5.85375	1
FCD10-7	Dync1h1(+/Loa)	SC129	Calbindin	24	332.604	5.80504	1
FCD10-7	Dync1h1(+/Loa)	SC129	Calbindin	25	-35.7539	-0.624023	0.9176
FCD10-7	Dync1h1(+/Loa)	SC129	Calbindin	26	-36.6347	-0.639396	0.8588
FCD10-7	Dync1h1(+/Loa)	SC129	Calbindin	27	337.435	5.88936	1
FCD10-7	Dync1h1(+/Loa)	SC129	Calbindin	28	-23.8199	-0.415736	0.6275
FCD10-7	Dync1h1(+/Loa)	SC129	Calbindin	29	345.328	6.02712	1
FCD10-7	Dync1h1(+/Loa)	SC129	Calbindin	30	-18.8288	-0.328625	0.4745
FCD10-7	Dync1h1(+/Loa)	SC129	Calbindin	31	356.095	6.21504	1
FCD10-7	Dync1h1(+/Loa)	SC129	Calbindin	32	0.137	0.0023911	1
FCD10-7	Dync1h1(+/Loa)	SC129	Calbindin	33	1.3834	0.0241449	0
FCD10-7	Dync1h1(+/Loa)	SC129	Calbindin	34	48.7675	0.851153	0.8353
FCD10-7	Dync1h1(+/Loa)	SC129	Calbindin	35	13.2966	0.232069	1
FCD10-7	Dync1h1(+/Loa)	SC129	Calbindin	36	29.804	0.520178	0.1098
FCD10-7	Dync1h1(+/Loa)	SC129	Calbindin	37	38.3562	0.669442	0.6353
FCD10-7	Dync1h1(+/Loa)	SC129	Calbindin	38	28.213	0.49241	0.3569
FCD10-7	Dync1h1(+/Loa)	SC129	Calbindin	39	24.1617	0.421701	1
FCD10-7	Dync1h1(+/Loa)	SC129	Calbindin	40	30.0074	0.523728	1
FCD10-7	Dync1h1(+/Loa)	SC129	Calbindin	41	52.1951	0.910976	1
FCD10-7	Dync1h1(+/Loa)	SC129	Calbindin	42	42.1388	0.735461	1
FCD10-7	Dync1h1(+/Loa)	SC129	Calbindin	43	63.6785	1.1114	1
FCD10-7	Dync1h1(+/Loa)	SC129	Calbindin	44	31.3509	0.547176	1
FCD10-7	Dync1h1(+/Loa)	SC129	Calbindin	45	46.4545	0.810784	1
FCD10-7	Dync1h1(+/Loa)	SC129	Calbindin	46	51.0613	0.891188	1
FCD10-7	Dync1h1(+/Loa)	SC129	Calbindin	47	32.3741	0.565035	1
FCD10-7	Dync1h1(+/Loa)	SC129	Calbindin	48	73.9705	1.29103	1
FCD10-7	Dync1h1(+/Loa)	SC129	Calbindin	49	40.426	0.705567	1
FCD10-7	Dync1h1(+/Loa)	SC129	Calbindin	50	39.0104	0.68086	1
FCD10-7	Dync1h1(+/Loa)	SC129	Calbindin	51	40.3332	0.703947	1
FCD10-7	Dync1h1(+/Loa)	SC129	GAD-67	1	-83.2103	-1.45229	1
FCD10-7	Dync1h1(+/Loa)	SC129	GAD-67	2	-68.2535	-1.19125	0.898
FCD10-7	Dync1h1(+/Loa)	SC129	GAD-67	3	-61.8334	-1.0792	0.8627
FCD10-7	Dync1h1(+/Loa)	SC129	GAD-67	4	-60.0454	-1.04799	0.8706
FCD10-7	Dync1h1(+/Loa)	SC129	GAD-67	5	-76.3476	-1.33252	0.9176
FCD10-7	Dync1h1(+/Loa)	SC129	GAD-67	6	-57.241	-0.999044	0.8588
FCD10-7	Dync1h1(+/Loa)	SC129	GAD-67	7	-47.9658	-0.837161	0.902
FCD10-7	Dync1h1(+/Loa)	SC129	GAD-67	8	-54.2144	-0.94622	0.8706
FCD10-7	Dync1h1(+/Loa)	SC129	GAD-67	9	-51.1276	-0.892345	0.8902
FCD10-7	Dync1h1(+/Loa)	SC129	GAD-67	10	273.665	4.77635	1
FCD10-7	Dync1h1(+/Loa)	SC129	GAD-67	11	308.548	5.38517	0.851
FCD10-7	Dync1h1(+/Loa)	SC129	GAD-67	12	314.007	5.48046	0.8392
FCD10-7	Dync1h1(+/Loa)	SC129	GAD-67	13	318.698	5.56233	0.8667
FCD10-7	Dync1h1(+/Loa)	SC129	GAD-67	14	321.747	5.61555	0.9922
FCD10-7	Dync1h1(+/Loa)	SC129	GAD-67	15	-42.5419	-0.742496	0.7294
FCD10-7	Dync1h1(+/Loa)	SC129	GAD-67	16	-39.7818	-0.694323	0.7569
FCD10-7	Dync1h1(+/Loa)	SC129	GAD-67	17	326.759	5.70301	1
FCD10-7	Dync1h1(+/Loa)	SC129	GAD-67	18	323.914	5.65336	1
FCD10-7	Dync1h1(+/Loa)	SC129	GAD-67	19	328.732	5.73746	1
FCD10-7	Dync1h1(+/Loa)	SC129	GAD-67	20	-38.1314	-0.665518	0.8353
FCD10-7	Dync1h1(+/Loa)	SC129	GAD-67	21	316.211	5.51892	0.6784
FCD10-7	Dync1h1(+/Loa)	SC129	GAD-67	22	303.655	5.29977	0.5333
FCD10-7	Dync1h1(+/Loa)	SC129	GAD-67	23	321.663	5.61408	0.7569
FCD10-7	Dync1h1(+/Loa)	SC129	GAD-67	24	308.287	5.38062	0.4863
FCD10-7	Dync1h1(+/Loa)	SC129	GAD-67	25	333.379	5.81857	1
FCD10-7	Dync1h1(+/Loa)	SC129	GAD-67	26	332.321	5.8001	1
FCD10-7	Dync1h1(+/Loa)	SC129	GAD-67	27	306.42	5.34803	0.4784
FCD10-7	Dync1h1(+/Loa)	SC129	GAD-67	28	329.942	5.75858	1
FCD10-7	Dync1h1(+/Loa)	SC129	GAD-67	29	-41.3779	-0.722181	0.6588
FCD10-7	Dync1h1(+/Loa)	SC129	GAD-67	30	325.865	5.68742	0.9529
FCD10-7	Dync1h1(+/Loa)	SC129	GAD-67	31	-39.8999	-0.696385	0.7176
FCD10-7	Dync1h1(+/Loa)	SC129	GAD-67	32	330.937	5.77593	1
FCD10-7	Dync1h1(+/Loa)	SC129	GAD-67	33	332.074	5.79578	1
FCD10-7	Dync1h1(+/Loa)	SC129	GAD-67	34	327.603	5.71775	1
FCD10-7	Dync1h1(+/Loa)	SC129	GAD-67	35	272.875	4.76256	1
FCD10-7	Dync1h1(+/Loa)	SC129	GAD-67	36	-87.9594	-1.53518	1
FCD10-7	Dync1h1(+/Loa)	SC129	GAD-67	37	-40.6969	-0.710295	0.5843
FCD10-7	Dync1h1(+/Loa)	SC129	GAD-67	38	312.688	5.45743	0.3451
FCD10-7	Dync1h1(+/Loa)	SC129	GAD-67	39	336.141	5.86677	1
FCD10-7	Dync1h1(+/Loa)	SC129	GAD-67	40	-36.4379	-0.635961	0.7922
FCD10-7	Dync1h1(+/Loa)	SC129	GAD-67	41	334.538	5.83879	1
FCD10-7	Dync1h1(+/Loa)	SC129	GAD-67	42	-89.547	-1.56289	1
FCD10-7	Dync1h1(+/Loa)	SC129	GAD-67	43	310.966	5.42739	0.3255
FCD10-7	Dync1h1(+/Loa)	SC129	GAD-67	44	-39.1204	-0.68278	0.5922
FCD10-7	Dync1h1(+/Loa)	SC129	GAD-67	45	335.262	5.85142	1
FCD10-7	Dync1h1(+/Loa)	SC129	GAD-67	46	-36.3599	-0.6346	0.6392
FCD10-7	Dync1h1(+/Loa)	SC129	GAD-67	47	-74.6722	-1.30328	1
FCD10-7	Dync1h1(+/Loa)	SC129	GAD-67	48	337.066	5.88291	1
FCD10-7	Dync1h1(+/Loa)	SC129	GAD-67	49	-36.874	-0.643573	0.4784
FCD10-7	Dync1h1(+/Loa)	SC129	GAD-67	50	337.603	5.89229	1
FCD10-7	Dync1h1(+/Loa)	SC129	GAD-67	51	339.351	5.9228	1
FCD10-7	Dync1h1(+/Loa)	SC129	GAD-67	52	340.815	5.94835	1
FCD10-7	Dync1h1(+/Loa)	SC129	GAD-67	53	342.501	5.97776	1
FCD10-7	Dync1h1(+/Loa)	SC129	GAD-67	54	342.351	5.97516	1
FCD10-7	Dync1h1(+/Loa)	SC129	GAD-67	55	-19.1758	-0.334681	0.6118
FCD10-7	Dync1h1(+/Loa)	SC129	GAD-67	56	341.484	5.96001	0.7176
FCD10-7	Dync1h1(+/Loa)	SC129	GAD-67	57	279.521	4.87857	1
FCD10-7	Dync1h1(+/Loa)	SC129	GAD-67	58	348.917	6.08975	1
FCD10-7	Dync1h1(+/Loa)	SC129	GAD-67	59	340.309	5.93951	0.4431
FCD10-7	Dync1h1(+/Loa)	SC129	GAD-67	60	347.987	6.07352	1
FCD10-7	Dync1h1(+/Loa)	SC129	GAD-67	61	350.808	6.12275	1
FCD10-7	Dync1h1(+/Loa)	SC129	GAD-67	62	340.351	5.94024	0.2353
FCD10-7	Dync1h1(+/Loa)	SC129	GAD-67	63	344.798	6.01787	0.5529
FCD10-7	Dync1h1(+/Loa)	SC129	GAD-67	64	345.904	6.03717	0.5922
FCD10-7	Dync1h1(+/Loa)	SC129	GAD-67	65	352.353	6.14972	1
FCD10-7	Dync1h1(+/Loa)	SC129	GAD-67	66	352.153	6.14623	1
FCD10-7	Dync1h1(+/Loa)	SC129	GAD-67	67	347.821	6.07062	0.2118
FCD10-7	Dync1h1(+/Loa)	SC129	GAD-67	68	343.531	5.99575	0.2863
FCD10-7	Dync1h1(+/Loa)	SC129	GAD-67	69	298.479	5.20944	0.8549
FCD10-7	Dync1h1(+/Loa)	SC129	GAD-67	70	352.375	6.15011	0.6118
FCD10-7	Dync1h1(+/Loa)	SC129	GAD-67	71	352.964	6.16038	0.3176
FCD10-7	Dync1h1(+/Loa)	SC129	GAD-67	72	358.341	6.25424	1
FCD10-7	Dync1h1(+/Loa)	SC129	GAD-67	73	357.219	6.23465	0
FCD10-7	Dync1h1(+/Loa)	SC129	GAD-67	74	357.882	6.24621	0.4118
FCD10-7	Dync1h1(+/Loa)	SC129	GAD-67	75	0.7121	0.0124285	0.003922
FCD10-7	Dync1h1(+/Loa)	SC129	GAD-67	76	359.75	6.27882	0.1451
FCD10-7	Dync1h1(+/Loa)	SC129	GAD-67	77	3.3634	0.0587024	0.08627
FCD10-7	Dync1h1(+/Loa)	SC129	GAD-67	78	85.8759	1.49882	0.7176
FCD10-7	Dync1h1(+/Loa)	SC129	GAD-67	79	7.6154	0.132914	0
FCD10-7	Dync1h1(+/Loa)	SC129	GAD-67	80	6.0453	0.10551	0.702
FCD10-7	Dync1h1(+/Loa)	SC129	GAD-67	81	5.0003	0.0872717	0.9765
FCD10-7	Dync1h1(+/Loa)	SC129	GAD-67	82	28.867	0.503824	0.6471
FCD10-7	Dync1h1(+/Loa)	SC129	GAD-67	83	34.9614	0.610192	0.6706
FCD10-7	Dync1h1(+/Loa)	SC129	GAD-67	84	41.6208	0.72642	0.7412
FCD10-7	Dync1h1(+/Loa)	SC129	GAD-67	85	7.4712	0.130397	1
FCD10-7	Dync1h1(+/Loa)	SC129	GAD-67	86	30.3798	0.530228	0.4275
FCD10-7	Dync1h1(+/Loa)	SC129	GAD-67	87	51.3473	0.896179	0.8549
FCD10-7	Dync1h1(+/Loa)	SC129	GAD-67	88	10.5456	0.184055	1
FCD10-7	Dync1h1(+/Loa)	SC129	GAD-67	89	57.7607	1.00811	0.949
FCD10-7	Dync1h1(+/Loa)	SC129	GAD-67	90	79.4075	1.38592	1
FCD10-7	Dync1h1(+/Loa)	SC129	GAD-67	91	31.0754	0.542368	0.1412
FCD10-7	Dync1h1(+/Loa)	SC129	GAD-67	92	49.285	0.860186	0.7569
FCD10-7	Dync1h1(+/Loa)	SC129	GAD-67	93	74.3681	1.29797	1
FCD10-7	Dync1h1(+/Loa)	SC129	GAD-67	94	18.1428	0.316652	1
FCD10-7	Dync1h1(+/Loa)	SC129	GAD-67	95	26.5558	0.463486	0.1725
FCD10-7	Dync1h1(+/Loa)	SC129	GAD-67	96	79.1989	1.38228	1
FCD10-7	Dync1h1(+/Loa)	SC129	GAD-67	97	22.9756	0.401	0.7137
FCD10-7	Dync1h1(+/Loa)	SC129	GAD-67	98	46.7444	0.815844	0.5059
FCD10-7	Dync1h1(+/Loa)	SC129	GAD-67	99	84.6551	1.47751	1
FCD10-7	Dync1h1(+/Loa)	SC129	GAD-67	100	38.7284	0.675938	0.5137
FCD10-7	Dync1h1(+/Loa)	SC129	GAD-67	101	88.5854	1.54611	1
FCD10-7	Dync1h1(+/Loa)	SC129	GAD-67	102	41.9544	0.732242	0.5725
FCD10-7	Dync1h1(+/Loa)	SC129	GAD-67	103	45.0209	0.785763	0.6392
FCD10-7	Dync1h1(+/Loa)	SC129	GAD-67	104	55.8982	0.975608	0.9961
FCD10-7	Dync1h1(+/Loa)	SC129	GAD-67	105	80.7222	1.40887	1
FCD10-7	Dync1h1(+/Loa)	SC129	GAD-67	106	50.7089	0.885037	0.9569
FCD10-7	Dync1h1(+/Loa)	SC129	GAD-67	107	67.3405	1.17531	1
FCD10-7	Dync1h1(+/Loa)	SC129	GAD-67	108	79.7064	1.39114	1
FCD10-7	Dync1h1(+/Loa)	SC129	GAD-67	109	78.8514	1.37622	1
FCD10-7	Dync1h1(+/Loa)	SC129	GAD-67	110	24.5247	0.428037	1
FCD10-7	Dync1h1(+/Loa)	SC129	GAD-67	111	63.0472	1.10038	1
FCD10-7	Dync1h1(+/Loa)	SC129	GAD-67	112	31.4933	0.549662	1
FCD10-7	Dync1h1(+/Loa)	SC129	GAD-67	113	26.8467	0.468563	1
FCD10-7	Dync1h1(+/Loa)	SC129	GAD-67	114	38.6533	0.674627	1
FCD10-7	Dync1h1(+/Loa)	SC129	GAD-67	115	54.9661	0.959339	1
FCD10-7	Dync1h1(+/Loa)	SC129	GAD-67	116	51.6747	0.901894	1
FCD10-7	Dync1h1(+/Loa)	SC129	GAD-67	117	77.4887	1.35243	1
FCD10-7	Dync1h1(+/Loa)	SC129	GAD-67	118	28.8468	0.503472	1
FCD10-7	Dync1h1(+/Loa)	SC129	GAD-67	119	70.9854	1.23893	1
FCD10-7	Dync1h1(+/Loa)	SC129	GAD-67	120	63.7276	1.11226	1
FCD10-7	Dync1h1(+/Loa)	SC129	GAD-67	121	76.8605	1.34147	1
FCD10-7	Dync1h1(+/Loa)	SC129	GAD-67	122	32.4499	0.566358	1
FCD10-7	Dync1h1(+/Loa)	SC129	GAD-67	123	72.9716	1.27359	1
FCD10-7	Dync1h1(+/Loa)	SC129	GAD-67	124	53.2687	0.929714	1
FCD10-7	Dync1h1(+/Loa)	SC129	GAD-67	125	55.9004	0.975646	1
FCD10-7	Dync1h1(+/Loa)	SC129	GAD-67	126	41.2179	0.719388	1
FCD10-7	Dync1h1(+/Loa)	SC129	GAD-67	127	59.5135	1.03871	1
FCD10-7	Dync1h1(+/Loa)	SC129	GAD-67	128	52.98	0.924675	1
FCD10-7	Dync1h1(+/Loa)	SC129	GAD-67	129	45.1067	0.78726	1
FCD10-7	Dync1h1(+/Loa)	SC129	Parvalbumin	1	-73.5997	-1.28456	0.9098
FCD10-7	Dync1h1(+/Loa)	SC129	Parvalbumin	2	-46.0547	-0.803806	0.9373
FCD10-7	Dync1h1(+/Loa)	SC129	Parvalbumin	3	311.052	5.42889	0.9725
FCD10-7	Dync1h1(+/Loa)	SC129	Parvalbumin	4	273.81	4.77889	1
FCD10-7	Dync1h1(+/Loa)	SC129	Parvalbumin	5	314.081	5.48175	0.9569
FCD10-7	Dync1h1(+/Loa)	SC129	Parvalbumin	6	319.007	5.56772	1
FCD10-7	Dync1h1(+/Loa)	SC129	Parvalbumin	7	301.97	5.27037	0.7647
FCD10-7	Dync1h1(+/Loa)	SC129	Parvalbumin	8	327.063	5.70832	1
FCD10-7	Dync1h1(+/Loa)	SC129	Parvalbumin	9	300.936	5.25233	0.6941
FCD10-7	Dync1h1(+/Loa)	SC129	Parvalbumin	10	297.259	5.18816	0.7255
FCD10-7	Dync1h1(+/Loa)	SC129	Parvalbumin	11	277.649	4.84589	1
FCD10-7	Dync1h1(+/Loa)	SC129	Parvalbumin	12	307.748	5.37121	0.6863
FCD10-7	Dync1h1(+/Loa)	SC129	Parvalbumin	13	299.579	5.22865	0.5882
FCD10-7	Dync1h1(+/Loa)	SC129	Parvalbumin	14	-42.0364	-0.733674	0.651
FCD10-7	Dync1h1(+/Loa)	SC129	Parvalbumin	15	330.62	5.77041	1
FCD10-7	Dync1h1(+/Loa)	SC129	Parvalbumin	16	330.104	5.76139	1
FCD10-7	Dync1h1(+/Loa)	SC129	Parvalbumin	17	275.808	4.81375	1
FCD10-7	Dync1h1(+/Loa)	SC129	Parvalbumin	18	-65.9219	-1.15055	0.7294
FCD10-7	Dync1h1(+/Loa)	SC129	Parvalbumin	19	273.39	4.77155	1
FCD10-7	Dync1h1(+/Loa)	SC129	Parvalbumin	20	-41.3686	-0.722018	0.6588
FCD10-7	Dync1h1(+/Loa)	SC129	Parvalbumin	21	307.248	5.36249	0.4588
FCD10-7	Dync1h1(+/Loa)	SC129	Parvalbumin	22	331.944	5.79352	1
FCD10-7	Dync1h1(+/Loa)	SC129	Parvalbumin	23	-46.738	-0.815732	0.3529
FCD10-7	Dync1h1(+/Loa)	SC129	Parvalbumin	24	336.388	5.87107	1
FCD10-7	Dync1h1(+/Loa)	SC129	Parvalbumin	25	330.484	5.76803	1
FCD10-7	Dync1h1(+/Loa)	SC129	Parvalbumin	26	-40.6959	-0.710277	0.5843
FCD10-7	Dync1h1(+/Loa)	SC129	Parvalbumin	27	334.609	5.84003	1
FCD10-7	Dync1h1(+/Loa)	SC129	Parvalbumin	28	335.224	5.85075	1
FCD10-7	Dync1h1(+/Loa)	SC129	Parvalbumin	29	329.75	5.75522	1
FCD10-7	Dync1h1(+/Loa)	SC129	Parvalbumin	30	332.795	5.80836	1
FCD10-7	Dync1h1(+/Loa)	SC129	Parvalbumin	31	337.889	5.89727	1
FCD10-7	Dync1h1(+/Loa)	SC129	Parvalbumin	32	336.627	5.87525	1
FCD10-7	Dync1h1(+/Loa)	SC129	Parvalbumin	33	334.909	5.84526	1
FCD10-7	Dync1h1(+/Loa)	SC129	Parvalbumin	34	337.167	5.88467	1
FCD10-7	Dync1h1(+/Loa)	SC129	Parvalbumin	35	330.341	5.76553	1
FCD10-7	Dync1h1(+/Loa)	SC129	Parvalbumin	36	338.105	5.90104	1
FCD10-7	Dync1h1(+/Loa)	SC129	Parvalbumin	37	319.801	5.58158	0.4431
FCD10-7	Dync1h1(+/Loa)	SC129	Parvalbumin	38	-64.3143	-1.1225	0.9255
FCD10-7	Dync1h1(+/Loa)	SC129	Parvalbumin	39	338.236	5.90333	1
FCD10-7	Dync1h1(+/Loa)	SC129	Parvalbumin	40	-35.5901	-0.621164	0.4824
FCD10-7	Dync1h1(+/Loa)	SC129	Parvalbumin	41	339.09	5.91823	1
FCD10-7	Dync1h1(+/Loa)	SC129	Parvalbumin	42	-84.759	-1.47932	1
FCD10-7	Dync1h1(+/Loa)	SC129	Parvalbumin	43	-55.7786	-0.97352	0.7765
FCD10-7	Dync1h1(+/Loa)	SC129	Parvalbumin	44	-37.1863	-0.649023	0.2784
FCD10-7	Dync1h1(+/Loa)	SC129	Parvalbumin	45	339.875	5.93194	1
FCD10-7	Dync1h1(+/Loa)	SC129	Parvalbumin	46	-53.5202	-0.934104	0.7569
FCD10-7	Dync1h1(+/Loa)	SC129	Parvalbumin	47	-73.4095	-1.28124	1
FCD10-7	Dync1h1(+/Loa)	SC129	Parvalbumin	48	342.466	5.97716	1
FCD10-7	Dync1h1(+/Loa)	SC129	Parvalbumin	49	-24.7505	-0.431978	0.6314
FCD10-7	Dync1h1(+/Loa)	SC129	Parvalbumin	50	-85.7659	-1.4969	1
FCD10-7	Dync1h1(+/Loa)	SC129	Parvalbumin	51	342.793	5.98287	1
FCD10-7	Dync1h1(+/Loa)	SC129	Parvalbumin	52	-22.5021	-0.392736	0.6353
FCD10-7	Dync1h1(+/Loa)	SC129	Parvalbumin	53	344.978	6.021	1
FCD10-7	Dync1h1(+/Loa)	SC129	Parvalbumin	54	272.846	4.76206	1
FCD10-7	Dync1h1(+/Loa)	SC129	Parvalbumin	55	345.656	6.03284	1
FCD10-7	Dync1h1(+/Loa)	SC129	Parvalbumin	56	-75.5963	-1.3194	1
FCD10-7	Dync1h1(+/Loa)	SC129	Parvalbumin	57	343.01	5.98665	0.949
FCD10-7	Dync1h1(+/Loa)	SC129	Parvalbumin	58	340.013	5.93435	0.451
FCD10-7	Dync1h1(+/Loa)	SC129	Parvalbumin	59	349.029	6.0917	1
FCD10-7	Dync1h1(+/Loa)	SC129	Parvalbumin	60	348.696	6.0859	1
FCD10-7	Dync1h1(+/Loa)	SC129	Parvalbumin	61	347.475	6.06458	0.8667
FCD10-7	Dync1h1(+/Loa)	SC129	Parvalbumin	62	342.613	5.97973	0.3373
FCD10-7	Dync1h1(+/Loa)	SC129	Parvalbumin	63	-51.2735	-0.894891	0.8431
FCD10-7	Dync1h1(+/Loa)	SC129	Parvalbumin	64	345.717	6.0339	0.6078
FCD10-7	Dync1h1(+/Loa)	SC129	Parvalbumin	65	-73.7172	-1.28661	1
FCD10-7	Dync1h1(+/Loa)	SC129	Parvalbumin	66	351.928	6.14231	1
FCD10-7	Dync1h1(+/Loa)	SC129	Parvalbumin	67	352.143	6.14605	1
FCD10-7	Dync1h1(+/Loa)	SC129	Parvalbumin	68	352.176	6.14664	1
FCD10-7	Dync1h1(+/Loa)	SC129	Parvalbumin	69	-46.2449	-0.807126	0.7922
FCD10-7	Dync1h1(+/Loa)	SC129	Parvalbumin	70	-84.9942	-1.48343	0.9882
FCD10-7	Dync1h1(+/Loa)	SC129	Parvalbumin	71	344.822	6.01828	0.07843
FCD10-7	Dync1h1(+/Loa)	SC129	Parvalbumin	72	347.515	6.06528	0.2157
FCD10-7	Dync1h1(+/Loa)	SC129	Parvalbumin	73	355.008	6.19606	1
FCD10-7	Dync1h1(+/Loa)	SC129	Parvalbumin	74	-37.5219	-0.654881	0.7216
FCD10-7	Dync1h1(+/Loa)	SC129	Parvalbumin	75	352.33	6.14932	0.6078
FCD10-7	Dync1h1(+/Loa)	SC129	Parvalbumin	76	299.199	5.222	0.8392
FCD10-7	Dync1h1(+/Loa)	SC129	Parvalbumin	77	354.133	6.18078	0.7373
FCD10-7	Dync1h1(+/Loa)	SC129	Parvalbumin	78	-23.2568	-0.405908	0.5569
FCD10-7	Dync1h1(+/Loa)	SC129	Parvalbumin	79	356.15	6.21599	1
FCD10-7	Dync1h1(+/Loa)	SC129	Parvalbumin	80	353.639	6.17216	0.2627
FCD10-7	Dync1h1(+/Loa)	SC129	Parvalbumin	81	352.179	6.14668	0.0549
FCD10-7	Dync1h1(+/Loa)	SC129	Parvalbumin	82	352.553	6.15321	0.007843
FCD10-7	Dync1h1(+/Loa)	SC129	Parvalbumin	83	300.558	5.24573	0.7765
FCD10-7	Dync1h1(+/Loa)	SC129	Parvalbumin	84	-17.2994	-0.301931	0.5647
FCD10-7	Dync1h1(+/Loa)	SC129	Parvalbumin	85	357.543	6.2403	0.1765
FCD10-7	Dync1h1(+/Loa)	SC129	Parvalbumin	86	357.687	6.24281	0
FCD10-7	Dync1h1(+/Loa)	SC129	Parvalbumin	87	359.042	6.26646	0.6
FCD10-7	Dync1h1(+/Loa)	SC129	Parvalbumin	88	358.163	6.25112	0
FCD10-7	Dync1h1(+/Loa)	SC129	Parvalbumin	89	359.451	6.27361	0.7294
FCD10-7	Dync1h1(+/Loa)	SC129	Parvalbumin	90	359.539	6.27514	0.01176
FCD10-7	Dync1h1(+/Loa)	SC129	Parvalbumin	91	359.816	6.27998	0.4588
FCD10-7	Dync1h1(+/Loa)	SC129	Parvalbumin	92	359.783	6.2794	0.1529
FCD10-7	Dync1h1(+/Loa)	SC129	Parvalbumin	93	0.8095	0.0141284	0
FCD10-7	Dync1h1(+/Loa)	SC129	Parvalbumin	94	0.1801	0.00314334	1
FCD10-7	Dync1h1(+/Loa)	SC129	Parvalbumin	95	2.9441	0.0513842	0.2
FCD10-7	Dync1h1(+/Loa)	SC129	Parvalbumin	96	3.1648	0.0552362	0
FCD10-7	Dync1h1(+/Loa)	SC129	Parvalbumin	97	13.1836	0.230097	0.5843
FCD10-7	Dync1h1(+/Loa)	SC129	Parvalbumin	98	3.3133	0.057828	0
FCD10-7	Dync1h1(+/Loa)	SC129	Parvalbumin	99	3.4752	0.0606537	0.07843
FCD10-7	Dync1h1(+/Loa)	SC129	Parvalbumin	100	3.5224	0.0614775	0.1765
FCD10-7	Dync1h1(+/Loa)	SC129	Parvalbumin	101	2.1565	0.037638	1
FCD10-7	Dync1h1(+/Loa)	SC129	Parvalbumin	102	86.5869	1.51123	0.7176
FCD10-7	Dync1h1(+/Loa)	SC129	Parvalbumin	103	4.1574	0.0725603	0.5137
FCD10-7	Dync1h1(+/Loa)	SC129	Parvalbumin	104	12.5924	0.219779	0.3686
FCD10-7	Dync1h1(+/Loa)	SC129	Parvalbumin	105	3.8123	0.0665372	1
FCD10-7	Dync1h1(+/Loa)	SC129	Parvalbumin	106	24.8303	0.43337	0.5686
FCD10-7	Dync1h1(+/Loa)	SC129	Parvalbumin	107	17.7368	0.309566	0.4471
FCD10-7	Dync1h1(+/Loa)	SC129	Parvalbumin	108	6.8153	0.118949	0.2431
FCD10-7	Dync1h1(+/Loa)	SC129	Parvalbumin	109	5.0484	0.0881112	0.9608
FCD10-7	Dync1h1(+/Loa)	SC129	Parvalbumin	110	28.7988	0.502634	0.6431
FCD10-7	Dync1h1(+/Loa)	SC129	Parvalbumin	111	12.2288	0.213433	0
FCD10-7	Dync1h1(+/Loa)	SC129	Parvalbumin	112	17.0704	0.297935	0.1686
FCD10-7	Dync1h1(+/Loa)	SC129	Parvalbumin	113	24.208	0.422509	0.4392
FCD10-7	Dync1h1(+/Loa)	SC129	Parvalbumin	114	12.3605	0.215731	0.007843
FCD10-7	Dync1h1(+/Loa)	SC129	Parvalbumin	115	31.0188	0.54138	0.5529
FCD10-7	Dync1h1(+/Loa)	SC129	Parvalbumin	116	46.4742	0.811128	0.7922
FCD10-7	Dync1h1(+/Loa)	SC129	Parvalbumin	117	19.3948	0.338503	0
FCD10-7	Dync1h1(+/Loa)	SC129	Parvalbumin	118	43.1171	0.752535	0.7373
FCD10-7	Dync1h1(+/Loa)	SC129	Parvalbumin	119	10.5867	0.184773	1
FCD10-7	Dync1h1(+/Loa)	SC129	Parvalbumin	120	69.3	1.20951	1
FCD10-7	Dync1h1(+/Loa)	SC129	Parvalbumin	121	28.4025	0.495717	0.1137
FCD10-7	Dync1h1(+/Loa)	SC129	Parvalbumin	122	28.736	0.501538	0.05882
FCD10-7	Dync1h1(+/Loa)	SC129	Parvalbumin	123	79.6494	1.39014	1
FCD10-7	Dync1h1(+/Loa)	SC129	Parvalbumin	124	25.964	0.453157	0.07451
FCD10-7	Dync1h1(+/Loa)	SC129	Parvalbumin	125	20.604	0.359608	0.4941
FCD10-7	Dync1h1(+/Loa)	SC129	Parvalbumin	126	31.7018	0.553301	0.1725
FCD10-7	Dync1h1(+/Loa)	SC129	Parvalbumin	127	69.1013	1.20605	1
FCD10-7	Dync1h1(+/Loa)	SC129	Parvalbumin	128	18.1297	0.316423	1
FCD10-7	Dync1h1(+/Loa)	SC129	Parvalbumin	129	26.6679	0.465443	0.1804
FCD10-7	Dync1h1(+/Loa)	SC129	Parvalbumin	130	15.431	0.269322	1
FCD10-7	Dync1h1(+/Loa)	SC129	Parvalbumin	131	46.6067	0.81344	0.5922
FCD10-7	Dync1h1(+/Loa)	SC129	Parvalbumin	132	30.3575	0.529838	0.2706
FCD10-7	Dync1h1(+/Loa)	SC129	Parvalbumin	133	36.138	0.630727	0.3412
FCD10-7	Dync1h1(+/Loa)	SC129	Parvalbumin	134	32.3356	0.564363	0.3098
FCD10-7	Dync1h1(+/Loa)	SC129	Parvalbumin	135	39.0307	0.681214	0.3922
FCD10-7	Dync1h1(+/Loa)	SC129	Parvalbumin	136	45.5901	0.795697	0.4784
FCD10-7	Dync1h1(+/Loa)	SC129	Parvalbumin	137	28.1022	0.490476	0.3529
FCD10-7	Dync1h1(+/Loa)	SC129	Parvalbumin	138	41.064	0.716702	0.4627
FCD10-7	Dync1h1(+/Loa)	SC129	Parvalbumin	139	80.2683	1.40095	1
FCD10-7	Dync1h1(+/Loa)	SC129	Parvalbumin	140	30.0676	0.524779	0.3647
FCD10-7	Dync1h1(+/Loa)	SC129	Parvalbumin	141	48.6549	0.849188	0.7059
FCD10-7	Dync1h1(+/Loa)	SC129	Parvalbumin	142	75.394	1.31587	1
FCD10-7	Dync1h1(+/Loa)	SC129	Parvalbumin	143	34.4146	0.600648	0.502
FCD10-7	Dync1h1(+/Loa)	SC129	Parvalbumin	144	42.0627	0.734133	0.5765
FCD10-7	Dync1h1(+/Loa)	SC129	Parvalbumin	145	29.501	0.51489	0.5569
FCD10-7	Dync1h1(+/Loa)	SC129	Parvalbumin	146	30.8366	0.5382	0.5294
FCD10-7	Dync1h1(+/Loa)	SC129	Parvalbumin	147	50.4144	0.879897	0.851
FCD10-7	Dync1h1(+/Loa)	SC129	Parvalbumin	148	39.9968	0.698076	0.7647
FCD10-7	Dync1h1(+/Loa)	SC129	Parvalbumin	149	40.8324	0.71266	0.8471
FCD10-7	Dync1h1(+/Loa)	SC129	Parvalbumin	150	55.6832	0.971855	0.9922
FCD10-7	Dync1h1(+/Loa)	SC129	Parvalbumin	151	36.1506	0.630947	0.7529
FCD10-7	Dync1h1(+/Loa)	SC129	Parvalbumin	152	41.7101	0.727979	0.8824
FCD10-7	Dync1h1(+/Loa)	SC129	Parvalbumin	153	70.3083	1.22711	1
FCD10-7	Dync1h1(+/Loa)	SC129	Parvalbumin	154	33.3926	0.582811	0.898
FCD10-7	Dync1h1(+/Loa)	SC129	Parvalbumin	155	46.6513	0.814219	0.9686
FCD10-7	Dync1h1(+/Loa)	SC129	Parvalbumin	156	31.4307	0.548569	1
FCD10-7	Dync1h1(+/Loa)	SC129	Parvalbumin	157	26.9225	0.469886	1
FCD10-7	Dync1h1(+/Loa)	SC129	Parvalbumin	158	30.0543	0.524546	1
FCD10-7	Dync1h1(+/Loa)	SC129	Parvalbumin	159	51.8855	0.905573	1
FCD10-7	Dync1h1(+/Loa)	SC129	Parvalbumin	160	63.7619	1.11286	1
FCD10-7	Dync1h1(+/Loa)	SC129	Parvalbumin	161	51.0475	0.890947	1
FCD10-7	Dync1h1(+/Loa)	SC129	Parvalbumin	162	32.3726	0.565008	1
FCD10-7	Dync1h1(+/Loa)	SC129	Parvalbumin	163	30.5081	0.532467	1
FCD10-7	Dync1h1(+/Loa)	SC129	Parvalbumin	164	41.2464	0.719885	1
FCD10-7	Dync1h1(+/Loa)	SC129	Parvalbumin	165	34.307	0.59877	1
FCD10-7	Dync1h1(+/Loa)	SC129	Parvalbumin	166	39.1963	0.684104	1
FCD10-7	Dync1h1(+/Loa)	SC129	Parvalbumin	167	40.196	0.701553	1
FCD10-7	Dync1h1(+/Loa)	SC31	ChAT	1	305.485	5.33171	0.6784
FCD10-7	Dync1h1(+/Loa)	SC31	ChAT	2	349.863	6.10626	1
FCD10-7	Dync1h1(+/Loa)	SC31	ChAT	3	342.138	5.97144	0.4824
FCD10-7	Dync1h1(+/Loa)	SC31	ChAT	4	357.649	6.24215	1
FCD10-7	Dync1h1(+/Loa)	SC31	ChAT	5	52.9221	0.923665	0.6588
FCD10-7	Dync1h1(+/Loa)	SC31	ChAT	6	25.467	0.444483	0.5451
FCD10-7	Dync1h1(+/Loa)	SC31	ChAT	7	68.1376	1.18923	0.7137
FCD10-7	Dync1h1(+/Loa)	SC31	ChAT	8	9.2837	0.162031	0.2039
FCD10-7	Dync1h1(+/Loa)	SC31	ChAT	9	30.6499	0.534942	0.6118
FCD10-7	Dync1h1(+/Loa)	SC31	ChAT	10	42.3837	0.739735	0.7294
FCD10-7	Dync1h1(+/Loa)	SC31	ChAT	11	6.2187	0.108537	1
FCD10-7	Dync1h1(+/Loa)	SC31	ChAT	12	10.0138	0.174774	0.3804
FCD10-7	Dync1h1(+/Loa)	SC31	ChAT	13	8.7985	0.153563	1
FCD10-7	Dync1h1(+/Loa)	SC31	ChAT	14	10.8278	0.188981	1
FCD10-7	Dync1h1(+/Loa)	SC31	ChAT	15	12.8198	0.223748	1
FCD10-7	Dync1h1(+/Loa)	SC31	ChAT	16	12.0634	0.210546	1
FCD10-7	Dync1h1(+/Loa)	SC31	ChAT	17	15.9513	0.278403	0.8745
FCD10-7	Dync1h1(+/Loa)	SC31	ChAT	18	13.1767	0.229977	1
FCD10-7	Dync1h1(+/Loa)	SC31	ChAT	19	24.466	0.427012	0.1804
FCD10-7	Dync1h1(+/Loa)	SC31	ChAT	20	17.6215	0.307553	1
FCD10-7	Dync1h1(+/Loa)	SC31	ChAT	21	20.9106	0.364959	0.9843
FCD10-7	Dync1h1(+/Loa)	SC31	ChAT	22	19.2512	0.335997	1
FCD10-7	Dync1h1(+/Loa)	SC31	ChAT	23	86.4231	1.50837	1
FCD10-7	Dync1h1(+/Loa)	SC31	ChAT	24	19.1232	0.333763	1
FCD10-7	Dync1h1(+/Loa)	SC31	ChAT	25	32.2699	0.563216	0.3373
FCD10-7	Dync1h1(+/Loa)	SC31	ChAT	26	22.7204	0.396546	0.8588
FCD10-7	Dync1h1(+/Loa)	SC31	ChAT	27	28.97	0.505622	1
FCD10-7	Dync1h1(+/Loa)	SC31	ChAT	28	52.3341	0.913402	1
FCD10-7	Dync1h1(+/Loa)	SC31	ChAT	29	71.7514	1.2523	1
FCD10-7	Dync1h1(+/Loa)	SC31	ChAT	30	47.3745	0.826841	1
FCD10-7	Dync1h1(+/Loa)	SC31	ChAT	31	37.1428	0.648264	1
FCD10-7	Dync1h1(+/Loa)	SC31	ChAT	32	36.1843	0.631535	1
FCD10-7	Dync1h1(+/Loa)	SC31	ChAT	33	38.3249	0.668896	1
FCD10-7	Dync1h1(+/Loa)	SC31	Calbindin	1	310.74	5.42344	0.8
FCD10-7	Dync1h1(+/Loa)	SC31	Calbindin	2	306.546	5.35024	0.7216
FCD10-7	Dync1h1(+/Loa)	SC31	Calbindin	3	315.428	5.50527	0.7373
FCD10-7	Dync1h1(+/Loa)	SC31	Calbindin	4	311.731	5.44073	0.7176
FCD10-7	Dync1h1(+/Loa)	SC31	Calbindin	5	310.462	5.41859	0.6863
FCD10-7	Dync1h1(+/Loa)	SC31	Calbindin	6	304.686	5.31777	0.651
FCD10-7	Dync1h1(+/Loa)	SC31	Calbindin	7	317.789	5.54647	0.7451
FCD10-7	Dync1h1(+/Loa)	SC31	Calbindin	8	309.192	5.39643	0.6078
FCD10-7	Dync1h1(+/Loa)	SC31	Calbindin	9	307.604	5.36871	0.5882
FCD10-7	Dync1h1(+/Loa)	SC31	Calbindin	10	313.018	5.4632	0.6235
FCD10-7	Dync1h1(+/Loa)	SC31	Calbindin	11	316.531	5.52451	0.6314
FCD10-7	Dync1h1(+/Loa)	SC31	Calbindin	12	332.578	5.80458	1
FCD10-7	Dync1h1(+/Loa)	SC31	Calbindin	13	336.372	5.8708	1
FCD10-7	Dync1h1(+/Loa)	SC31	Calbindin	14	275.722	4.81226	1
FCD10-7	Dync1h1(+/Loa)	SC31	Calbindin	15	312.195	5.44883	0.3686
FCD10-7	Dync1h1(+/Loa)	SC31	Calbindin	16	-62.2587	-1.08662	0.8784
FCD10-7	Dync1h1(+/Loa)	SC31	Calbindin	17	-45.7402	-0.798317	0.4745
FCD10-7	Dync1h1(+/Loa)	SC31	Calbindin	18	321.691	5.61457	0.2863
FCD10-7	Dync1h1(+/Loa)	SC31	Calbindin	19	-36.1949	-0.63172	0.3725
FCD10-7	Dync1h1(+/Loa)	SC31	Calbindin	20	344.453	6.01184	1
FCD10-7	Dync1h1(+/Loa)	SC31	Calbindin	21	346.271	6.04357	1
FCD10-7	Dync1h1(+/Loa)	SC31	Calbindin	22	-29.3795	-0.512769	0.4353
FCD10-7	Dync1h1(+/Loa)	SC31	Calbindin	23	333.388	5.81873	0.3529
FCD10-7	Dync1h1(+/Loa)	SC31	Calbindin	24	349.563	6.10102	1
FCD10-7	Dync1h1(+/Loa)	SC31	Calbindin	25	329.74	5.75505	0.6549
FCD10-7	Dync1h1(+/Loa)	SC31	Calbindin	26	357.971	6.24777	1
FCD10-7	Dync1h1(+/Loa)	SC31	Calbindin	27	346.14	6.04128	0.4392
FCD10-7	Dync1h1(+/Loa)	SC31	Calbindin	28	338.374	5.90574	0.5882
FCD10-7	Dync1h1(+/Loa)	SC31	Calbindin	29	349.813	6.10538	0.498
FCD10-7	Dync1h1(+/Loa)	SC31	Calbindin	30	354.168	6.1814	0.3176
FCD10-7	Dync1h1(+/Loa)	SC31	Calbindin	31	2.1981	0.0383641	0.2902
FCD10-7	Dync1h1(+/Loa)	SC31	Calbindin	32	2.1286	0.0371511	1
FCD10-7	Dync1h1(+/Loa)	SC31	Calbindin	33	3.7828	0.0660223	1
FCD10-7	Dync1h1(+/Loa)	SC31	Calbindin	34	63.0969	1.10125	0.7529
FCD10-7	Dync1h1(+/Loa)	SC31	Calbindin	35	6.008	0.104859	1
FCD10-7	Dync1h1(+/Loa)	SC31	Calbindin	36	29.1071	0.508015	0.5529
FCD10-7	Dync1h1(+/Loa)	SC31	Calbindin	37	9.6919	0.169156	0.3373
FCD10-7	Dync1h1(+/Loa)	SC31	Calbindin	38	13.8187	0.241182	0.1569
FCD10-7	Dync1h1(+/Loa)	SC31	Calbindin	39	8.8074	0.153718	1
FCD10-7	Dync1h1(+/Loa)	SC31	Calbindin	40	18.7573	0.327377	0
FCD10-7	Dync1h1(+/Loa)	SC31	Calbindin	41	63.6509	1.11092	0.9765
FCD10-7	Dync1h1(+/Loa)	SC31	Calbindin	42	10.7699	0.18797	1
FCD10-7	Dync1h1(+/Loa)	SC31	Calbindin	43	12.5219	0.218548	1
FCD10-7	Dync1h1(+/Loa)	SC31	Calbindin	44	12.32	0.215025	1
FCD10-7	Dync1h1(+/Loa)	SC31	Calbindin	45	15.8936	0.277396	0.8745
FCD10-7	Dync1h1(+/Loa)	SC31	Calbindin	46	28.7624	0.501999	0.2
FCD10-7	Dync1h1(+/Loa)	SC31	Calbindin	47	23.7267	0.414109	0.1804
FCD10-7	Dync1h1(+/Loa)	SC31	Calbindin	48	54.7698	0.955913	0.8902
FCD10-7	Dync1h1(+/Loa)	SC31	Calbindin	49	86.8689	1.51615	1
FCD10-7	Dync1h1(+/Loa)	SC31	Calbindin	50	80.5794	1.40638	1
FCD10-7	Dync1h1(+/Loa)	SC31	Calbindin	51	46.2617	0.807419	0.6549
FCD10-7	Dync1h1(+/Loa)	SC31	Calbindin	52	85.0387	1.48421	1
FCD10-7	Dync1h1(+/Loa)	SC31	Calbindin	53	46.6686	0.814521	0.6549
FCD10-7	Dync1h1(+/Loa)	SC31	Calbindin	54	18.3009	0.319411	1
FCD10-7	Dync1h1(+/Loa)	SC31	Calbindin	55	32.4516	0.566387	0.3412
FCD10-7	Dync1h1(+/Loa)	SC31	Calbindin	56	21.6924	0.378604	1
FCD10-7	Dync1h1(+/Loa)	SC31	Calbindin	57	19.6026	0.34213	1
FCD10-7	Dync1h1(+/Loa)	SC31	Calbindin	58	47.9817	0.837439	0.7608
FCD10-7	Dync1h1(+/Loa)	SC31	Calbindin	59	54.348	0.948552	0.9098
FCD10-7	Dync1h1(+/Loa)	SC31	Calbindin	60	62.5093	1.09099	1
FCD10-7	Dync1h1(+/Loa)	SC31	Calbindin	61	34.7579	0.60664	0.549
FCD10-7	Dync1h1(+/Loa)	SC31	Calbindin	62	34.2374	0.597555	0.6667
FCD10-7	Dync1h1(+/Loa)	SC31	Calbindin	63	31.5448	0.550561	1
FCD10-7	Dync1h1(+/Loa)	SC31	Calbindin	64	28.8511	0.503547	1
FCD10-7	Dync1h1(+/Loa)	SC31	Calbindin	65	51.8134	0.904314	1
FCD10-7	Dync1h1(+/Loa)	SC31	Calbindin	66	71.3859	1.24592	1
FCD10-7	Dync1h1(+/Loa)	SC31	Calbindin	67	40.4064	0.705225	0.9059
FCD10-7	Dync1h1(+/Loa)	SC31	Calbindin	68	43.8654	0.765596	1
FCD10-7	Dync1h1(+/Loa)	SC31	Calbindin	69	39.5091	0.689564	1
FCD10-7	Dync1h1(+/Loa)	SC31	Calbindin	70	41.1709	0.718568	1
FCD10-7	Dync1h1(+/Loa)	SC31	Calbindin	71	47.5036	0.829094	1
FCD10-7	Dync1h1(+/Loa)	SC31	Calbindin	72	31.5164	0.550065	1
FCD10-7	Dync1h1(+/Loa)	SC31	Calbindin	73	41.6063	0.726167	1
FCD10-7	Dync1h1(+/Loa)	SC31	Calbindin	74	41.1626	0.718423	1
FCD10-7	Dync1h1(+/Loa)	SC31	Calbindin	75	60.1629	1.05004	1
FCD10-7	Dync1h1(+/Loa)	SC31	Calbindin	76	40.5312	0.707403	1
FCD10-7	Dync1h1(+/Loa)	SC31	Calbindin	77	45.4345	0.792982	1
FCD10-7	Dync1h1(+/Loa)	SC31	Calbindin	78	48.2419	0.84198	1
FCD10-7	Dync1h1(+/Loa)	SC31	Calbindin	79	36.1782	0.631429	1
FCD10-7	Dync1h1(+/Loa)	SC31	Calbindin	80	38.3757	0.669782	1
FCD10-7	Dync1h1(+/Loa)	SC31	GAD-67	1	311.463	5.43605	0.7373
FCD10-7	Dync1h1(+/Loa)	SC31	GAD-67	2	301.288	5.25848	0.6902
FCD10-7	Dync1h1(+/Loa)	SC31	GAD-67	3	308.471	5.38383	0.6902
FCD10-7	Dync1h1(+/Loa)	SC31	GAD-67	4	310.599	5.42098	0.6627
FCD10-7	Dync1h1(+/Loa)	SC31	GAD-67	5	301.016	5.25372	0.5255
FCD10-7	Dync1h1(+/Loa)	SC31	GAD-67	6	308.896	5.39125	0.451
FCD10-7	Dync1h1(+/Loa)	SC31	GAD-67	7	310.734	5.42333	0.4863
FCD10-7	Dync1h1(+/Loa)	SC31	GAD-67	8	335.248	5.85119	1
FCD10-7	Dync1h1(+/Loa)	SC31	GAD-67	9	311.733	5.44077	0.4196
FCD10-7	Dync1h1(+/Loa)	SC31	GAD-67	10	305.868	5.33841	0.451
FCD10-7	Dync1h1(+/Loa)	SC31	GAD-67	11	327.384	5.71393	0.9843
FCD10-7	Dync1h1(+/Loa)	SC31	GAD-67	12	328.925	5.74083	1
FCD10-7	Dync1h1(+/Loa)	SC31	GAD-67	13	-89.042	-1.55408	1
FCD10-7	Dync1h1(+/Loa)	SC31	GAD-67	14	325.267	5.67697	0.8784
FCD10-7	Dync1h1(+/Loa)	SC31	GAD-67	15	332.286	5.79949	1
FCD10-7	Dync1h1(+/Loa)	SC31	GAD-67	16	274.216	4.78597	1
FCD10-7	Dync1h1(+/Loa)	SC31	GAD-67	17	-84.5843	-1.47627	1
FCD10-7	Dync1h1(+/Loa)	SC31	GAD-67	18	-82.2491	-1.43552	1
FCD10-7	Dync1h1(+/Loa)	SC31	GAD-67	19	270.557	4.7221	1
FCD10-7	Dync1h1(+/Loa)	SC31	GAD-67	20	-73.2502	-1.27846	1
FCD10-7	Dync1h1(+/Loa)	SC31	GAD-67	21	331.914	5.79299	1
FCD10-7	Dync1h1(+/Loa)	SC31	GAD-67	22	331.719	5.78958	1
FCD10-7	Dync1h1(+/Loa)	SC31	GAD-67	23	334.82	5.84371	1
FCD10-7	Dync1h1(+/Loa)	SC31	GAD-67	24	-61.4997	-1.07337	0.8784
FCD10-7	Dync1h1(+/Loa)	SC31	GAD-67	25	-45.971	-0.802345	0.4863
FCD10-7	Dync1h1(+/Loa)	SC31	GAD-67	26	336.984	5.88148	1
FCD10-7	Dync1h1(+/Loa)	SC31	GAD-67	27	338.317	5.90475	1
FCD10-7	Dync1h1(+/Loa)	SC31	GAD-67	28	-64.2125	-1.12072	0.9647
FCD10-7	Dync1h1(+/Loa)	SC31	GAD-67	29	337.792	5.89558	1
FCD10-7	Dync1h1(+/Loa)	SC31	GAD-67	30	340.483	5.94255	1
FCD10-7	Dync1h1(+/Loa)	SC31	GAD-67	31	-36.369	-0.634759	0.3608
FCD10-7	Dync1h1(+/Loa)	SC31	GAD-67	32	-39.0236	-0.68109	0.4
FCD10-7	Dync1h1(+/Loa)	SC31	GAD-67	33	-71.9742	-1.25619	1
FCD10-7	Dync1h1(+/Loa)	SC31	GAD-67	34	343.131	5.98877	1
FCD10-7	Dync1h1(+/Loa)	SC31	GAD-67	35	344.614	6.01464	1
FCD10-7	Dync1h1(+/Loa)	SC31	GAD-67	36	-50.6588	-0.884163	0.8
FCD10-7	Dync1h1(+/Loa)	SC31	GAD-67	37	-44.8322	-0.78247	0.698
FCD10-7	Dync1h1(+/Loa)	SC31	GAD-67	38	-64.3792	-1.12363	0.9922
FCD10-7	Dync1h1(+/Loa)	SC31	GAD-67	39	346.27	6.04355	1
FCD10-7	Dync1h1(+/Loa)	SC31	GAD-67	40	344.73	6.01668	1
FCD10-7	Dync1h1(+/Loa)	SC31	GAD-67	41	-54.9012	-0.958207	0.8784
FCD10-7	Dync1h1(+/Loa)	SC31	GAD-67	42	339.994	5.93402	0.6275
FCD10-7	Dync1h1(+/Loa)	SC31	GAD-67	43	-25.4074	-0.443443	0.2431
FCD10-7	Dync1h1(+/Loa)	SC31	GAD-67	44	346.325	6.04451	0.8
FCD10-7	Dync1h1(+/Loa)	SC31	GAD-67	45	-25.0224	-0.436723	0.2706
FCD10-7	Dync1h1(+/Loa)	SC31	GAD-67	46	348.22	6.07758	1
FCD10-7	Dync1h1(+/Loa)	SC31	GAD-67	47	-22.1034	-0.385777	0.2431
FCD10-7	Dync1h1(+/Loa)	SC31	GAD-67	48	351.322	6.13172	1
FCD10-7	Dync1h1(+/Loa)	SC31	GAD-67	49	352.45	6.15141	1
FCD10-7	Dync1h1(+/Loa)	SC31	GAD-67	50	-20.3578	-0.355311	0.2235
FCD10-7	Dync1h1(+/Loa)	SC31	GAD-67	51	-18.2088	-0.317804	0.2
FCD10-7	Dync1h1(+/Loa)	SC31	GAD-67	52	349.193	6.09458	0.3294
FCD10-7	Dync1h1(+/Loa)	SC31	GAD-67	53	-11.9956	-0.209363	0.2941
FCD10-7	Dync1h1(+/Loa)	SC31	GAD-67	54	326.812	5.70395	0.6784
FCD10-7	Dync1h1(+/Loa)	SC31	GAD-67	55	344.45	6.01178	0.2863
FCD10-7	Dync1h1(+/Loa)	SC31	GAD-67	56	338.549	5.90879	0.5843
FCD10-7	Dync1h1(+/Loa)	SC31	GAD-67	57	-62.1517	-1.08475	0.6824
FCD10-7	Dync1h1(+/Loa)	SC31	GAD-67	58	337.685	5.89371	0.6
FCD10-7	Dync1h1(+/Loa)	SC31	GAD-67	59	-5.9621	-0.104058	0.2039
FCD10-7	Dync1h1(+/Loa)	SC31	GAD-67	60	354.659	6.18996	0.07059
FCD10-7	Dync1h1(+/Loa)	SC31	GAD-67	61	358.514	6.25726	1
FCD10-7	Dync1h1(+/Loa)	SC31	GAD-67	62	351.766	6.13948	0.4863
FCD10-7	Dync1h1(+/Loa)	SC31	GAD-67	63	354.913	6.19439	0.2706
FCD10-7	Dync1h1(+/Loa)	SC31	GAD-67	64	359.136	6.2681	1
FCD10-7	Dync1h1(+/Loa)	SC31	GAD-67	65	357.348	6.2369	0.1137
FCD10-7	Dync1h1(+/Loa)	SC31	GAD-67	66	357.426	6.23826	0.3961
FCD10-7	Dync1h1(+/Loa)	SC31	GAD-67	67	358.747	6.26131	0.1059
FCD10-7	Dync1h1(+/Loa)	SC31	GAD-67	68	359.843	6.28044	1
FCD10-7	Dync1h1(+/Loa)	SC31	GAD-67	69	1.3036	0.0227521	0.2706
FCD10-7	Dync1h1(+/Loa)	SC31	GAD-67	70	0.9425	0.0164497	0.1725
FCD10-7	Dync1h1(+/Loa)	SC31	GAD-67	71	1.9773	0.0345104	0.7255
FCD10-7	Dync1h1(+/Loa)	SC31	GAD-67	72	2.0456	0.0357025	1
FCD10-7	Dync1h1(+/Loa)	SC31	GAD-67	73	5.7426	0.100227	0
FCD10-7	Dync1h1(+/Loa)	SC31	GAD-67	74	2.2736	0.0396818	1
FCD10-7	Dync1h1(+/Loa)	SC31	GAD-67	75	15.1207	0.263906	0.4549
FCD10-7	Dync1h1(+/Loa)	SC31	GAD-67	76	13.7034	0.239169	0.3686
FCD10-7	Dync1h1(+/Loa)	SC31	GAD-67	77	16.187	0.282516	0.3961
FCD10-7	Dync1h1(+/Loa)	SC31	GAD-67	78	31.1522	0.543708	0.6078
FCD10-7	Dync1h1(+/Loa)	SC31	GAD-67	79	9.7653	0.170437	0.1176
FCD10-7	Dync1h1(+/Loa)	SC31	GAD-67	80	8.6345	0.1507	0.1137
FCD10-7	Dync1h1(+/Loa)	SC31	GAD-67	81	8.0803	0.141028	0.4157
FCD10-7	Dync1h1(+/Loa)	SC31	GAD-67	82	27.1411	0.473702	0.5216
FCD10-7	Dync1h1(+/Loa)	SC31	GAD-67	83	5.2167	0.0910486	1
FCD10-7	Dync1h1(+/Loa)	SC31	GAD-67	84	12.8269	0.223872	0.02745
FCD10-7	Dync1h1(+/Loa)	SC31	GAD-67	85	16.166	0.28215	0.1451
FCD10-7	Dync1h1(+/Loa)	SC31	GAD-67	86	7.8231	0.136539	0.5961
FCD10-7	Dync1h1(+/Loa)	SC31	GAD-67	87	79.9518	1.39542	0.9137
FCD10-7	Dync1h1(+/Loa)	SC31	GAD-67	88	38.2634	0.667822	0.6706
FCD10-7	Dync1h1(+/Loa)	SC31	GAD-67	89	16.2648	0.283874	0
FCD10-7	Dync1h1(+/Loa)	SC31	GAD-67	90	43.6496	0.761829	0.7412
FCD10-7	Dync1h1(+/Loa)	SC31	GAD-67	91	28.8416	0.503381	0.4039
FCD10-7	Dync1h1(+/Loa)	SC31	GAD-67	92	63.3143	1.10504	0.9333
FCD10-7	Dync1h1(+/Loa)	SC31	GAD-67	93	34.1696	0.596372	0.5294
FCD10-7	Dync1h1(+/Loa)	SC31	GAD-67	94	14.3184	0.249903	0.3843
FCD10-7	Dync1h1(+/Loa)	SC31	GAD-67	95	64.0279	1.1175	0.9804
FCD10-7	Dync1h1(+/Loa)	SC31	GAD-67	96	49.9284	0.871415	0.8431
FCD10-7	Dync1h1(+/Loa)	SC31	GAD-67	97	29.3975	0.513083	0.3569
FCD10-7	Dync1h1(+/Loa)	SC31	GAD-67	98	74.2965	1.29672	1
FCD10-7	Dync1h1(+/Loa)	SC31	GAD-67	99	30.0183	0.523918	0.3333
FCD10-7	Dync1h1(+/Loa)	SC31	GAD-67	100	12.6344	0.220512	1
FCD10-7	Dync1h1(+/Loa)	SC31	GAD-67	101	39.1268	0.682891	0.5765
FCD10-7	Dync1h1(+/Loa)	SC31	GAD-67	102	79.9193	1.39485	1
FCD10-7	Dync1h1(+/Loa)	SC31	GAD-67	103	18.4848	0.322621	0.3255
FCD10-7	Dync1h1(+/Loa)	SC31	GAD-67	104	35.9343	0.627172	0.4784
FCD10-7	Dync1h1(+/Loa)	SC31	GAD-67	105	15.8115	0.275963	0.8784
FCD10-7	Dync1h1(+/Loa)	SC31	GAD-67	106	79.9348	1.39513	1
FCD10-7	Dync1h1(+/Loa)	SC31	GAD-67	107	17.4593	0.304722	0.6588
FCD10-7	Dync1h1(+/Loa)	SC31	GAD-67	108	70.1496	1.22434	1
FCD10-7	Dync1h1(+/Loa)	SC31	GAD-67	109	42.6882	0.74505	0.6431
FCD10-7	Dync1h1(+/Loa)	SC31	GAD-67	110	68.7331	1.19962	1
FCD10-7	Dync1h1(+/Loa)	SC31	GAD-67	111	36.6052	0.638881	0.4471
FCD10-7	Dync1h1(+/Loa)	SC31	GAD-67	112	78.6247	1.37226	1
FCD10-7	Dync1h1(+/Loa)	SC31	GAD-67	113	71.8022	1.25318	1
FCD10-7	Dync1h1(+/Loa)	SC31	GAD-67	114	44.1215	0.770065	0.6627
FCD10-7	Dync1h1(+/Loa)	SC31	GAD-67	115	63.1268	1.10177	1
FCD10-7	Dync1h1(+/Loa)	SC31	GAD-67	116	76.5032	1.33523	1
FCD10-7	Dync1h1(+/Loa)	SC31	GAD-67	117	34.349	0.599503	0.3451
FCD10-7	Dync1h1(+/Loa)	SC31	GAD-67	118	41.4949	0.724223	0.5725
FCD10-7	Dync1h1(+/Loa)	SC31	GAD-67	119	35.5922	0.621201	0.3333
FCD10-7	Dync1h1(+/Loa)	SC31	GAD-67	120	17.5568	0.306424	1
FCD10-7	Dync1h1(+/Loa)	SC31	GAD-67	121	29.5406	0.515581	0.1961
FCD10-7	Dync1h1(+/Loa)	SC31	GAD-67	122	67.7225	1.18198	1
FCD10-7	Dync1h1(+/Loa)	SC31	GAD-67	123	44.5561	0.777651	0.6
FCD10-7	Dync1h1(+/Loa)	SC31	GAD-67	124	37.1979	0.649226	0.3765
FCD10-7	Dync1h1(+/Loa)	SC31	GAD-67	125	80.359	1.40253	1
FCD10-7	Dync1h1(+/Loa)	SC31	GAD-67	126	42.7589	0.746284	0.5451
FCD10-7	Dync1h1(+/Loa)	SC31	GAD-67	127	27.5364	0.480601	0.2118
FCD10-7	Dync1h1(+/Loa)	SC31	GAD-67	128	80.4817	1.40467	1
FCD10-7	Dync1h1(+/Loa)	SC31	GAD-67	129	84.4638	1.47417	1
FCD10-7	Dync1h1(+/Loa)	SC31	GAD-67	130	88.4873	1.54439	1
FCD10-7	Dync1h1(+/Loa)	SC31	GAD-67	131	22.6927	0.396062	0.9647
FCD10-7	Dync1h1(+/Loa)	SC31	GAD-67	132	62.7632	1.09542	1
FCD10-7	Dync1h1(+/Loa)	SC31	GAD-67	133	69.8784	1.21961	1
FCD10-7	Dync1h1(+/Loa)	SC31	GAD-67	134	44.8305	0.78244	0.6118
FCD10-7	Dync1h1(+/Loa)	SC31	GAD-67	135	62.2449	1.08638	1
FCD10-7	Dync1h1(+/Loa)	SC31	GAD-67	136	28.9849	0.505882	0.3922
FCD10-7	Dync1h1(+/Loa)	SC31	GAD-67	137	89.5698	1.56329	1
FCD10-7	Dync1h1(+/Loa)	SC31	GAD-67	138	42.286	0.73803	0.6157
FCD10-7	Dync1h1(+/Loa)	SC31	GAD-67	139	77.881	1.35928	1
FCD10-7	Dync1h1(+/Loa)	SC31	GAD-67	140	27.5816	0.48139	0.9647
FCD10-7	Dync1h1(+/Loa)	SC31	GAD-67	141	30.411	0.530772	0.7569
FCD10-7	Dync1h1(+/Loa)	SC31	GAD-67	142	42.4134	0.740253	0.7098
FCD10-7	Dync1h1(+/Loa)	SC31	GAD-67	143	31.4033	0.548091	0.702
FCD10-7	Dync1h1(+/Loa)	SC31	GAD-67	144	61.4107	1.07182	1
FCD10-7	Dync1h1(+/Loa)	SC31	GAD-67	145	83.6787	1.46047	1
FCD10-7	Dync1h1(+/Loa)	SC31	GAD-67	146	41.9243	0.731717	0.7412
FCD10-7	Dync1h1(+/Loa)	SC31	GAD-67	147	26.4285	0.461264	1
FCD10-7	Dync1h1(+/Loa)	SC31	GAD-67	148	72.5526	1.26628	1
FCD10-7	Dync1h1(+/Loa)	SC31	GAD-67	149	36.684	0.640257	0.7373
FCD10-7	Dync1h1(+/Loa)	SC31	GAD-67	150	38.5059	0.672055	0.749
FCD10-7	Dync1h1(+/Loa)	SC31	GAD-67	151	31.2315	0.545093	1
FCD10-7	Dync1h1(+/Loa)	SC31	GAD-67	152	38.1772	0.666318	0.7882
FCD10-7	Dync1h1(+/Loa)	SC31	GAD-67	153	77.014	1.34415	1
FCD10-7	Dync1h1(+/Loa)	SC31	GAD-67	154	71.399	1.24615	1
FCD10-7	Dync1h1(+/Loa)	SC31	GAD-67	155	77.0109	1.34409	1
FCD10-7	Dync1h1(+/Loa)	SC31	GAD-67	156	40.4272	0.705588	0.9059
FCD10-7	Dync1h1(+/Loa)	SC31	GAD-67	157	27.4004	0.478227	1
FCD10-7	Dync1h1(+/Loa)	SC31	GAD-67	158	73.9048	1.28988	1
FCD10-7	Dync1h1(+/Loa)	SC31	GAD-67	159	41.1733	0.71861	1
FCD10-7	Dync1h1(+/Loa)	SC31	GAD-67	160	55.2481	0.964261	1
FCD10-7	Dync1h1(+/Loa)	SC31	GAD-67	161	41.2967	0.720763	1
FCD10-7	Dync1h1(+/Loa)	SC31	GAD-67	162	46.2237	0.806756	1
FCD10-7	Dync1h1(+/Loa)	SC31	GAD-67	163	73.141	1.27655	1
FCD10-7	Dync1h1(+/Loa)	SC31	GAD-67	164	30.7321	0.536376	1
FCD10-7	Dync1h1(+/Loa)	SC31	GAD-67	165	41.2097	0.719245	1
FCD10-7	Dync1h1(+/Loa)	SC31	GAD-67	166	37.1722	0.648777	1
FCD10-7	Dync1h1(+/Loa)	SC31	GAD-67	167	38.3318	0.669016	1
FCD10-7	Dync1h1(+/Loa)	SC31	Parvalbumin	1	303.833	5.30288	0.5961
FCD10-7	Dync1h1(+/Loa)	SC31	Parvalbumin	2	312.813	5.45962	0.4039
FCD10-7	Dync1h1(+/Loa)	SC31	Parvalbumin	3	312.826	5.45985	0.349
FCD10-7	Dync1h1(+/Loa)	SC31	Parvalbumin	4	-83.4843	-1.45708	1
FCD10-7	Dync1h1(+/Loa)	SC31	Parvalbumin	5	-60.9591	-1.06394	0.8667
FCD10-7	Dync1h1(+/Loa)	SC31	Parvalbumin	6	-88.1736	-1.53892	1
FCD10-7	Dync1h1(+/Loa)	SC31	Parvalbumin	7	-57.765	-1.00819	0.8863
FCD10-7	Dync1h1(+/Loa)	SC31	Parvalbumin	8	-49.9866	-0.872431	0.7373
FCD10-7	Dync1h1(+/Loa)	SC31	Parvalbumin	9	-71.7112	-1.2516	1
FCD10-7	Dync1h1(+/Loa)	SC31	Parvalbumin	10	-64.2536	-1.12144	0.9882
FCD10-7	Dync1h1(+/Loa)	SC31	Parvalbumin	11	333.335	5.8178	0.3647
FCD10-7	Dync1h1(+/Loa)	SC31	Parvalbumin	12	347.425	6.06371	1
FCD10-7	Dync1h1(+/Loa)	SC31	Parvalbumin	13	-54.7246	-0.955124	0.8627
FCD10-7	Dync1h1(+/Loa)	SC31	Parvalbumin	14	-36.7385	-0.641208	0.5961
FCD10-7	Dync1h1(+/Loa)	SC31	Parvalbumin	15	-25.3537	-0.442506	0.2588
FCD10-7	Dync1h1(+/Loa)	SC31	Parvalbumin	16	334.656	5.84084	0.2196
FCD10-7	Dync1h1(+/Loa)	SC31	Parvalbumin	17	349.872	6.10642	1
FCD10-7	Dync1h1(+/Loa)	SC31	Parvalbumin	18	340.963	5.95092	0.251
FCD10-7	Dync1h1(+/Loa)	SC31	Parvalbumin	19	-22.2613	-0.388533	0.2392
FCD10-7	Dync1h1(+/Loa)	SC31	Parvalbumin	20	-54.8785	-0.957811	0.8706
FCD10-7	Dync1h1(+/Loa)	SC31	Parvalbumin	21	-73.0305	-1.27462	0.949
FCD10-7	Dync1h1(+/Loa)	SC31	Parvalbumin	22	-22.3746	-0.39051	0.3176
FCD10-7	Dync1h1(+/Loa)	SC31	Parvalbumin	23	-39.2538	-0.685108	0.7216
FCD10-7	Dync1h1(+/Loa)	SC31	Parvalbumin	24	352.7	6.15577	1
FCD10-7	Dync1h1(+/Loa)	SC31	Parvalbumin	25	348.815	6.08797	0.3176
FCD10-7	Dync1h1(+/Loa)	SC31	Parvalbumin	26	-58.2776	-1.01714	0.7961
FCD10-7	Dync1h1(+/Loa)	SC31	Parvalbumin	27	-11.6474	-0.203285	0.302
FCD10-7	Dync1h1(+/Loa)	SC31	Parvalbumin	28	354.548	6.18804	0.8
FCD10-7	Dync1h1(+/Loa)	SC31	Parvalbumin	29	345.704	6.03367	0.4314
FCD10-7	Dync1h1(+/Loa)	SC31	Parvalbumin	30	-6.6172	-0.115492	0.2039
FCD10-7	Dync1h1(+/Loa)	SC31	Parvalbumin	31	358.49	6.25683	1
FCD10-7	Dync1h1(+/Loa)	SC31	Parvalbumin	32	359.091	6.26732	0.003922
FCD10-7	Dync1h1(+/Loa)	SC31	Parvalbumin	33	359.745	6.27874	0.8275
FCD10-7	Dync1h1(+/Loa)	SC31	Parvalbumin	34	0.5704	0.00995536	0.2
FCD10-7	Dync1h1(+/Loa)	SC31	Parvalbumin	35	1.0989	0.0191794	0.04314
FCD10-7	Dync1h1(+/Loa)	SC31	Parvalbumin	36	2.0075	0.0350375	0.4392
FCD10-7	Dync1h1(+/Loa)	SC31	Parvalbumin	37	37.5661	0.655652	0.498
FCD10-7	Dync1h1(+/Loa)	SC31	Parvalbumin	38	9.7877	0.170828	0.4549
FCD10-7	Dync1h1(+/Loa)	SC31	Parvalbumin	39	1.2874	0.0224694	0.5294
FCD10-7	Dync1h1(+/Loa)	SC31	Parvalbumin	40	1.4828	0.0258797	0.7373
FCD10-7	Dync1h1(+/Loa)	SC31	Parvalbumin	41	11.1596	0.194772	0.4431
FCD10-7	Dync1h1(+/Loa)	SC31	Parvalbumin	42	2.7039	0.047192	0.3137
FCD10-7	Dync1h1(+/Loa)	SC31	Parvalbumin	43	4.8894	0.0853361	0
FCD10-7	Dync1h1(+/Loa)	SC31	Parvalbumin	44	73.073	1.27536	0.5569
FCD10-7	Dync1h1(+/Loa)	SC31	Parvalbumin	45	5.852	0.102137	0
FCD10-7	Dync1h1(+/Loa)	SC31	Parvalbumin	46	3.6988	0.0645562	0.2314
FCD10-7	Dync1h1(+/Loa)	SC31	Parvalbumin	47	6.9764	0.121761	0.03137
FCD10-7	Dync1h1(+/Loa)	SC31	Parvalbumin	48	30.0243	0.524023	0.5647
FCD10-7	Dync1h1(+/Loa)	SC31	Parvalbumin	49	13.6384	0.238035	0.3686
FCD10-7	Dync1h1(+/Loa)	SC31	Parvalbumin	50	77.7408	1.35683	0.6784
FCD10-7	Dync1h1(+/Loa)	SC31	Parvalbumin	51	67.3937	1.17624	0.7059
FCD10-7	Dync1h1(+/Loa)	SC31	Parvalbumin	52	62.2682	1.08679	0.7451
FCD10-7	Dync1h1(+/Loa)	SC31	Parvalbumin	53	7.8855	0.137628	0.4196
FCD10-7	Dync1h1(+/Loa)	SC31	Parvalbumin	54	13.2462	0.23119	0.02353
FCD10-7	Dync1h1(+/Loa)	SC31	Parvalbumin	55	24.9081	0.434728	0.498
FCD10-7	Dync1h1(+/Loa)	SC31	Parvalbumin	56	7.8805	0.137541	0.5961
FCD10-7	Dync1h1(+/Loa)	SC31	Parvalbumin	57	12.249	0.213785	0
FCD10-7	Dync1h1(+/Loa)	SC31	Parvalbumin	58	32.523	0.567633	0.5961
FCD10-7	Dync1h1(+/Loa)	SC31	Parvalbumin	59	29.3801	0.512779	0.5294
FCD10-7	Dync1h1(+/Loa)	SC31	Parvalbumin	60	46.0531	0.803778	0.7725
FCD10-7	Dync1h1(+/Loa)	SC31	Parvalbumin	61	61.6222	1.07551	0.8667
FCD10-7	Dync1h1(+/Loa)	SC31	Parvalbumin	62	37.4553	0.653718	0.6588
FCD10-7	Dync1h1(+/Loa)	SC31	Parvalbumin	63	10.2342	0.17862	0.6784
FCD10-7	Dync1h1(+/Loa)	SC31	Parvalbumin	64	65.064	1.13558	0.8745
FCD10-7	Dync1h1(+/Loa)	SC31	Parvalbumin	65	78.9792	1.37845	0.9216
FCD10-7	Dync1h1(+/Loa)	SC31	Parvalbumin	66	16.4276	0.286716	0.003922
FCD10-7	Dync1h1(+/Loa)	SC31	Parvalbumin	67	20.9461	0.365578	0.1176
FCD10-7	Dync1h1(+/Loa)	SC31	Parvalbumin	68	16.1086	0.281148	0
FCD10-7	Dync1h1(+/Loa)	SC31	Parvalbumin	69	44.0501	0.768819	0.7451
FCD10-7	Dync1h1(+/Loa)	SC31	Parvalbumin	70	8.8372	0.154238	1
FCD10-7	Dync1h1(+/Loa)	SC31	Parvalbumin	71	63.7571	1.11277	0.9451
FCD10-7	Dync1h1(+/Loa)	SC31	Parvalbumin	72	36.1628	0.63116	0.5725
FCD10-7	Dync1h1(+/Loa)	SC31	Parvalbumin	73	14.337	0.250228	0.3804
FCD10-7	Dync1h1(+/Loa)	SC31	Parvalbumin	74	34.8141	0.607621	0.5451
FCD10-7	Dync1h1(+/Loa)	SC31	Parvalbumin	75	63.948	1.1161	0.9804
FCD10-7	Dync1h1(+/Loa)	SC31	Parvalbumin	76	69.7248	1.21693	1
FCD10-7	Dync1h1(+/Loa)	SC31	Parvalbumin	77	82.3211	1.43677	1
FCD10-7	Dync1h1(+/Loa)	SC31	Parvalbumin	78	18.4073	0.321268	0.04314
FCD10-7	Dync1h1(+/Loa)	SC31	Parvalbumin	79	12.6558	0.220885	1
FCD10-7	Dync1h1(+/Loa)	SC31	Parvalbumin	80	10.8403	0.189199	1
FCD10-7	Dync1h1(+/Loa)	SC31	Parvalbumin	81	70.8096	1.23586	1
FCD10-7	Dync1h1(+/Loa)	SC31	Parvalbumin	82	11.2078	0.195613	1
FCD10-7	Dync1h1(+/Loa)	SC31	Parvalbumin	83	80.8203	1.41058	1
FCD10-7	Dync1h1(+/Loa)	SC31	Parvalbumin	84	18.6676	0.325811	0.3137
FCD10-7	Dync1h1(+/Loa)	SC31	Parvalbumin	85	15.7833	0.275471	0.8667
FCD10-7	Dync1h1(+/Loa)	SC31	Parvalbumin	86	17.4732	0.304965	0.6588
FCD10-7	Dync1h1(+/Loa)	SC31	Parvalbumin	87	32.6937	0.570613	0.3059
FCD10-7	Dync1h1(+/Loa)	SC31	Parvalbumin	88	23.0787	0.402799	0
FCD10-7	Dync1h1(+/Loa)	SC31	Parvalbumin	89	68.8581	1.2018	1
FCD10-7	Dync1h1(+/Loa)	SC31	Parvalbumin	90	36.5325	0.637612	0.4471
FCD10-7	Dync1h1(+/Loa)	SC31	Parvalbumin	91	73.4766	1.28241	1
FCD10-7	Dync1h1(+/Loa)	SC31	Parvalbumin	92	44.0178	0.768256	0.6588
FCD10-7	Dync1h1(+/Loa)	SC31	Parvalbumin	93	23.5513	0.411048	0.1647
FCD10-7	Dync1h1(+/Loa)	SC31	Parvalbumin	94	24.5926	0.429222	0.1725
FCD10-7	Dync1h1(+/Loa)	SC31	Parvalbumin	95	55.1917	0.963277	0.902
FCD10-7	Dync1h1(+/Loa)	SC31	Parvalbumin	96	34.3769	0.59999	0.349
FCD10-7	Dync1h1(+/Loa)	SC31	Parvalbumin	97	41.5249	0.724746	0.5765
FCD10-7	Dync1h1(+/Loa)	SC31	Parvalbumin	98	62.4403	1.08979	1
FCD10-7	Dync1h1(+/Loa)	SC31	Parvalbumin	99	52.2321	0.911622	0.8431
FCD10-7	Dync1h1(+/Loa)	SC31	Parvalbumin	100	22.8902	0.399509	0.3529
FCD10-7	Dync1h1(+/Loa)	SC31	Parvalbumin	101	29.8996	0.521846	0.2078
FCD10-7	Dync1h1(+/Loa)	SC31	Parvalbumin	102	44.4756	0.776246	0.6
FCD10-7	Dync1h1(+/Loa)	SC31	Parvalbumin	103	85.215	1.48728	1
FCD10-7	Dync1h1(+/Loa)	SC31	Parvalbumin	104	32.2319	0.562553	0.2941
FCD10-7	Dync1h1(+/Loa)	SC31	Parvalbumin	105	41.469	0.723771	0.5255
FCD10-7	Dync1h1(+/Loa)	SC31	Parvalbumin	106	42.7707	0.74649	0.5451
FCD10-7	Dync1h1(+/Loa)	SC31	Parvalbumin	107	31.6663	0.552681	0.2824
FCD10-7	Dync1h1(+/Loa)	SC31	Parvalbumin	108	36.3142	0.633802	0.4588
FCD10-7	Dync1h1(+/Loa)	SC31	Parvalbumin	109	66.6414	1.16311	1
FCD10-7	Dync1h1(+/Loa)	SC31	Parvalbumin	110	62.8922	1.09768	1
FCD10-7	Dync1h1(+/Loa)	SC31	Parvalbumin	111	44.6613	0.779487	0.6078
FCD10-7	Dync1h1(+/Loa)	SC31	Parvalbumin	112	38.7218	0.675823	0.5059
FCD10-7	Dync1h1(+/Loa)	SC31	Parvalbumin	113	50.3002	0.877904	0.7686
FCD10-7	Dync1h1(+/Loa)	SC31	Parvalbumin	114	28.934	0.504994	0.3804
FCD10-7	Dync1h1(+/Loa)	SC31	Parvalbumin	115	62.392	1.08895	1
FCD10-7	Dync1h1(+/Loa)	SC31	Parvalbumin	116	89.6044	1.56389	1
FCD10-7	Dync1h1(+/Loa)	SC31	Parvalbumin	117	42.2455	0.737323	0.6157
FCD10-7	Dync1h1(+/Loa)	SC31	Parvalbumin	118	38.0898	0.664792	0.5333
FCD10-7	Dync1h1(+/Loa)	SC31	Parvalbumin	119	34.0762	0.594742	0.4627
FCD10-7	Dync1h1(+/Loa)	SC31	Parvalbumin	120	73.4677	1.28225	1
FCD10-7	Dync1h1(+/Loa)	SC31	Parvalbumin	121	27.5995	0.481702	0.9686
FCD10-7	Dync1h1(+/Loa)	SC31	Parvalbumin	122	34.4059	0.600496	0.5294
FCD10-7	Dync1h1(+/Loa)	SC31	Parvalbumin	123	31.2653	0.545682	0.6941
FCD10-7	Dync1h1(+/Loa)	SC31	Parvalbumin	124	30.5054	0.53242	0.7569
FCD10-7	Dync1h1(+/Loa)	SC31	Parvalbumin	125	42.449	0.740875	0.7137
FCD10-7	Dync1h1(+/Loa)	SC31	Parvalbumin	126	83.9458	1.46513	1
FCD10-7	Dync1h1(+/Loa)	SC31	Parvalbumin	127	61.5362	1.07401	1
FCD10-7	Dync1h1(+/Loa)	SC31	Parvalbumin	128	34.2873	0.598426	0.6706
FCD10-7	Dync1h1(+/Loa)	SC31	Parvalbumin	129	41.9045	0.731371	0.7412
FCD10-7	Dync1h1(+/Loa)	SC31	Parvalbumin	130	26.4233	0.461174	1
FCD10-7	Dync1h1(+/Loa)	SC31	Parvalbumin	131	72.5998	1.26711	1
FCD10-7	Dync1h1(+/Loa)	SC31	Parvalbumin	132	36.6827	0.640234	0.7373
FCD10-7	Dync1h1(+/Loa)	SC31	Parvalbumin	133	74.9166	1.30754	1
FCD10-7	Dync1h1(+/Loa)	SC31	Parvalbumin	134	38.0493	0.664086	0.7804
FCD10-7	Dync1h1(+/Loa)	SC31	Parvalbumin	135	76.9748	1.34346	1
FCD10-7	Dync1h1(+/Loa)	SC31	Parvalbumin	136	71.3672	1.24559	1
FCD10-7	Dync1h1(+/Loa)	SC31	Parvalbumin	137	40.3703	0.704595	0.9059
FCD10-7	Dync1h1(+/Loa)	SC31	Parvalbumin	138	76.9983	1.34387	1
FCD10-7	Dync1h1(+/Loa)	SC31	Parvalbumin	139	43.8938	0.766091	1
FCD10-7	Dync1h1(+/Loa)	SC31	Parvalbumin	140	74.1314	1.29384	1
FCD10-7	Dync1h1(+/Loa)	SC31	Parvalbumin	141	41.1577	0.718337	1
FCD10-7	Dync1h1(+/Loa)	SC31	Parvalbumin	142	54.8628	0.957536	1
FCD10-7	Dync1h1(+/Loa)	SC31	Parvalbumin	143	41.2326	0.719645	1
FCD10-7	Dync1h1(+/Loa)	SC31	Parvalbumin	144	37.2297	0.649781	1
FCD10-7	Dync1h1(+/Loa)	SC31	Parvalbumin	145	36.5897	0.638611	1
FCD10-7	Dync1h1(+/Loa)	SC43	ChAT	1	277.882	4.84996	0.9137
FCD10-7	Dync1h1(+/Loa)	SC43	ChAT	2	303.759	5.30159	0.7529
FCD10-7	Dync1h1(+/Loa)	SC43	ChAT	3	333.507	5.8208	1
FCD10-7	Dync1h1(+/Loa)	SC43	ChAT	4	350.295	6.1138	1
FCD10-7	Dync1h1(+/Loa)	SC43	ChAT	5	-13.3654	-0.23327	0.8039
FCD10-7	Dync1h1(+/Loa)	SC43	ChAT	6	4.4511	0.0776864	0.07059
FCD10-7	Dync1h1(+/Loa)	SC43	ChAT	7	7.245	0.126449	0.6667
FCD10-7	Dync1h1(+/Loa)	SC43	ChAT	8	38.4367	0.670847	0.6863
FCD10-7	Dync1h1(+/Loa)	SC43	ChAT	9	9.4784	0.165429	0.651
FCD10-7	Dync1h1(+/Loa)	SC43	ChAT	10	11.2196	0.195819	1
FCD10-7	Dync1h1(+/Loa)	SC43	ChAT	11	14.855	0.259269	0.698
FCD10-7	Dync1h1(+/Loa)	SC43	ChAT	12	13.6792	0.238747	1
FCD10-7	Dync1h1(+/Loa)	SC43	ChAT	13	16.2269	0.283213	0.6392
FCD10-7	Dync1h1(+/Loa)	SC43	ChAT	14	24.3569	0.425108	0.08627
FCD10-7	Dync1h1(+/Loa)	SC43	ChAT	15	15.822	0.276146	1
FCD10-7	Dync1h1(+/Loa)	SC43	ChAT	16	22.8959	0.399609	0.6863
FCD10-7	Dync1h1(+/Loa)	SC43	ChAT	17	23.9083	0.417279	0.5451
FCD10-7	Dync1h1(+/Loa)	SC43	ChAT	18	27.5763	0.481297	0.2314
FCD10-7	Dync1h1(+/Loa)	SC43	ChAT	19	18.0646	0.315287	1
FCD10-7	Dync1h1(+/Loa)	SC43	ChAT	20	80.161	1.39907	1
FCD10-7	Dync1h1(+/Loa)	SC43	ChAT	21	27.8042	0.485275	0.6314
FCD10-7	Dync1h1(+/Loa)	SC43	ChAT	22	32.1124	0.560467	0.4275
FCD10-7	Dync1h1(+/Loa)	SC43	ChAT	23	26.4852	0.462254	0.9843
FCD10-7	Dync1h1(+/Loa)	SC43	ChAT	24	30.3924	0.530447	0.6471
FCD10-7	Dync1h1(+/Loa)	SC43	ChAT	25	20.8421	0.363763	1
FCD10-7	Dync1h1(+/Loa)	SC43	ChAT	26	31.8975	0.556716	0.6118
FCD10-7	Dync1h1(+/Loa)	SC43	ChAT	27	28.2395	0.492872	0.8902
FCD10-7	Dync1h1(+/Loa)	SC43	ChAT	28	23.8123	0.415603	1
FCD10-7	Dync1h1(+/Loa)	SC43	ChAT	29	31.3475	0.547117	0.8392
FCD10-7	Dync1h1(+/Loa)	SC43	ChAT	30	29.2778	0.510994	1
FCD10-7	Dync1h1(+/Loa)	SC43	ChAT	31	27.6722	0.482971	1
FCD10-7	Dync1h1(+/Loa)	SC43	ChAT	32	27.1889	0.474536	1
FCD10-7	Dync1h1(+/Loa)	SC43	ChAT	33	43.8796	0.765843	0.7804
FCD10-7	Dync1h1(+/Loa)	SC43	ChAT	34	29.1168	0.508184	1
FCD10-7	Dync1h1(+/Loa)	SC43	ChAT	35	24.8346	0.433446	1
FCD10-7	Dync1h1(+/Loa)	SC43	ChAT	36	40.0582	0.699147	0.7216
FCD10-7	Dync1h1(+/Loa)	SC43	ChAT	37	25.6445	0.447581	1
FCD10-7	Dync1h1(+/Loa)	SC43	ChAT	38	31.2848	0.546023	1
FCD10-7	Dync1h1(+/Loa)	SC43	ChAT	39	26.9258	0.469944	1
FCD10-7	Dync1h1(+/Loa)	SC43	ChAT	40	26.6978	0.465965	1
FCD10-7	Dync1h1(+/Loa)	SC43	ChAT	41	30.021	0.523965	1
FCD10-7	Dync1h1(+/Loa)	SC43	ChAT	42	48.0992	0.839489	0.9725
FCD10-7	Dync1h1(+/Loa)	SC43	ChAT	43	32.5718	0.568485	1
FCD10-7	Dync1h1(+/Loa)	SC43	ChAT	44	29.4134	0.513361	1
FCD10-7	Dync1h1(+/Loa)	SC43	ChAT	45	31.7293	0.553781	1
FCD10-7	Dync1h1(+/Loa)	SC43	ChAT	46	31.0735	0.542335	1
FCD10-7	Dync1h1(+/Loa)	SC43	ChAT	47	49.5038	0.864004	1
FCD10-7	Dync1h1(+/Loa)	SC43	ChAT	48	72.2084	1.26027	1
FCD10-7	Dync1h1(+/Loa)	SC43	ChAT	49	42.5886	0.743311	0.9765
FCD10-7	Dync1h1(+/Loa)	SC43	ChAT	50	37.5682	0.655689	1
FCD10-7	Dync1h1(+/Loa)	SC43	ChAT	51	32.8124	0.572684	1
FCD10-7	Dync1h1(+/Loa)	SC43	ChAT	52	35.0576	0.611871	1
FCD10-7	Dync1h1(+/Loa)	SC43	ChAT	53	50.2395	0.876845	1
FCD10-7	Dync1h1(+/Loa)	SC43	ChAT	54	50.6728	0.884407	1
FCD10-7	Dync1h1(+/Loa)	SC43	ChAT	55	55.3435	0.965926	1
FCD10-7	Dync1h1(+/Loa)	SC43	ChAT	56	52.1729	0.910589	1
FCD10-7	Dync1h1(+/Loa)	SC43	ChAT	57	59.8402	1.04441	1
FCD10-7	Dync1h1(+/Loa)	SC43	ChAT	58	55.7827	0.973592	1
FCD10-7	Dync1h1(+/Loa)	SC43	Calbindin	1	303.765	5.30171	1
FCD10-7	Dync1h1(+/Loa)	SC43	Calbindin	2	-87.8824	-1.53384	1
FCD10-7	Dync1h1(+/Loa)	SC43	Calbindin	3	273.539	4.77416	1
FCD10-7	Dync1h1(+/Loa)	SC43	Calbindin	4	290.139	5.06388	0.8941
FCD10-7	Dync1h1(+/Loa)	SC43	Calbindin	5	-75.6926	-1.32109	0.8471
FCD10-7	Dync1h1(+/Loa)	SC43	Calbindin	6	-88.1625	-1.53873	1
FCD10-7	Dync1h1(+/Loa)	SC43	Calbindin	7	291.758	5.09214	0.8314
FCD10-7	Dync1h1(+/Loa)	SC43	Calbindin	8	300.704	5.24827	0.9451
FCD10-7	Dync1h1(+/Loa)	SC43	Calbindin	9	-60.4412	-1.0549	0.8118
FCD10-7	Dync1h1(+/Loa)	SC43	Calbindin	10	-68.1695	-1.18978	0.7686
FCD10-7	Dync1h1(+/Loa)	SC43	Calbindin	11	-75.6759	-1.32079	0.7843
FCD10-7	Dync1h1(+/Loa)	SC43	Calbindin	12	277.937	4.85091	0.9216
FCD10-7	Dync1h1(+/Loa)	SC43	Calbindin	13	291.77	5.09234	0.7255
FCD10-7	Dync1h1(+/Loa)	SC43	Calbindin	14	289.962	5.0608	0.7451
FCD10-7	Dync1h1(+/Loa)	SC43	Calbindin	15	313.905	5.47868	1
FCD10-7	Dync1h1(+/Loa)	SC43	Calbindin	16	-83.9834	-1.46579	1
FCD10-7	Dync1h1(+/Loa)	SC43	Calbindin	17	306.805	5.35477	0.9176
FCD10-7	Dync1h1(+/Loa)	SC43	Calbindin	18	302.233	5.27497	0.8353
FCD10-7	Dync1h1(+/Loa)	SC43	Calbindin	19	-54.5722	-0.952465	0.8118
FCD10-7	Dync1h1(+/Loa)	SC43	Calbindin	20	319.8	5.58157	1
FCD10-7	Dync1h1(+/Loa)	SC43	Calbindin	21	310.62	5.42134	0.9216
FCD10-7	Dync1h1(+/Loa)	SC43	Calbindin	22	-88.9496	-1.55246	1
FCD10-7	Dync1h1(+/Loa)	SC43	Calbindin	23	309.13	5.39533	0.8667
FCD10-7	Dync1h1(+/Loa)	SC43	Calbindin	24	322.076	5.62129	1
FCD10-7	Dync1h1(+/Loa)	SC43	Calbindin	25	-76.7853	-1.34016	0.8902
FCD10-7	Dync1h1(+/Loa)	SC43	Calbindin	26	319.887	5.58308	1
FCD10-7	Dync1h1(+/Loa)	SC43	Calbindin	27	315.049	5.49865	0.9176
FCD10-7	Dync1h1(+/Loa)	SC43	Calbindin	28	306.226	5.34466	0.7569
FCD10-7	Dync1h1(+/Loa)	SC43	Calbindin	29	-61.7339	-1.07746	0.549
FCD10-7	Dync1h1(+/Loa)	SC43	Calbindin	30	294.203	5.13481	0.5843
FCD10-7	Dync1h1(+/Loa)	SC43	Calbindin	31	317.762	5.54599	0.9255
FCD10-7	Dync1h1(+/Loa)	SC43	Calbindin	32	297.325	5.1893	0.6118
FCD10-7	Dync1h1(+/Loa)	SC43	Calbindin	33	-64.0286	-1.11751	0.5373
FCD10-7	Dync1h1(+/Loa)	SC43	Calbindin	34	274.192	4.78555	1
FCD10-7	Dync1h1(+/Loa)	SC43	Calbindin	35	298.176	5.20415	0.5255
FCD10-7	Dync1h1(+/Loa)	SC43	Calbindin	36	316.824	5.52962	0.8745
FCD10-7	Dync1h1(+/Loa)	SC43	Calbindin	37	-50.9247	-0.888804	0.6549
FCD10-7	Dync1h1(+/Loa)	SC43	Calbindin	38	322.399	5.62692	1
FCD10-7	Dync1h1(+/Loa)	SC43	Calbindin	39	323.92	5.65348	1
FCD10-7	Dync1h1(+/Loa)	SC43	Calbindin	40	326.99	5.70705	1
FCD10-7	Dync1h1(+/Loa)	SC43	Calbindin	41	-47.7735	-0.833805	0.6353
FCD10-7	Dync1h1(+/Loa)	SC43	Calbindin	42	324.057	5.65586	1
FCD10-7	Dync1h1(+/Loa)	SC43	Calbindin	43	328.025	5.72511	1
FCD10-7	Dync1h1(+/Loa)	SC43	Calbindin	44	333.511	5.82087	1
FCD10-7	Dync1h1(+/Loa)	SC43	Calbindin	45	332.284	5.79945	1
FCD10-7	Dync1h1(+/Loa)	SC43	Calbindin	46	-38.9606	-0.679991	0.7569
FCD10-7	Dync1h1(+/Loa)	SC43	Calbindin	47	304.608	5.31642	0.4157
FCD10-7	Dync1h1(+/Loa)	SC43	Calbindin	48	327.676	5.71903	1
FCD10-7	Dync1h1(+/Loa)	SC43	Calbindin	49	-35.8635	-0.625936	0.8627
FCD10-7	Dync1h1(+/Loa)	SC43	Calbindin	50	336.187	5.86756	1
FCD10-7	Dync1h1(+/Loa)	SC43	Calbindin	51	-32.0644	-0.559629	0.9804
FCD10-7	Dync1h1(+/Loa)	SC43	Calbindin	52	333.551	5.82156	0.9765
FCD10-7	Dync1h1(+/Loa)	SC43	Calbindin	53	-31.6751	-0.552835	0.4902
FCD10-7	Dync1h1(+/Loa)	SC43	Calbindin	54	346.078	6.0402	1
FCD10-7	Dync1h1(+/Loa)	SC43	Calbindin	55	-12.9751	-0.226458	0.7961
FCD10-7	Dync1h1(+/Loa)	SC43	Calbindin	56	-31.1482	-0.543639	0.349
FCD10-7	Dync1h1(+/Loa)	SC43	Calbindin	57	351.201	6.12962	0.7137
FCD10-7	Dync1h1(+/Loa)	SC43	Calbindin	58	9.5486	0.166655	0.5098
FCD10-7	Dync1h1(+/Loa)	SC43	Calbindin	59	69.2291	1.20828	0.7294
FCD10-7	Dync1h1(+/Loa)	SC43	Calbindin	60	9.3993	0.164049	0.6549
FCD10-7	Dync1h1(+/Loa)	SC43	Calbindin	61	11.2504	0.196357	1
FCD10-7	Dync1h1(+/Loa)	SC43	Calbindin	62	59.7288	1.04246	0.9569
FCD10-7	Dync1h1(+/Loa)	SC43	Calbindin	63	82.3553	1.43737	1
FCD10-7	Dync1h1(+/Loa)	SC43	Calbindin	64	36.9199	0.644374	0.7451
FCD10-7	Dync1h1(+/Loa)	SC43	Calbindin	65	32.098	0.560216	0.6353
FCD10-7	Dync1h1(+/Loa)	SC43	Calbindin	66	44.0309	0.768484	0.7882
FCD10-7	Dync1h1(+/Loa)	SC43	Calbindin	67	52.8326	0.922103	1
FCD10-7	Dync1h1(+/Loa)	SC43	Calbindin	68	24.857	0.433836	1
FCD10-7	Dync1h1(+/Loa)	SC43	Calbindin	69	41.5538	0.725251	1
FCD10-7	Dync1h1(+/Loa)	SC43	Calbindin	70	31.7216	0.553646	1
FCD10-7	Dync1h1(+/Loa)	SC43	Calbindin	71	42.3347	0.73888	0.9686
FCD10-7	Dync1h1(+/Loa)	SC43	Calbindin	72	72.3409	1.26259	1
FCD10-7	Dync1h1(+/Loa)	SC43	Calbindin	73	59.952	1.04636	1
FCD10-7	Dync1h1(+/Loa)	SC43	Calbindin	74	35.1992	0.614342	1
FCD10-7	Dync1h1(+/Loa)	SC43	Calbindin	75	59.8632	1.04481	1
FCD10-7	Dync1h1(+/Loa)	SC43	GAD-67	1	-85.6665	-1.49516	1
FCD10-7	Dync1h1(+/Loa)	SC43	GAD-67	2	300.838	5.25062	1
FCD10-7	Dync1h1(+/Loa)	SC43	GAD-67	3	292.971	5.11332	0.9255
FCD10-7	Dync1h1(+/Loa)	SC43	GAD-67	4	-62.4843	-1.09056	0.8196
FCD10-7	Dync1h1(+/Loa)	SC43	GAD-67	5	315.312	5.50323	1
FCD10-7	Dync1h1(+/Loa)	SC43	GAD-67	6	-84.9565	-1.48277	1
FCD10-7	Dync1h1(+/Loa)	SC43	GAD-67	7	319.842	5.5823	1
FCD10-7	Dync1h1(+/Loa)	SC43	GAD-67	8	-87.6176	-1.52922	1
FCD10-7	Dync1h1(+/Loa)	SC43	GAD-67	9	-84.2533	-1.4705	1
FCD10-7	Dync1h1(+/Loa)	SC43	GAD-67	10	-48.027	-0.838229	0.7725
FCD10-7	Dync1h1(+/Loa)	SC43	GAD-67	11	-79.331	-1.38459	1
FCD10-7	Dync1h1(+/Loa)	SC43	GAD-67	12	298.026	5.20153	0.4863
FCD10-7	Dync1h1(+/Loa)	SC43	GAD-67	13	-79.9629	-1.39562	1
FCD10-7	Dync1h1(+/Loa)	SC43	GAD-67	14	-81.8504	-1.42856	1
FCD10-7	Dync1h1(+/Loa)	SC43	GAD-67	15	-78.8177	-1.37563	1
FCD10-7	Dync1h1(+/Loa)	SC43	GAD-67	16	333.632	5.82298	1
FCD10-7	Dync1h1(+/Loa)	SC43	GAD-67	17	-65.7484	-1.14753	0.7294
FCD10-7	Dync1h1(+/Loa)	SC43	GAD-67	18	-35.3579	-0.617112	0.8588
FCD10-7	Dync1h1(+/Loa)	SC43	GAD-67	19	315.954	5.51444	0.5882
FCD10-7	Dync1h1(+/Loa)	SC43	GAD-67	20	328.984	5.74185	1
FCD10-7	Dync1h1(+/Loa)	SC43	GAD-67	21	304.512	5.31474	0.4196
FCD10-7	Dync1h1(+/Loa)	SC43	GAD-67	22	328.823	5.73905	1
FCD10-7	Dync1h1(+/Loa)	SC43	GAD-67	23	-65.2739	-1.13924	0.7804
FCD10-7	Dync1h1(+/Loa)	SC43	GAD-67	24	327.605	5.71778	1
FCD10-7	Dync1h1(+/Loa)	SC43	GAD-67	25	-85.7742	-1.49704	1
FCD10-7	Dync1h1(+/Loa)	SC43	GAD-67	26	307.891	5.37371	0.3647
FCD10-7	Dync1h1(+/Loa)	SC43	GAD-67	27	329.097	5.74382	1
FCD10-7	Dync1h1(+/Loa)	SC43	GAD-67	28	332.486	5.80298	1
FCD10-7	Dync1h1(+/Loa)	SC43	GAD-67	29	330.826	5.774	1
FCD10-7	Dync1h1(+/Loa)	SC43	GAD-67	30	336.798	5.87823	1
FCD10-7	Dync1h1(+/Loa)	SC43	GAD-67	31	309.078	5.39443	0.3882
FCD10-7	Dync1h1(+/Loa)	SC43	GAD-67	32	-50.9065	-0.888486	0.4902
FCD10-7	Dync1h1(+/Loa)	SC43	GAD-67	33	313.515	5.47187	0.2902
FCD10-7	Dync1h1(+/Loa)	SC43	GAD-67	34	318.772	5.56362	0.4627
FCD10-7	Dync1h1(+/Loa)	SC43	GAD-67	35	331.498	5.78574	1
FCD10-7	Dync1h1(+/Loa)	SC43	GAD-67	36	334.312	5.83484	1
FCD10-7	Dync1h1(+/Loa)	SC43	GAD-67	37	-31.1174	-0.543101	1
FCD10-7	Dync1h1(+/Loa)	SC43	GAD-67	38	335.915	5.86282	1
FCD10-7	Dync1h1(+/Loa)	SC43	GAD-67	39	323.751	5.65052	0.6235
FCD10-7	Dync1h1(+/Loa)	SC43	GAD-67	40	331.433	5.7846	0.9255
FCD10-7	Dync1h1(+/Loa)	SC43	GAD-67	41	339.505	5.92548	1
FCD10-7	Dync1h1(+/Loa)	SC43	GAD-67	42	327.725	5.71988	0.5725
FCD10-7	Dync1h1(+/Loa)	SC43	GAD-67	43	337.607	5.89235	1
FCD10-7	Dync1h1(+/Loa)	SC43	GAD-67	44	334.871	5.84459	0.8784
FCD10-7	Dync1h1(+/Loa)	SC43	GAD-67	45	-31.9479	-0.557596	0.6431
FCD10-7	Dync1h1(+/Loa)	SC43	GAD-67	46	330.361	5.76589	0.651
FCD10-7	Dync1h1(+/Loa)	SC43	GAD-67	47	330.43	5.76709	0.5569
FCD10-7	Dync1h1(+/Loa)	SC43	GAD-67	48	340.701	5.94635	1
FCD10-7	Dync1h1(+/Loa)	SC43	GAD-67	49	337.911	5.89765	0.8196
FCD10-7	Dync1h1(+/Loa)	SC43	GAD-67	50	-48.6826	-0.849672	0.5843
FCD10-7	Dync1h1(+/Loa)	SC43	GAD-67	51	341.421	5.95891	0.8824
FCD10-7	Dync1h1(+/Loa)	SC43	GAD-67	52	339.394	5.92355	0.6667
FCD10-7	Dync1h1(+/Loa)	SC43	GAD-67	53	346.703	6.0511	1
FCD10-7	Dync1h1(+/Loa)	SC43	GAD-67	54	348.015	6.07401	1
FCD10-7	Dync1h1(+/Loa)	SC43	GAD-67	55	345.094	6.02303	1
FCD10-7	Dync1h1(+/Loa)	SC43	GAD-67	56	335.95	5.86343	0.298
FCD10-7	Dync1h1(+/Loa)	SC43	GAD-67	57	344.739	6.01683	0.9373
FCD10-7	Dync1h1(+/Loa)	SC43	GAD-67	58	-17.7455	-0.309717	0.702
FCD10-7	Dync1h1(+/Loa)	SC43	GAD-67	59	-36.8196	-0.642623	0.4235
FCD10-7	Dync1h1(+/Loa)	SC43	GAD-67	60	350.38	6.11529	1
FCD10-7	Dync1h1(+/Loa)	SC43	GAD-67	61	-22.2674	-0.388639	0.1608
FCD10-7	Dync1h1(+/Loa)	SC43	GAD-67	62	352.294	6.14869	1
FCD10-7	Dync1h1(+/Loa)	SC43	GAD-67	63	348.024	6.07417	0.6078
FCD10-7	Dync1h1(+/Loa)	SC43	GAD-67	64	-8.4222	-0.146995	0.7137
FCD10-7	Dync1h1(+/Loa)	SC43	GAD-67	65	-14.6275	-0.255298	0.1216
FCD10-7	Dync1h1(+/Loa)	SC43	GAD-67	66	356.123	6.21553	1
FCD10-7	Dync1h1(+/Loa)	SC43	GAD-67	67	357.14	6.23327	1
FCD10-7	Dync1h1(+/Loa)	SC43	GAD-67	68	-2.6802	-0.0467783	0.6431
FCD10-7	Dync1h1(+/Loa)	SC43	GAD-67	69	357.736	6.24367	1
FCD10-7	Dync1h1(+/Loa)	SC43	GAD-67	70	0.4366	0.00762011	0.4275
FCD10-7	Dync1h1(+/Loa)	SC43	GAD-67	71	1.6857	0.029421	0.6353
FCD10-7	Dync1h1(+/Loa)	SC43	GAD-67	72	0.7877	0.013748	0.8784
FCD10-7	Dync1h1(+/Loa)	SC43	GAD-67	73	12.6926	0.221528	0.4235
FCD10-7	Dync1h1(+/Loa)	SC43	GAD-67	74	76.901	1.34218	0.6431
FCD10-7	Dync1h1(+/Loa)	SC43	GAD-67	75	5.7154	0.0997525	0.9451
FCD10-7	Dync1h1(+/Loa)	SC43	GAD-67	76	15.6499	0.273142	0.1686
FCD10-7	Dync1h1(+/Loa)	SC43	GAD-67	77	7.0305	0.122705	0.8235
FCD10-7	Dync1h1(+/Loa)	SC43	GAD-67	78	30.8245	0.537989	0.5804
FCD10-7	Dync1h1(+/Loa)	SC43	GAD-67	79	9.8602	0.172093	0.5098
FCD10-7	Dync1h1(+/Loa)	SC43	GAD-67	80	10.8012	0.188517	0.5529
FCD10-7	Dync1h1(+/Loa)	SC43	GAD-67	81	9.5879	0.16734	0.6941
FCD10-7	Dync1h1(+/Loa)	SC43	GAD-67	82	8.0166	0.139916	1
FCD10-7	Dync1h1(+/Loa)	SC43	GAD-67	83	13.4883	0.235415	0.4235
FCD10-7	Dync1h1(+/Loa)	SC43	GAD-67	84	11.096	0.193662	0.7765
FCD10-7	Dync1h1(+/Loa)	SC43	GAD-67	85	34.7751	0.60694	0.5961
FCD10-7	Dync1h1(+/Loa)	SC43	GAD-67	86	10.34	0.180467	1
FCD10-7	Dync1h1(+/Loa)	SC43	GAD-67	87	18.3526	0.320313	0.2275
FCD10-7	Dync1h1(+/Loa)	SC43	GAD-67	88	52.4179	0.914865	0.8275
FCD10-7	Dync1h1(+/Loa)	SC43	GAD-67	89	13.5755	0.236937	0.6275
FCD10-7	Dync1h1(+/Loa)	SC43	GAD-67	90	16.3771	0.285834	0.4078
FCD10-7	Dync1h1(+/Loa)	SC43	GAD-67	91	14.7866	0.258075	0.702
FCD10-7	Dync1h1(+/Loa)	SC43	GAD-67	92	62.074	1.0834	0.9137
FCD10-7	Dync1h1(+/Loa)	SC43	GAD-67	93	24.3753	0.425429	0.08235
FCD10-7	Dync1h1(+/Loa)	SC43	GAD-67	94	31.9099	0.556933	0.4118
FCD10-7	Dync1h1(+/Loa)	SC43	GAD-67	95	62.1921	1.08546	1
FCD10-7	Dync1h1(+/Loa)	SC43	GAD-67	96	30.4059	0.530683	0.4196
FCD10-7	Dync1h1(+/Loa)	SC43	GAD-67	97	27.1685	0.47418	0.3647
FCD10-7	Dync1h1(+/Loa)	SC43	GAD-67	98	25.7837	0.45001	0.1137
FCD10-7	Dync1h1(+/Loa)	SC43	GAD-67	99	65.3652	1.14084	0.9843
FCD10-7	Dync1h1(+/Loa)	SC43	GAD-67	100	15.8193	0.276099	1
FCD10-7	Dync1h1(+/Loa)	SC43	GAD-67	101	83.7223	1.46123	1
FCD10-7	Dync1h1(+/Loa)	SC43	GAD-67	102	19.103	0.33341	0.9373
FCD10-7	Dync1h1(+/Loa)	SC43	GAD-67	103	32.4989	0.567213	0.5412
FCD10-7	Dync1h1(+/Loa)	SC43	GAD-67	104	21.1985	0.369984	0.7922
FCD10-7	Dync1h1(+/Loa)	SC43	GAD-67	105	74.5723	1.30153	1
FCD10-7	Dync1h1(+/Loa)	SC43	GAD-67	106	18.0359	0.314786	1
FCD10-7	Dync1h1(+/Loa)	SC43	GAD-67	107	38.5253	0.672393	0.6471
FCD10-7	Dync1h1(+/Loa)	SC43	GAD-67	108	34.7877	0.60716	0.6235
FCD10-7	Dync1h1(+/Loa)	SC43	GAD-67	109	33.6317	0.586984	0.6314
FCD10-7	Dync1h1(+/Loa)	SC43	GAD-67	110	24.8839	0.434306	0.6667
FCD10-7	Dync1h1(+/Loa)	SC43	GAD-67	111	87.4105	1.5256	1
FCD10-7	Dync1h1(+/Loa)	SC43	GAD-67	112	60.7417	1.06014	1
FCD10-7	Dync1h1(+/Loa)	SC43	GAD-67	113	27.7862	0.484961	0.6353
FCD10-7	Dync1h1(+/Loa)	SC43	GAD-67	114	38.6025	0.673741	0.8314
FCD10-7	Dync1h1(+/Loa)	SC43	GAD-67	115	26.2645	0.458402	1
FCD10-7	Dync1h1(+/Loa)	SC43	GAD-67	116	27.6806	0.483118	1
FCD10-7	Dync1h1(+/Loa)	SC43	GAD-67	117	26.7337	0.466591	1
FCD10-7	Dync1h1(+/Loa)	SC43	GAD-67	118	51.198	0.893574	1
FCD10-7	Dync1h1(+/Loa)	SC43	GAD-67	119	26.9242	0.469916	1
FCD10-7	Dync1h1(+/Loa)	SC43	GAD-67	120	38.5036	0.672015	0.7569
FCD10-7	Dync1h1(+/Loa)	SC43	GAD-67	121	48.2749	0.842556	0.9843
FCD10-7	Dync1h1(+/Loa)	SC43	GAD-67	122	69.8971	1.21993	1
FCD10-7	Dync1h1(+/Loa)	SC43	GAD-67	123	72.4634	1.26472	1
FCD10-7	Dync1h1(+/Loa)	SC43	GAD-67	124	30.84	0.53826	1
FCD10-7	Dync1h1(+/Loa)	SC43	GAD-67	125	48.4984	0.846457	1
FCD10-7	Dync1h1(+/Loa)	SC43	GAD-67	126	32.7018	0.570754	1
FCD10-7	Dync1h1(+/Loa)	SC43	GAD-67	127	36.5249	0.63748	1
FCD10-7	Dync1h1(+/Loa)	SC43	GAD-67	128	59.634	1.04081	1
FCD10-7	Dync1h1(+/Loa)	SC43	GAD-67	129	50.6761	0.884465	1
FCD10-7	Dync1h1(+/Loa)	SC43	Parvalbumin	1	291.158	5.08167	0.8706
FCD10-7	Dync1h1(+/Loa)	SC43	Parvalbumin	2	-57.3416	-1.0008	0.8039
FCD10-7	Dync1h1(+/Loa)	SC43	Parvalbumin	3	-54.5328	-0.951777	0.8157
FCD10-7	Dync1h1(+/Loa)	SC43	Parvalbumin	4	-87.8195	-1.53274	1
FCD10-7	Dync1h1(+/Loa)	SC43	Parvalbumin	5	303.118	5.2904	0.5373
FCD10-7	Dync1h1(+/Loa)	SC43	Parvalbumin	6	314.346	5.48637	0.702
FCD10-7	Dync1h1(+/Loa)	SC43	Parvalbumin	7	-87.3954	-1.52534	1
FCD10-7	Dync1h1(+/Loa)	SC43	Parvalbumin	8	324.941	5.67129	1
FCD10-7	Dync1h1(+/Loa)	SC43	Parvalbumin	9	-73.5169	-1.28311	0.9373
FCD10-7	Dync1h1(+/Loa)	SC43	Parvalbumin	10	-76.2857	-1.33144	1
FCD10-7	Dync1h1(+/Loa)	SC43	Parvalbumin	11	320.534	5.59438	0.7804
FCD10-7	Dync1h1(+/Loa)	SC43	Parvalbumin	12	304.694	5.31791	0.4157
FCD10-7	Dync1h1(+/Loa)	SC43	Parvalbumin	13	327.626	5.71815	1
FCD10-7	Dync1h1(+/Loa)	SC43	Parvalbumin	14	-85.6035	-1.49406	1
FCD10-7	Dync1h1(+/Loa)	SC43	Parvalbumin	15	331.021	5.7774	1
FCD10-7	Dync1h1(+/Loa)	SC43	Parvalbumin	16	-50.8227	-0.887023	0.4863
FCD10-7	Dync1h1(+/Loa)	SC43	Parvalbumin	17	319.037	5.56825	0.4667
FCD10-7	Dync1h1(+/Loa)	SC43	Parvalbumin	18	331.379	5.78366	1
FCD10-7	Dync1h1(+/Loa)	SC43	Parvalbumin	19	-79.3663	-1.3852	1
FCD10-7	Dync1h1(+/Loa)	SC43	Parvalbumin	20	320.37	5.59151	0.3059
FCD10-7	Dync1h1(+/Loa)	SC43	Parvalbumin	21	-41.8164	-0.729834	0.3725
FCD10-7	Dync1h1(+/Loa)	SC43	Parvalbumin	22	337.669	5.89343	1
FCD10-7	Dync1h1(+/Loa)	SC43	Parvalbumin	23	334.651	5.84077	0.8824
FCD10-7	Dync1h1(+/Loa)	SC43	Parvalbumin	24	-32.1415	-0.560975	0.6392
FCD10-7	Dync1h1(+/Loa)	SC43	Parvalbumin	25	-87.3137	-1.52391	0.9922
FCD10-7	Dync1h1(+/Loa)	SC43	Parvalbumin	26	327.487	5.71573	0.3451
FCD10-7	Dync1h1(+/Loa)	SC43	Parvalbumin	27	340.746	5.94714	1
FCD10-7	Dync1h1(+/Loa)	SC43	Parvalbumin	28	340.958	5.95084	0.8941
FCD10-7	Dync1h1(+/Loa)	SC43	Parvalbumin	29	345.165	6.02427	1
FCD10-7	Dync1h1(+/Loa)	SC43	Parvalbumin	30	331.172	5.78004	0.3725
FCD10-7	Dync1h1(+/Loa)	SC43	Parvalbumin	31	339.505	5.92549	0.6745
FCD10-7	Dync1h1(+/Loa)	SC43	Parvalbumin	32	-24.7908	-0.432681	0.5098
FCD10-7	Dync1h1(+/Loa)	SC43	Parvalbumin	33	335.037	5.8475	0.298
FCD10-7	Dync1h1(+/Loa)	SC43	Parvalbumin	34	346.173	6.04185	1
FCD10-7	Dync1h1(+/Loa)	SC43	Parvalbumin	35	-66.0651	-1.15305	0.6784
FCD10-7	Dync1h1(+/Loa)	SC43	Parvalbumin	36	-13.816	-0.241135	0.8118
FCD10-7	Dync1h1(+/Loa)	SC43	Parvalbumin	37	-32.7663	-0.57188	0.3686
FCD10-7	Dync1h1(+/Loa)	SC43	Parvalbumin	38	342.223	5.97292	0.149
FCD10-7	Dync1h1(+/Loa)	SC43	Parvalbumin	39	352.191	6.14689	1
FCD10-7	Dync1h1(+/Loa)	SC43	Parvalbumin	40	348.411	6.08091	0.5922
FCD10-7	Dync1h1(+/Loa)	SC43	Parvalbumin	41	338.293	5.90433	0.149
FCD10-7	Dync1h1(+/Loa)	SC43	Parvalbumin	42	341.851	5.96643	0.05098
FCD10-7	Dync1h1(+/Loa)	SC43	Parvalbumin	43	-55.3927	-0.966785	0.5098
FCD10-7	Dync1h1(+/Loa)	SC43	Parvalbumin	44	-46.943	-0.81931	0.4706
FCD10-7	Dync1h1(+/Loa)	SC43	Parvalbumin	45	-10.4408	-0.182226	0.7569
FCD10-7	Dync1h1(+/Loa)	SC43	Parvalbumin	46	-46.0439	-0.803618	0.4353
FCD10-7	Dync1h1(+/Loa)	SC43	Parvalbumin	47	-37.9267	-0.661946	0.4
FCD10-7	Dync1h1(+/Loa)	SC43	Parvalbumin	48	-14.4471	-0.252149	0.1294
FCD10-7	Dync1h1(+/Loa)	SC43	Parvalbumin	49	351.105	6.12794	0.1882
FCD10-7	Dync1h1(+/Loa)	SC43	Parvalbumin	50	-30.0801	-0.524997	0.3412
FCD10-7	Dync1h1(+/Loa)	SC43	Parvalbumin	51	-16.4283	-0.286728	0.251
FCD10-7	Dync1h1(+/Loa)	SC43	Parvalbumin	52	-4.8685	-0.0849714	0.3059
FCD10-7	Dync1h1(+/Loa)	SC43	Parvalbumin	53	314.445	5.48809	0.3961
FCD10-7	Dync1h1(+/Loa)	SC43	Parvalbumin	54	357.788	6.24457	1
FCD10-7	Dync1h1(+/Loa)	SC43	Parvalbumin	55	-2.2177	-0.0387062	0.6392
FCD10-7	Dync1h1(+/Loa)	SC43	Parvalbumin	56	0.5547	0.00968134	0.4275
FCD10-7	Dync1h1(+/Loa)	SC43	Parvalbumin	57	0.5901	0.0102992	0.898
FCD10-7	Dync1h1(+/Loa)	SC43	Parvalbumin	58	5.2676	0.091937	0.1608
FCD10-7	Dync1h1(+/Loa)	SC43	Parvalbumin	59	13.4454	0.234666	0.5137
FCD10-7	Dync1h1(+/Loa)	SC43	Parvalbumin	60	8.982	0.156765	0.3333
FCD10-7	Dync1h1(+/Loa)	SC43	Parvalbumin	61	1.6987	0.0296479	1
FCD10-7	Dync1h1(+/Loa)	SC43	Parvalbumin	62	13.4146	0.234129	0.4275
FCD10-7	Dync1h1(+/Loa)	SC43	Parvalbumin	63	5.9695	0.104187	0.08627
FCD10-7	Dync1h1(+/Loa)	SC43	Parvalbumin	64	2.6261	0.0458341	1
FCD10-7	Dync1h1(+/Loa)	SC43	Parvalbumin	65	3.3779	0.0589555	1
FCD10-7	Dync1h1(+/Loa)	SC43	Parvalbumin	66	4.1909	0.073145	0.698
FCD10-7	Dync1h1(+/Loa)	SC43	Parvalbumin	67	7.1443	0.124692	0.4275
FCD10-7	Dync1h1(+/Loa)	SC43	Parvalbumin	68	55.4252	0.967352	0.6941
FCD10-7	Dync1h1(+/Loa)	SC43	Parvalbumin	69	9.013	0.157307	0.349
FCD10-7	Dync1h1(+/Loa)	SC43	Parvalbumin	70	5.5857	0.0974889	0.8314
FCD10-7	Dync1h1(+/Loa)	SC43	Parvalbumin	71	5.668	0.0989253	0.9412
FCD10-7	Dync1h1(+/Loa)	SC43	Parvalbumin	72	16.5231	0.288382	0.1843
FCD10-7	Dync1h1(+/Loa)	SC43	Parvalbumin	73	6.9926	0.122044	0.8235
FCD10-7	Dync1h1(+/Loa)	SC43	Parvalbumin	74	46.1153	0.804864	0.6706
FCD10-7	Dync1h1(+/Loa)	SC43	Parvalbumin	75	15.4741	0.270074	0.1725
FCD10-7	Dync1h1(+/Loa)	SC43	Parvalbumin	76	7.2609	0.126727	0.8588
FCD10-7	Dync1h1(+/Loa)	SC43	Parvalbumin	77	10.4725	0.18278	0.502
FCD10-7	Dync1h1(+/Loa)	SC43	Parvalbumin	78	10.8784	0.189864	0.5529
FCD10-7	Dync1h1(+/Loa)	SC43	Parvalbumin	79	8.002	0.139661	1
FCD10-7	Dync1h1(+/Loa)	SC43	Parvalbumin	80	27.3122	0.476688	0.3725
FCD10-7	Dync1h1(+/Loa)	SC43	Parvalbumin	81	11.3677	0.198404	0.7647
FCD10-7	Dync1h1(+/Loa)	SC43	Parvalbumin	82	10.3437	0.180532	1
FCD10-7	Dync1h1(+/Loa)	SC43	Parvalbumin	83	52.6869	0.91956	0.8353
FCD10-7	Dync1h1(+/Loa)	SC43	Parvalbumin	84	12.3976	0.216379	0.9294
FCD10-7	Dync1h1(+/Loa)	SC43	Parvalbumin	85	35.7808	0.624493	0.6
FCD10-7	Dync1h1(+/Loa)	SC43	Parvalbumin	86	21.7106	0.378921	0.1725
FCD10-7	Dync1h1(+/Loa)	SC43	Parvalbumin	87	16.369	0.285693	0.4078
FCD10-7	Dync1h1(+/Loa)	SC43	Parvalbumin	88	74.6148	1.30227	1
FCD10-7	Dync1h1(+/Loa)	SC43	Parvalbumin	89	18.2728	0.318921	0.3608
FCD10-7	Dync1h1(+/Loa)	SC43	Parvalbumin	90	79.8518	1.39368	1
FCD10-7	Dync1h1(+/Loa)	SC43	Parvalbumin	91	21.7251	0.379175	0.2
FCD10-7	Dync1h1(+/Loa)	SC43	Parvalbumin	92	31.2269	0.545012	0.3961
FCD10-7	Dync1h1(+/Loa)	SC43	Parvalbumin	93	24.4223	0.42625	0.08235
FCD10-7	Dync1h1(+/Loa)	SC43	Parvalbumin	94	62.2948	1.08725	1
FCD10-7	Dync1h1(+/Loa)	SC43	Parvalbumin	95	37.3833	0.652462	0.5647
FCD10-7	Dync1h1(+/Loa)	SC43	Parvalbumin	96	27.0833	0.472693	0.3608
FCD10-7	Dync1h1(+/Loa)	SC43	Parvalbumin	97	15.6408	0.272983	1
FCD10-7	Dync1h1(+/Loa)	SC43	Parvalbumin	98	41.5577	0.725319	0.5647
FCD10-7	Dync1h1(+/Loa)	SC43	Parvalbumin	99	65.4155	1.14172	0.9804
FCD10-7	Dync1h1(+/Loa)	SC43	Parvalbumin	100	29.4118	0.513333	0.4353
FCD10-7	Dync1h1(+/Loa)	SC43	Parvalbumin	101	20.8074	0.363158	0.5373
FCD10-7	Dync1h1(+/Loa)	SC43	Parvalbumin	102	34.8601	0.608424	0.5216
FCD10-7	Dync1h1(+/Loa)	SC43	Parvalbumin	103	19.233	0.335679	0.9333
FCD10-7	Dync1h1(+/Loa)	SC43	Parvalbumin	104	52.7694	0.921	0.8196
FCD10-7	Dync1h1(+/Loa)	SC43	Parvalbumin	105	37.8906	0.661316	0.6275
FCD10-7	Dync1h1(+/Loa)	SC43	Parvalbumin	106	32.6153	0.569244	0.5451
FCD10-7	Dync1h1(+/Loa)	SC43	Parvalbumin	107	18.0419	0.314891	1
FCD10-7	Dync1h1(+/Loa)	SC43	Parvalbumin	108	39.6657	0.692297	0.5176
FCD10-7	Dync1h1(+/Loa)	SC43	Parvalbumin	109	34.8374	0.608027	0.6275
FCD10-7	Dync1h1(+/Loa)	SC43	Parvalbumin	110	20.9228	0.365172	1
FCD10-7	Dync1h1(+/Loa)	SC43	Parvalbumin	111	33.7328	0.588748	0.6314
FCD10-7	Dync1h1(+/Loa)	SC43	Parvalbumin	112	53.7378	0.937902	0.8275
FCD10-7	Dync1h1(+/Loa)	SC43	Parvalbumin	113	53.9902	0.942307	0.8314
FCD10-7	Dync1h1(+/Loa)	SC43	Parvalbumin	114	35.6499	0.622208	0.451
FCD10-7	Dync1h1(+/Loa)	SC43	Parvalbumin	115	55.2943	0.965068	0.8667
FCD10-7	Dync1h1(+/Loa)	SC43	Parvalbumin	116	60.3263	1.05289	0.9882
FCD10-7	Dync1h1(+/Loa)	SC43	Parvalbumin	117	86.5187	1.51004	1
FCD10-7	Dync1h1(+/Loa)	SC43	Parvalbumin	118	73.8694	1.28926	1
FCD10-7	Dync1h1(+/Loa)	SC43	Parvalbumin	119	27.8012	0.485222	0.6275
FCD10-7	Dync1h1(+/Loa)	SC43	Parvalbumin	120	70.2323	1.22578	1
FCD10-7	Dync1h1(+/Loa)	SC43	Parvalbumin	121	50.808	0.886767	0.8235
FCD10-7	Dync1h1(+/Loa)	SC43	Parvalbumin	122	38.5099	0.672125	0.8314
FCD10-7	Dync1h1(+/Loa)	SC43	Parvalbumin	123	26.3245	0.459449	1
FCD10-7	Dync1h1(+/Loa)	SC43	Parvalbumin	124	70.8677	1.23687	1
FCD10-7	Dync1h1(+/Loa)	SC43	Parvalbumin	125	62.5858	1.09233	1
FCD10-7	Dync1h1(+/Loa)	SC43	Parvalbumin	126	59.0754	1.03106	0.9843
FCD10-7	Dync1h1(+/Loa)	SC43	Parvalbumin	127	28.3294	0.494441	0.8941
FCD10-7	Dync1h1(+/Loa)	SC43	Parvalbumin	128	64.7772	1.13058	1
FCD10-7	Dync1h1(+/Loa)	SC43	Parvalbumin	129	48.3573	0.843994	1
FCD10-7	Dync1h1(+/Loa)	SC43	Parvalbumin	130	32.7468	0.571539	0.8039
FCD10-7	Dync1h1(+/Loa)	SC43	Parvalbumin	131	47.2683	0.824987	0.8863
FCD10-7	Dync1h1(+/Loa)	SC43	Parvalbumin	132	26.7427	0.466748	1
FCD10-7	Dync1h1(+/Loa)	SC43	Parvalbumin	133	43.8145	0.764707	0.7804
FCD10-7	Dync1h1(+/Loa)	SC43	Parvalbumin	134	51.4032	0.897155	1
FCD10-7	Dync1h1(+/Loa)	SC43	Parvalbumin	135	48.2834	0.842704	1
FCD10-7	Dync1h1(+/Loa)	SC43	Parvalbumin	136	45.6451	0.796657	1
FCD10-7	Dync1h1(+/Loa)	SC43	Parvalbumin	137	38.4517	0.671109	0.7529
FCD10-7	Dync1h1(+/Loa)	SC43	Parvalbumin	138	48.3019	0.843027	0.9843
FCD10-7	Dync1h1(+/Loa)	SC43	Parvalbumin	139	69.8499	1.21911	1
FCD10-7	Dync1h1(+/Loa)	SC43	Parvalbumin	140	72.7078	1.26899	1
FCD10-7	Dync1h1(+/Loa)	SC43	Parvalbumin	141	30.9842	0.540776	1
FCD10-7	Dync1h1(+/Loa)	SC43	Parvalbumin	142	32.5603	0.568284	1
FCD10-7	Dync1h1(+/Loa)	SC43	Parvalbumin	143	59.4559	1.0377	1
FCD10-7	Dync1h1(+/Loa)	SC43	Parvalbumin	144	36.4981	0.637012	1
FCD10-7	Dync1h1(+/Loa)	SC43	Parvalbumin	145	50.6896	0.8847	1
FCD10-7	Dync1h1(+/Loa)	SC54	ChAT	1	311.741	5.44091	0.8745
FCD10-7	Dync1h1(+/Loa)	SC54	ChAT	2	299.309	5.22393	0.6784
FCD10-7	Dync1h1(+/Loa)	SC54	ChAT	3	325.489	5.68086	1
FCD10-7	Dync1h1(+/Loa)	SC54	ChAT	4	332.667	5.80613	1
FCD10-7	Dync1h1(+/Loa)	SC54	ChAT	5	-38.6564	-0.674681	0.898
FCD10-7	Dync1h1(+/Loa)	SC54	ChAT	6	-40.1026	-0.699922	0.7373
FCD10-7	Dync1h1(+/Loa)	SC54	ChAT	7	-38.7438	-0.676207	0.651
FCD10-7	Dync1h1(+/Loa)	SC54	ChAT	8	-64.4542	-1.12494	0.9804
FCD10-7	Dync1h1(+/Loa)	SC54	ChAT	9	-36.277	-0.633153	0.5451
FCD10-7	Dync1h1(+/Loa)	SC54	ChAT	10	-36.2237	-0.632223	0.4667
FCD10-7	Dync1h1(+/Loa)	SC54	ChAT	11	-36.4539	-0.636241	0.4
FCD10-7	Dync1h1(+/Loa)	SC54	ChAT	12	-30.044	-0.524367	0.5647
FCD10-7	Dync1h1(+/Loa)	SC54	ChAT	13	329.29	5.74719	0.3059
FCD10-7	Dync1h1(+/Loa)	SC54	ChAT	14	-25.5145	-0.445312	0.5922
FCD10-7	Dync1h1(+/Loa)	SC54	ChAT	15	348.038	6.07442	1
FCD10-7	Dync1h1(+/Loa)	SC54	ChAT	16	-26.4651	-0.461903	0.4471
FCD10-7	Dync1h1(+/Loa)	SC54	ChAT	17	-21.0879	-0.368053	0.5804
FCD10-7	Dync1h1(+/Loa)	SC54	ChAT	18	351.048	6.12694	1
FCD10-7	Dync1h1(+/Loa)	SC54	ChAT	19	-13.1423	-0.229376	0.1059
FCD10-7	Dync1h1(+/Loa)	SC54	ChAT	20	319.962	5.58439	0.8039
FCD10-7	Dync1h1(+/Loa)	SC54	ChAT	21	357.197	6.23426	1
FCD10-7	Dync1h1(+/Loa)	SC54	ChAT	22	342.012	5.96923	0.6784
FCD10-7	Dync1h1(+/Loa)	SC54	ChAT	23	358.934	6.26458	1
FCD10-7	Dync1h1(+/Loa)	SC54	ChAT	24	356.411	6.22055	0.3608
FCD10-7	Dync1h1(+/Loa)	SC54	ChAT	25	5.2664	0.091916	0.451
FCD10-7	Dync1h1(+/Loa)	SC54	ChAT	26	42.4026	0.740065	0.651
FCD10-7	Dync1h1(+/Loa)	SC54	ChAT	27	4.9927	0.0871391	1
FCD10-7	Dync1h1(+/Loa)	SC54	ChAT	28	71.7763	1.25273	0.9176
FCD10-7	Dync1h1(+/Loa)	SC54	ChAT	29	17.6884	0.308721	0.6471
FCD10-7	Dync1h1(+/Loa)	SC54	ChAT	30	52.5484	0.917143	0.9333
FCD10-7	Dync1h1(+/Loa)	SC54	ChAT	31	16.8808	0.294626	0.9529
FCD10-7	Dync1h1(+/Loa)	SC54	ChAT	32	48.5958	0.848157	0.7137
FCD10-7	Dync1h1(+/Loa)	SC54	ChAT	33	15.0567	0.262789	1
FCD10-7	Dync1h1(+/Loa)	SC54	ChAT	34	73.6857	1.28606	1
FCD10-7	Dync1h1(+/Loa)	SC54	ChAT	35	87.5268	1.52763	1
FCD10-7	Dync1h1(+/Loa)	SC54	ChAT	36	38.5592	0.672985	0.6549
FCD10-7	Dync1h1(+/Loa)	SC54	ChAT	37	41.1079	0.717468	0.7529
FCD10-7	Dync1h1(+/Loa)	SC54	ChAT	38	34.6922	0.605493	0.5137
FCD10-7	Dync1h1(+/Loa)	SC54	ChAT	39	31.6228	0.551922	0.7529
FCD10-7	Dync1h1(+/Loa)	SC54	ChAT	40	47.4751	0.828597	0.9725
FCD10-7	Dync1h1(+/Loa)	SC54	ChAT	41	43.5313	0.759765	0.8627
FCD10-7	Dync1h1(+/Loa)	SC54	ChAT	42	52.1516	0.910217	0.8706
FCD10-7	Dync1h1(+/Loa)	SC54	ChAT	43	31.8124	0.555231	1
FCD10-7	Dync1h1(+/Loa)	SC54	ChAT	44	29.6066	0.516733	0.8784
FCD10-7	Dync1h1(+/Loa)	SC54	ChAT	45	26.0385	0.454458	1
FCD10-7	Dync1h1(+/Loa)	SC54	ChAT	46	31.4156	0.548306	0.9725
FCD10-7	Dync1h1(+/Loa)	SC54	ChAT	47	75.5646	1.31885	1
FCD10-7	Dync1h1(+/Loa)	SC54	ChAT	48	28.6475	0.499993	1
FCD10-7	Dync1h1(+/Loa)	SC54	ChAT	49	28.7448	0.501691	1
FCD10-7	Dync1h1(+/Loa)	SC54	ChAT	50	32.246	0.562799	1
FCD10-7	Dync1h1(+/Loa)	SC54	ChAT	51	50.6905	0.884716	1
FCD10-7	Dync1h1(+/Loa)	SC54	ChAT	52	53.7319	0.937799	1
FCD10-7	Dync1h1(+/Loa)	SC54	ChAT	53	77.0354	1.34452	1
FCD10-7	Dync1h1(+/Loa)	SC54	ChAT	54	80.5659	1.40614	1
FCD10-7	Dync1h1(+/Loa)	SC54	ChAT	55	31.0137	0.541291	1
FCD10-7	Dync1h1(+/Loa)	SC54	ChAT	56	29.2517	0.510538	1
FCD10-7	Dync1h1(+/Loa)	SC54	ChAT	57	72.372	1.26313	1
FCD10-7	Dync1h1(+/Loa)	SC54	ChAT	58	54.195	0.945881	1
FCD10-7	Dync1h1(+/Loa)	SC54	ChAT	59	78.5413	1.3708	1
FCD10-7	Dync1h1(+/Loa)	SC54	ChAT	60	68.8146	1.20104	1
FCD10-7	Dync1h1(+/Loa)	SC54	ChAT	61	34.9657	0.610267	1
FCD10-7	Dync1h1(+/Loa)	SC54	ChAT	62	33.0247	0.57639	1
FCD10-7	Dync1h1(+/Loa)	SC54	ChAT	63	62.4557	1.09006	1
FCD10-7	Dync1h1(+/Loa)	SC54	ChAT	64	36.6787	0.640164	1
FCD10-7	Dync1h1(+/Loa)	SC54	ChAT	65	59.8601	1.04476	1
FCD10-7	Dync1h1(+/Loa)	SC54	ChAT	66	38.1385	0.665642	1
FCD10-7	Dync1h1(+/Loa)	SC54	Calbindin	1	306.838	5.35534	0.8353
FCD10-7	Dync1h1(+/Loa)	SC54	Calbindin	2	311.306	5.43332	0.9176
FCD10-7	Dync1h1(+/Loa)	SC54	Calbindin	3	314.18	5.48347	0.8824
FCD10-7	Dync1h1(+/Loa)	SC54	Calbindin	4	322.981	5.63709	1
FCD10-7	Dync1h1(+/Loa)	SC54	Calbindin	5	299.033	5.2191	0.698
FCD10-7	Dync1h1(+/Loa)	SC54	Calbindin	6	274.464	4.79031	1
FCD10-7	Dync1h1(+/Loa)	SC54	Calbindin	7	333.277	5.81679	1
FCD10-7	Dync1h1(+/Loa)	SC54	Calbindin	8	-38.6438	-0.674462	0.898
FCD10-7	Dync1h1(+/Loa)	SC54	Calbindin	9	352.98	6.16067	0.3216
FCD10-7	Dync1h1(+/Loa)	SC54	Calbindin	10	29.7077	0.518497	0.6706
FCD10-7	Dync1h1(+/Loa)	SC54	Calbindin	11	13.5047	0.235701	1
FCD10-7	Dync1h1(+/Loa)	SC54	Calbindin	12	86.4707	1.5092	1
FCD10-7	Dync1h1(+/Loa)	SC54	Calbindin	13	32.1122	0.560464	0.4039
FCD10-7	Dync1h1(+/Loa)	SC54	Calbindin	14	34.3504	0.599528	1
FCD10-7	Dync1h1(+/Loa)	SC54	Calbindin	15	37.4973	0.654451	1
FCD10-7	Dync1h1(+/Loa)	SC54	Calbindin	16	29.6691	0.517823	1
FCD10-7	Dync1h1(+/Loa)	SC54	Calbindin	17	78.9925	1.37868	1
FCD10-7	Dync1h1(+/Loa)	SC54	GAD-67	1	315.506	5.50661	1
FCD10-7	Dync1h1(+/Loa)	SC54	GAD-67	2	314.668	5.49199	0.9373
FCD10-7	Dync1h1(+/Loa)	SC54	GAD-67	3	302.644	5.28214	0.7373
FCD10-7	Dync1h1(+/Loa)	SC54	GAD-67	4	312.725	5.45808	0.7686
FCD10-7	Dync1h1(+/Loa)	SC54	GAD-67	5	318.389	5.55693	0.898
FCD10-7	Dync1h1(+/Loa)	SC54	GAD-67	6	-75.774	-1.32251	0.8235
FCD10-7	Dync1h1(+/Loa)	SC54	GAD-67	7	321.109	5.60441	0.9765
FCD10-7	Dync1h1(+/Loa)	SC54	GAD-67	8	-76.8604	-1.34147	0.8784
FCD10-7	Dync1h1(+/Loa)	SC54	GAD-67	9	-62.6099	-1.09275	0.6
FCD10-7	Dync1h1(+/Loa)	SC54	GAD-67	10	301.678	5.26527	0.5922
FCD10-7	Dync1h1(+/Loa)	SC54	GAD-67	11	-63.2087	-1.1032	0.5529
FCD10-7	Dync1h1(+/Loa)	SC54	GAD-67	12	-66.3891	-1.15871	0.5922
FCD10-7	Dync1h1(+/Loa)	SC54	GAD-67	13	-74.1453	-1.29408	0.8314
FCD10-7	Dync1h1(+/Loa)	SC54	GAD-67	14	322.017	5.62026	0.8549
FCD10-7	Dync1h1(+/Loa)	SC54	GAD-67	15	323.14	5.63986	0.8745
FCD10-7	Dync1h1(+/Loa)	SC54	GAD-67	16	307.852	5.37304	0.5216
FCD10-7	Dync1h1(+/Loa)	SC54	GAD-67	17	-63.1259	-1.10175	0.5451
FCD10-7	Dync1h1(+/Loa)	SC54	GAD-67	18	-52.425	-0.914989	0.5922
FCD10-7	Dync1h1(+/Loa)	SC54	GAD-67	19	274.803	4.79622	1
FCD10-7	Dync1h1(+/Loa)	SC54	GAD-67	20	-58.8627	-1.02735	0.4706
FCD10-7	Dync1h1(+/Loa)	SC54	GAD-67	21	-56.6658	-0.989005	0.4314
FCD10-7	Dync1h1(+/Loa)	SC54	GAD-67	22	309.89	5.4086	0.4627
FCD10-7	Dync1h1(+/Loa)	SC54	GAD-67	23	337.679	5.89361	1
FCD10-7	Dync1h1(+/Loa)	SC54	GAD-67	24	330.034	5.76017	0.5098
FCD10-7	Dync1h1(+/Loa)	SC54	GAD-67	25	339.844	5.9314	1
FCD10-7	Dync1h1(+/Loa)	SC54	GAD-67	26	-32.5284	-0.567728	0.5725
FCD10-7	Dync1h1(+/Loa)	SC54	GAD-67	27	-31.073	-0.542326	0.3529
FCD10-7	Dync1h1(+/Loa)	SC54	GAD-67	28	-28.0219	-0.489074	0.4157
FCD10-7	Dync1h1(+/Loa)	SC54	GAD-67	29	336.558	5.87405	0.298
FCD10-7	Dync1h1(+/Loa)	SC54	GAD-67	30	345.692	6.03346	0.5333
FCD10-7	Dync1h1(+/Loa)	SC54	GAD-67	31	357.334	6.23665	1
FCD10-7	Dync1h1(+/Loa)	SC54	GAD-67	32	353.543	6.1705	0.3137
FCD10-7	Dync1h1(+/Loa)	SC54	GAD-67	33	358.624	6.25917	0.6157
FCD10-7	Dync1h1(+/Loa)	SC54	GAD-67	34	1.6084	0.0280719	1
FCD10-7	Dync1h1(+/Loa)	SC54	GAD-67	35	23.2508	0.405803	0.5529
FCD10-7	Dync1h1(+/Loa)	SC54	GAD-67	36	7.2981	0.127376	0.8392
FCD10-7	Dync1h1(+/Loa)	SC54	GAD-67	37	41.0865	0.717095	0.8039
FCD10-7	Dync1h1(+/Loa)	SC54	GAD-67	38	14.7277	0.257047	0.09804
FCD10-7	Dync1h1(+/Loa)	SC54	GAD-67	39	21.2343	0.370608	0.1961
FCD10-7	Dync1h1(+/Loa)	SC54	GAD-67	40	40.5139	0.707101	0.8
FCD10-7	Dync1h1(+/Loa)	SC54	GAD-67	41	13.5159	0.235897	1
FCD10-7	Dync1h1(+/Loa)	SC54	GAD-67	42	38.3209	0.668826	0.5137
FCD10-7	Dync1h1(+/Loa)	SC54	GAD-67	43	88.5985	1.54634	1
FCD10-7	Dync1h1(+/Loa)	SC54	GAD-67	44	42.0954	0.734703	0.4941
FCD10-7	Dync1h1(+/Loa)	SC54	GAD-67	45	41.0531	0.716512	0.4118
FCD10-7	Dync1h1(+/Loa)	SC54	GAD-67	46	82.7529	1.44431	1
FCD10-7	Dync1h1(+/Loa)	SC54	GAD-67	47	23.1586	0.404194	0.749
FCD10-7	Dync1h1(+/Loa)	SC54	GAD-67	48	77.9491	1.36047	1
FCD10-7	Dync1h1(+/Loa)	SC54	GAD-67	49	31.878	0.556376	0.3922
FCD10-7	Dync1h1(+/Loa)	SC54	GAD-67	50	67.1967	1.1728	1
FCD10-7	Dync1h1(+/Loa)	SC54	GAD-67	51	53.7612	0.93831	0.7686
FCD10-7	Dync1h1(+/Loa)	SC54	GAD-67	52	65.8408	1.14914	1
FCD10-7	Dync1h1(+/Loa)	SC54	GAD-67	53	75.0315	1.30955	1
FCD10-7	Dync1h1(+/Loa)	SC54	GAD-67	54	26.7818	0.467431	0.7647
FCD10-7	Dync1h1(+/Loa)	SC54	GAD-67	55	22.4406	0.391662	1
FCD10-7	Dync1h1(+/Loa)	SC54	GAD-67	56	26.401	0.460784	0.8275
FCD10-7	Dync1h1(+/Loa)	SC54	GAD-67	57	38.7055	0.675538	0.6784
FCD10-7	Dync1h1(+/Loa)	SC54	GAD-67	58	66.1932	1.15529	1
FCD10-7	Dync1h1(+/Loa)	SC54	GAD-67	59	31.7685	0.554465	0.6157
FCD10-7	Dync1h1(+/Loa)	SC54	GAD-67	60	36.5749	0.638352	0.5882
FCD10-7	Dync1h1(+/Loa)	SC54	GAD-67	61	65.7294	1.14719	1
FCD10-7	Dync1h1(+/Loa)	SC54	GAD-67	62	28.1619	0.491518	0.8941
FCD10-7	Dync1h1(+/Loa)	SC54	GAD-67	63	33.9607	0.592726	0.6784
FCD10-7	Dync1h1(+/Loa)	SC54	GAD-67	64	37.3934	0.652638	0.651
FCD10-7	Dync1h1(+/Loa)	SC54	GAD-67	65	60.0608	1.04826	1
FCD10-7	Dync1h1(+/Loa)	SC54	GAD-67	66	25.2041	0.439895	1
FCD10-7	Dync1h1(+/Loa)	SC54	GAD-67	67	48.3301	0.843519	1
FCD10-7	Dync1h1(+/Loa)	SC54	GAD-67	68	25.5803	0.44646	1
FCD10-7	Dync1h1(+/Loa)	SC54	GAD-67	69	34.3979	0.600357	1
FCD10-7	Dync1h1(+/Loa)	SC54	GAD-67	70	48.0806	0.839165	1
FCD10-7	Dync1h1(+/Loa)	SC54	GAD-67	71	51.0554	0.891085	1
FCD10-7	Dync1h1(+/Loa)	SC54	GAD-67	72	33.1876	0.579233	1
FCD10-7	Dync1h1(+/Loa)	SC54	GAD-67	73	61.745	1.07765	1
FCD10-7	Dync1h1(+/Loa)	SC54	Parvalbumin	1	337.501	5.89051	0.2392
FCD10-7	Dync1h1(+/Loa)	SC54	Parvalbumin	2	1.6369	0.0285693	1
FCD10-7	Dync1h1(+/Loa)	SC54	Parvalbumin	3	17.9918	0.314016	0.1608
FCD10-7	Dync1h1(+/Loa)	SC54	Parvalbumin	4	13.5825	0.237059	1
FCD10-7	Dync1h1(+/Loa)	SC54	Parvalbumin	5	38.1756	0.66629	0.5098
FCD10-7	Dync1h1(+/Loa)	SC54	Parvalbumin	6	23.1691	0.404377	0.749
FCD10-7	Dync1h1(+/Loa)	SC54	Parvalbumin	7	77.587	1.35415	1
FCD10-7	Dync1h1(+/Loa)	SC54	Parvalbumin	8	66.6934	1.16402	1
FCD10-7	Dync1h1(+/Loa)	SC54	Parvalbumin	9	31.8035	0.555076	0.6196
FCD10-7	Dync1h1(+/Loa)	SC54	Parvalbumin	10	36.8065	0.642395	0.5961
FCD10-7	Dync1h1(+/Loa)	SC54	Parvalbumin	11	33.8574	0.590923	0.6667
FCD10-7	Dync1h1(+/Loa)	SC54	Parvalbumin	12	60.1145	1.0492	1
FCD10-7	Dync1h1(+/Loa)	SC54	Parvalbumin	13	34.3709	0.599885	1
FCD10-7	Dync1h1(+/Loa)	SC54	Parvalbumin	14	51.0193	0.890455	1
FCD10-7	Dync1h1(+/Loa)	SC54	Parvalbumin	15	61.577	1.07472	1
FCD10-7	Dync1h1(+/Loa)	SC66	ChAT	1	-35.0058	-0.610966	0.9176
FCD10-7	Dync1h1(+/Loa)	SC66	ChAT	2	337.308	5.88713	1
FCD10-7	Dync1h1(+/Loa)	SC66	ChAT	3	358.409	6.25542	1
FCD10-7	Dync1h1(+/Loa)	SC66	ChAT	4	354.616	6.18922	0.298
FCD10-7	Dync1h1(+/Loa)	SC66	ChAT	5	353.609	6.17164	0.6118
FCD10-7	Dync1h1(+/Loa)	SC66	ChAT	6	1.9156	0.0334335	1
FCD10-7	Dync1h1(+/Loa)	SC66	ChAT	7	28.3157	0.494202	0.3216
FCD10-7	Dync1h1(+/Loa)	SC66	ChAT	8	13.0169	0.227188	1
FCD10-7	Dync1h1(+/Loa)	SC66	ChAT	9	19.1985	0.335077	0.5451
FCD10-7	Dync1h1(+/Loa)	SC66	ChAT	10	15.0871	0.26332	1
FCD10-7	Dync1h1(+/Loa)	SC66	ChAT	11	25.468	0.4445	0.6078
FCD10-7	Dync1h1(+/Loa)	SC66	ChAT	12	30.1468	0.526161	0.8941
FCD10-7	Dync1h1(+/Loa)	SC66	ChAT	13	31.1349	0.543407	0.8118
FCD10-7	Dync1h1(+/Loa)	SC66	ChAT	14	33.1283	0.578198	1
FCD10-7	Dync1h1(+/Loa)	SC66	ChAT	15	36.6176	0.639098	1
FCD10-7	Dync1h1(+/Loa)	SC66	ChAT	16	35.354	0.617044	1
FCD10-7	Dync1h1(+/Loa)	SC66	ChAT	17	54.9162	0.958469	1
FCD10-7	Dync1h1(+/Loa)	SC66	ChAT	18	30.9147	0.539563	1
FCD10-7	Dync1h1(+/Loa)	SC66	ChAT	19	77.2333	1.34798	1
FCD10-7	Dync1h1(+/Loa)	SC66	ChAT	20	52.3772	0.914155	1
FCD10-7	Dync1h1(+/Loa)	SC66	ChAT	21	43.1281	0.752727	1
FCD10-7	Dync1h1(+/Loa)	SC66	ChAT	22	32.5728	0.568503	1
FCD10-7	Dync1h1(+/Loa)	SC66	ChAT	23	55.6352	0.971017	1
FCD10-7	Dync1h1(+/Loa)	SC66	ChAT	24	46.1309	0.805136	1
FCD10-7	Dync1h1(+/Loa)	SC66	Calbindin	1	303.021	5.28872	0.8902
FCD10-7	Dync1h1(+/Loa)	SC66	Calbindin	2	-59.9471	-1.04627	0.8706
FCD10-7	Dync1h1(+/Loa)	SC66	Calbindin	3	299.334	5.22436	0.7686
FCD10-7	Dync1h1(+/Loa)	SC66	Calbindin	4	302.001	5.27092	0.7843
FCD10-7	Dync1h1(+/Loa)	SC66	Calbindin	5	312.759	5.45868	0.8824
FCD10-7	Dync1h1(+/Loa)	SC66	Calbindin	6	320.594	5.59543	0.9333
FCD10-7	Dync1h1(+/Loa)	SC66	Calbindin	7	-56.3068	-0.982739	0.7137
FCD10-7	Dync1h1(+/Loa)	SC66	Calbindin	8	312.619	5.45623	0.7765
FCD10-7	Dync1h1(+/Loa)	SC66	Calbindin	9	-73.8212	-1.28842	0.8706
FCD10-7	Dync1h1(+/Loa)	SC66	Calbindin	10	311.68	5.43984	0.7373
FCD10-7	Dync1h1(+/Loa)	SC66	Calbindin	11	-82.3219	-1.43679	1
FCD10-7	Dync1h1(+/Loa)	SC66	Calbindin	12	-71.5502	-1.24879	0.7961
FCD10-7	Dync1h1(+/Loa)	SC66	Calbindin	13	324.559	5.66463	1
FCD10-7	Dync1h1(+/Loa)	SC66	Calbindin	14	316.995	5.5326	0.7137
FCD10-7	Dync1h1(+/Loa)	SC66	Calbindin	15	328.129	5.72694	1
FCD10-7	Dync1h1(+/Loa)	SC66	Calbindin	16	330.206	5.76319	1
FCD10-7	Dync1h1(+/Loa)	SC66	Calbindin	17	-76.6729	-1.33819	0.9686
FCD10-7	Dync1h1(+/Loa)	SC66	Calbindin	18	327.107	5.70909	1
FCD10-7	Dync1h1(+/Loa)	SC66	Calbindin	19	-88.6222	-1.54675	1
FCD10-7	Dync1h1(+/Loa)	SC66	Calbindin	20	313.933	5.47917	0.7098
FCD10-7	Dync1h1(+/Loa)	SC66	Calbindin	21	315.835	5.51236	0.7059
FCD10-7	Dync1h1(+/Loa)	SC66	Calbindin	22	320.163	5.5879	0.7765
FCD10-7	Dync1h1(+/Loa)	SC66	Calbindin	23	-61.0973	-1.06635	0.6471
FCD10-7	Dync1h1(+/Loa)	SC66	Calbindin	24	273.953	4.78139	1
FCD10-7	Dync1h1(+/Loa)	SC66	Calbindin	25	318.93	5.56638	0.7294
FCD10-7	Dync1h1(+/Loa)	SC66	Calbindin	26	-52.8317	-0.922087	0.6118
FCD10-7	Dync1h1(+/Loa)	SC66	Calbindin	27	324.936	5.6712	1
FCD10-7	Dync1h1(+/Loa)	SC66	Calbindin	28	-79.9578	-1.39553	1
FCD10-7	Dync1h1(+/Loa)	SC66	Calbindin	29	-77.563	-1.35373	1
FCD10-7	Dync1h1(+/Loa)	SC66	Calbindin	30	304.026	5.30626	0.5412
FCD10-7	Dync1h1(+/Loa)	SC66	Calbindin	31	275.282	4.80457	1
FCD10-7	Dync1h1(+/Loa)	SC66	Calbindin	32	303.914	5.3043	0.4745
FCD10-7	Dync1h1(+/Loa)	SC66	Calbindin	33	301.606	5.26401	0.5176
FCD10-7	Dync1h1(+/Loa)	SC66	Calbindin	34	-34.9233	-0.609527	0.9216
FCD10-7	Dync1h1(+/Loa)	SC66	Calbindin	35	304.727	5.31849	0.4157
FCD10-7	Dync1h1(+/Loa)	SC66	Calbindin	36	337.382	5.88843	1
FCD10-7	Dync1h1(+/Loa)	SC66	Calbindin	37	310.096	5.4122	0.3176
FCD10-7	Dync1h1(+/Loa)	SC66	Calbindin	38	337.852	5.89663	1
FCD10-7	Dync1h1(+/Loa)	SC66	Calbindin	39	341.829	5.96605	1
FCD10-7	Dync1h1(+/Loa)	SC66	Calbindin	40	-29.7964	-0.520045	0.4353
FCD10-7	Dync1h1(+/Loa)	SC66	Calbindin	41	-64.7611	-1.13029	1
FCD10-7	Dync1h1(+/Loa)	SC66	Calbindin	42	351.923	6.14222	1
FCD10-7	Dync1h1(+/Loa)	SC66	Calbindin	43	346.899	6.05452	0.2824
FCD10-7	Dync1h1(+/Loa)	SC66	Calbindin	44	355.743	6.20888	1
FCD10-7	Dync1h1(+/Loa)	SC66	Calbindin	45	355.793	6.20975	0.2902
FCD10-7	Dync1h1(+/Loa)	SC66	Calbindin	46	358.632	6.2593	1
FCD10-7	Dync1h1(+/Loa)	SC66	Calbindin	47	353.644	6.17225	0.6118
FCD10-7	Dync1h1(+/Loa)	SC66	Calbindin	48	10.389	0.181322	0.4353
FCD10-7	Dync1h1(+/Loa)	SC66	Calbindin	49	1.9927	0.0347792	1
FCD10-7	Dync1h1(+/Loa)	SC66	Calbindin	50	11.6958	0.20413	0.3098
FCD10-7	Dync1h1(+/Loa)	SC66	Calbindin	51	12.0259	0.209892	1
FCD10-7	Dync1h1(+/Loa)	SC66	Calbindin	52	19.2543	0.336051	0.5451
FCD10-7	Dync1h1(+/Loa)	SC66	Calbindin	53	45.0656	0.786543	0.4588
FCD10-7	Dync1h1(+/Loa)	SC66	Calbindin	54	37.4656	0.653898	0.6235
FCD10-7	Dync1h1(+/Loa)	SC66	Calbindin	55	56.1671	0.980301	0.7961
FCD10-7	Dync1h1(+/Loa)	SC66	Calbindin	56	37.857	0.660729	0.749
FCD10-7	Dync1h1(+/Loa)	SC66	Calbindin	57	48.1499	0.840374	1
FCD10-7	Dync1h1(+/Loa)	SC66	Calbindin	58	36.6075	0.638921	1
FCD10-7	Dync1h1(+/Loa)	SC66	Calbindin	59	35.3256	0.616548	1
FCD10-7	Dync1h1(+/Loa)	SC66	Calbindin	60	40.8262	0.712552	1
FCD10-7	Dync1h1(+/Loa)	SC66	Calbindin	61	44.7366	0.780801	1
FCD10-7	Dync1h1(+/Loa)	SC66	Calbindin	62	77.1102	1.34583	1
FCD10-7	Dync1h1(+/Loa)	SC66	Calbindin	63	55.7258	0.972599	1
FCD10-7	Dync1h1(+/Loa)	SC66	Calbindin	64	54.2138	0.946209	1
FCD10-7	Dync1h1(+/Loa)	SC66	Calbindin	65	46.9669	0.819727	1
FCD10-7	Dync1h1(+/Loa)	SC66	Calbindin	66	43.2337	0.75457	1
FCD10-7	Dync1h1(+/Loa)	SC66	GAD-67	1	303.481	5.29673	0.8588
FCD10-7	Dync1h1(+/Loa)	SC66	GAD-67	2	306.659	5.35222	0.898
FCD10-7	Dync1h1(+/Loa)	SC66	GAD-67	3	311.107	5.42984	0.8706
FCD10-7	Dync1h1(+/Loa)	SC66	GAD-67	4	311.146	5.43053	0.8353
FCD10-7	Dync1h1(+/Loa)	SC66	GAD-67	5	321.466	5.61064	1
FCD10-7	Dync1h1(+/Loa)	SC66	GAD-67	6	-57.0801	-0.996236	0.749
FCD10-7	Dync1h1(+/Loa)	SC66	GAD-67	7	305.283	5.3282	0.7686
FCD10-7	Dync1h1(+/Loa)	SC66	GAD-67	8	-66.5351	-1.16126	0.7961
FCD10-7	Dync1h1(+/Loa)	SC66	GAD-67	9	-66.5263	-1.1611	0.7333
FCD10-7	Dync1h1(+/Loa)	SC66	GAD-67	10	309.972	5.41003	0.7294
FCD10-7	Dync1h1(+/Loa)	SC66	GAD-67	11	330.093	5.76121	1
FCD10-7	Dync1h1(+/Loa)	SC66	GAD-67	12	307.189	5.36146	0.6039
FCD10-7	Dync1h1(+/Loa)	SC66	GAD-67	13	-88.6618	-1.54744	1
FCD10-7	Dync1h1(+/Loa)	SC66	GAD-67	14	331.305	5.78236	1
FCD10-7	Dync1h1(+/Loa)	SC66	GAD-67	15	305.159	5.32602	0.5922
FCD10-7	Dync1h1(+/Loa)	SC66	GAD-67	16	331.522	5.78615	1
FCD10-7	Dync1h1(+/Loa)	SC66	GAD-67	17	-84.771	-1.47953	1
FCD10-7	Dync1h1(+/Loa)	SC66	GAD-67	18	-87.3708	-1.52491	1
FCD10-7	Dync1h1(+/Loa)	SC66	GAD-67	19	332.308	5.79986	1
FCD10-7	Dync1h1(+/Loa)	SC66	GAD-67	20	-61.7707	-1.0781	0.6039
FCD10-7	Dync1h1(+/Loa)	SC66	GAD-67	21	-52.2612	-0.91213	0.5529
FCD10-7	Dync1h1(+/Loa)	SC66	GAD-67	22	-58.7436	-1.02527	0.549
FCD10-7	Dync1h1(+/Loa)	SC66	GAD-67	23	333.718	5.82447	1
FCD10-7	Dync1h1(+/Loa)	SC66	GAD-67	24	271.265	4.73446	1
FCD10-7	Dync1h1(+/Loa)	SC66	GAD-67	25	-55.2361	-0.964052	0.4784
FCD10-7	Dync1h1(+/Loa)	SC66	GAD-67	26	319.233	5.57168	0.6275
FCD10-7	Dync1h1(+/Loa)	SC66	GAD-67	27	-34.8911	-0.608965	0.9255
FCD10-7	Dync1h1(+/Loa)	SC66	GAD-67	28	-51.3622	-0.89644	0.4275
FCD10-7	Dync1h1(+/Loa)	SC66	GAD-67	29	333.819	5.82625	1
FCD10-7	Dync1h1(+/Loa)	SC66	GAD-67	30	-45.5252	-0.794565	0.4431
FCD10-7	Dync1h1(+/Loa)	SC66	GAD-67	31	-52.8466	-0.922347	0.4353
FCD10-7	Dync1h1(+/Loa)	SC66	GAD-67	32	-71.605	-1.24974	1
FCD10-7	Dync1h1(+/Loa)	SC66	GAD-67	33	336.825	5.8787	1
FCD10-7	Dync1h1(+/Loa)	SC66	GAD-67	34	310.79	5.42431	0.298
FCD10-7	Dync1h1(+/Loa)	SC66	GAD-67	35	325.18	5.67546	0.8588
FCD10-7	Dync1h1(+/Loa)	SC66	GAD-67	36	-42.403	-0.740072	0.502
FCD10-7	Dync1h1(+/Loa)	SC66	GAD-67	37	308.342	5.38159	0.4118
FCD10-7	Dync1h1(+/Loa)	SC66	GAD-67	38	-52.1425	-0.910058	0.4824
FCD10-7	Dync1h1(+/Loa)	SC66	GAD-67	39	272.376	4.75386	1
FCD10-7	Dync1h1(+/Loa)	SC66	GAD-67	40	337.749	5.89483	1
FCD10-7	Dync1h1(+/Loa)	SC66	GAD-67	41	311.913	5.44391	0.3451
FCD10-7	Dync1h1(+/Loa)	SC66	GAD-67	42	332.661	5.80604	1
FCD10-7	Dync1h1(+/Loa)	SC66	GAD-67	43	324.48	5.66324	0.749
FCD10-7	Dync1h1(+/Loa)	SC66	GAD-67	44	337.783	5.89543	1
FCD10-7	Dync1h1(+/Loa)	SC66	GAD-67	45	319.097	5.56929	0.3765
FCD10-7	Dync1h1(+/Loa)	SC66	GAD-67	46	-43.1906	-0.753818	0.3255
FCD10-7	Dync1h1(+/Loa)	SC66	GAD-67	47	335.976	5.86388	1
FCD10-7	Dync1h1(+/Loa)	SC66	GAD-67	48	323.876	5.6527	0.5922
FCD10-7	Dync1h1(+/Loa)	SC66	GAD-67	49	319.266	5.57225	0.3098
FCD10-7	Dync1h1(+/Loa)	SC66	GAD-67	50	333.955	5.82862	1
FCD10-7	Dync1h1(+/Loa)	SC66	GAD-67	51	327.076	5.70856	0.698
FCD10-7	Dync1h1(+/Loa)	SC66	GAD-67	52	339.973	5.93365	1
FCD10-7	Dync1h1(+/Loa)	SC66	GAD-67	53	-74.2492	-1.29589	1
FCD10-7	Dync1h1(+/Loa)	SC66	GAD-67	54	-43.8695	-0.765667	0.3843
FCD10-7	Dync1h1(+/Loa)	SC66	GAD-67	55	334.627	5.84034	1
FCD10-7	Dync1h1(+/Loa)	SC66	GAD-67	56	320.618	5.59584	0.2627
FCD10-7	Dync1h1(+/Loa)	SC66	GAD-67	57	340.522	5.94322	1
FCD10-7	Dync1h1(+/Loa)	SC66	GAD-67	58	339.879	5.93201	1
FCD10-7	Dync1h1(+/Loa)	SC66	GAD-67	59	339.052	5.91758	1
FCD10-7	Dync1h1(+/Loa)	SC66	GAD-67	60	-42.6071	-0.743634	0.4118
FCD10-7	Dync1h1(+/Loa)	SC66	GAD-67	61	-73.5551	-1.28378	1
FCD10-7	Dync1h1(+/Loa)	SC66	GAD-67	62	-31.0631	-0.542153	0.5882
FCD10-7	Dync1h1(+/Loa)	SC66	GAD-67	63	-44.1687	-0.770889	0.4745
FCD10-7	Dync1h1(+/Loa)	SC66	GAD-67	64	-34.5036	-0.602201	0.3647
FCD10-7	Dync1h1(+/Loa)	SC66	GAD-67	65	-32.0541	-0.55945	0.4745
FCD10-7	Dync1h1(+/Loa)	SC66	GAD-67	66	-52.314	-0.913052	0.7333
FCD10-7	Dync1h1(+/Loa)	SC66	GAD-67	67	327.238	5.71139	0.3333
FCD10-7	Dync1h1(+/Loa)	SC66	GAD-67	68	342.294	5.97416	1
FCD10-7	Dync1h1(+/Loa)	SC66	GAD-67	69	322.195	5.62336	0.3647
FCD10-7	Dync1h1(+/Loa)	SC66	GAD-67	70	-84.6047	-1.47663	1
FCD10-7	Dync1h1(+/Loa)	SC66	GAD-67	71	334.174	5.83244	0.6353
FCD10-7	Dync1h1(+/Loa)	SC66	GAD-67	72	333.95	5.82854	0.5373
FCD10-7	Dync1h1(+/Loa)	SC66	GAD-67	73	339.832	5.93118	0.9176
FCD10-7	Dync1h1(+/Loa)	SC66	GAD-67	74	327.817	5.72149	0.2039
FCD10-7	Dync1h1(+/Loa)	SC66	GAD-67	75	344.375	6.01047	1
FCD10-7	Dync1h1(+/Loa)	SC66	GAD-67	76	336.337	5.87018	0.5059
FCD10-7	Dync1h1(+/Loa)	SC66	GAD-67	77	345.866	6.03651	1
FCD10-7	Dync1h1(+/Loa)	SC66	GAD-67	78	329.52	5.7512	0.2314
FCD10-7	Dync1h1(+/Loa)	SC66	GAD-67	79	-26.5508	-0.463399	0.4471
FCD10-7	Dync1h1(+/Loa)	SC66	GAD-67	80	328.158	5.72743	0.3098
FCD10-7	Dync1h1(+/Loa)	SC66	GAD-67	81	-25.2922	-0.441432	0.4902
FCD10-7	Dync1h1(+/Loa)	SC66	GAD-67	82	-31.9694	-0.557971	0.3098
FCD10-7	Dync1h1(+/Loa)	SC66	GAD-67	83	340.558	5.94386	0.5765
FCD10-7	Dync1h1(+/Loa)	SC66	GAD-67	84	335.271	5.85159	0.302
FCD10-7	Dync1h1(+/Loa)	SC66	GAD-67	85	347.386	6.06302	1
FCD10-7	Dync1h1(+/Loa)	SC66	GAD-67	86	-34.1538	-0.596096	0.4157
FCD10-7	Dync1h1(+/Loa)	SC66	GAD-67	87	346.37	6.0453	1
FCD10-7	Dync1h1(+/Loa)	SC66	GAD-67	88	-37.2278	-0.649748	0.5765
FCD10-7	Dync1h1(+/Loa)	SC66	GAD-67	89	339.672	5.92839	0.4353
FCD10-7	Dync1h1(+/Loa)	SC66	GAD-67	90	342.387	5.97579	0.6039
FCD10-7	Dync1h1(+/Loa)	SC66	GAD-67	91	330.646	5.77087	0.3216
FCD10-7	Dync1h1(+/Loa)	SC66	GAD-67	92	340.867	5.94925	0.4941
FCD10-7	Dync1h1(+/Loa)	SC66	GAD-67	93	336.378	5.87091	0.1725
FCD10-7	Dync1h1(+/Loa)	SC66	GAD-67	94	338.169	5.90217	0.251
FCD10-7	Dync1h1(+/Loa)	SC66	GAD-67	95	346.082	6.04027	0.8902
FCD10-7	Dync1h1(+/Loa)	SC66	GAD-67	96	346.134	6.04117	0.8353
FCD10-7	Dync1h1(+/Loa)	SC66	GAD-67	97	-31.9809	-0.558172	0.451
FCD10-7	Dync1h1(+/Loa)	SC66	GAD-67	98	-21.8036	-0.380545	0.4039
FCD10-7	Dync1h1(+/Loa)	SC66	GAD-67	99	344.41	6.0111	0.5255
FCD10-7	Dync1h1(+/Loa)	SC66	GAD-67	100	348.064	6.07486	1
FCD10-7	Dync1h1(+/Loa)	SC66	GAD-67	101	350.002	6.10868	1
FCD10-7	Dync1h1(+/Loa)	SC66	GAD-67	102	348.166	6.07665	0.9098
FCD10-7	Dync1h1(+/Loa)	SC66	GAD-67	103	-47.8735	-0.83555	0.8667
FCD10-7	Dync1h1(+/Loa)	SC66	GAD-67	104	337.134	5.8841	0.1608
FCD10-7	Dync1h1(+/Loa)	SC66	GAD-67	105	338.695	5.91134	0.1137
FCD10-7	Dync1h1(+/Loa)	SC66	GAD-67	106	349.15	6.09382	0.9412
FCD10-7	Dync1h1(+/Loa)	SC66	GAD-67	107	-36.0568	-0.62931	0.6627
FCD10-7	Dync1h1(+/Loa)	SC66	GAD-67	108	-15.8349	-0.276371	0.5451
FCD10-7	Dync1h1(+/Loa)	SC66	GAD-67	109	341.792	5.9654	0.08235
FCD10-7	Dync1h1(+/Loa)	SC66	GAD-67	110	345.544	6.03088	0.3451
FCD10-7	Dync1h1(+/Loa)	SC66	GAD-67	111	349.72	6.10376	0.6863
FCD10-7	Dync1h1(+/Loa)	SC66	GAD-67	112	348.953	6.09038	0.5882
FCD10-7	Dync1h1(+/Loa)	SC66	GAD-67	113	345.457	6.02936	0.1255
FCD10-7	Dync1h1(+/Loa)	SC66	GAD-67	114	343.244	5.99074	0.1059
FCD10-7	Dync1h1(+/Loa)	SC66	GAD-67	115	352.374	6.15008	0.9765
FCD10-7	Dync1h1(+/Loa)	SC66	GAD-67	116	353.425	6.16844	1
FCD10-7	Dync1h1(+/Loa)	SC66	GAD-67	117	350.353	6.11482	0.6
FCD10-7	Dync1h1(+/Loa)	SC66	GAD-67	118	350.724	6.12129	0.6275
FCD10-7	Dync1h1(+/Loa)	SC66	GAD-67	119	341.864	5.96665	0.2863
FCD10-7	Dync1h1(+/Loa)	SC66	GAD-67	120	348.324	6.0794	0.2588
FCD10-7	Dync1h1(+/Loa)	SC66	GAD-67	121	-40.3715	-0.704616	0.8235
FCD10-7	Dync1h1(+/Loa)	SC66	GAD-67	122	347.873	6.07154	0.0549
FCD10-7	Dync1h1(+/Loa)	SC66	GAD-67	123	354.388	6.18524	1
FCD10-7	Dync1h1(+/Loa)	SC66	GAD-67	124	354.123	6.18062	0.7725
FCD10-7	Dync1h1(+/Loa)	SC66	GAD-67	125	-7.3043	-0.127484	0.5569
FCD10-7	Dync1h1(+/Loa)	SC66	GAD-67	126	355.38	6.20256	0.9569
FCD10-7	Dync1h1(+/Loa)	SC66	GAD-67	127	349.88	6.10657	0.09804
FCD10-7	Dync1h1(+/Loa)	SC66	GAD-67	128	353.84	6.17567	0.4275
FCD10-7	Dync1h1(+/Loa)	SC66	GAD-67	129	355.568	6.20583	0.2118
FCD10-7	Dync1h1(+/Loa)	SC66	GAD-67	130	356.68	6.22523	0.4157
FCD10-7	Dync1h1(+/Loa)	SC66	GAD-67	131	354.012	6.17868	0
FCD10-7	Dync1h1(+/Loa)	SC66	GAD-67	132	358.358	6.25453	1
FCD10-7	Dync1h1(+/Loa)	SC66	GAD-67	133	356.625	6.22429	0.1451
FCD10-7	Dync1h1(+/Loa)	SC66	GAD-67	134	357.492	6.23941	0
FCD10-7	Dync1h1(+/Loa)	SC66	GAD-67	135	358.27	6.25299	0.6353
FCD10-7	Dync1h1(+/Loa)	SC66	GAD-67	136	351.061	6.12717	0.6392
FCD10-7	Dync1h1(+/Loa)	SC66	GAD-67	137	358.991	6.26558	0.1412
FCD10-7	Dync1h1(+/Loa)	SC66	GAD-67	138	359.705	6.27804	0.7294
FCD10-7	Dync1h1(+/Loa)	SC66	GAD-67	139	0.2164	0.00377689	0.07059
FCD10-7	Dync1h1(+/Loa)	SC66	GAD-67	140	1.7967	0.0313583	1
FCD10-7	Dync1h1(+/Loa)	SC66	GAD-67	141	14.7911	0.258153	0.4431
FCD10-7	Dync1h1(+/Loa)	SC66	GAD-67	142	11.7251	0.204642	0.3098
FCD10-7	Dync1h1(+/Loa)	SC66	GAD-67	143	17.8012	0.31069	0.3765
FCD10-7	Dync1h1(+/Loa)	SC66	GAD-67	144	17.3881	0.30348	0.3059
FCD10-7	Dync1h1(+/Loa)	SC66	GAD-67	145	71.9043	1.25497	0.5176
FCD10-7	Dync1h1(+/Loa)	SC66	GAD-67	146	5.4319	0.0948045	0.6078
FCD10-7	Dync1h1(+/Loa)	SC66	GAD-67	147	9.0766	0.158417	0.1412
FCD10-7	Dync1h1(+/Loa)	SC66	GAD-67	148	7.2608	0.126725	0.1725
FCD10-7	Dync1h1(+/Loa)	SC66	GAD-67	149	14.0519	0.245252	0
FCD10-7	Dync1h1(+/Loa)	SC66	GAD-67	150	36.8117	0.642485	0.5176
FCD10-7	Dync1h1(+/Loa)	SC66	GAD-67	151	44.8492	0.782766	0.6157
FCD10-7	Dync1h1(+/Loa)	SC66	GAD-67	152	33.8245	0.590349	0.4
FCD10-7	Dync1h1(+/Loa)	SC66	GAD-67	153	19.0998	0.333354	0.2784
FCD10-7	Dync1h1(+/Loa)	SC66	GAD-67	154	51.6796	0.901979	0.6784
FCD10-7	Dync1h1(+/Loa)	SC66	GAD-67	155	53.7295	0.937757	0.8667
FCD10-7	Dync1h1(+/Loa)	SC66	GAD-67	156	82.645	1.44243	1
FCD10-7	Dync1h1(+/Loa)	SC66	GAD-67	157	76.932	1.34272	1
FCD10-7	Dync1h1(+/Loa)	SC66	GAD-67	158	86.6757	1.51278	1
FCD10-7	Dync1h1(+/Loa)	SC66	GAD-67	159	25.2879	0.441357	0.6118
FCD10-7	Dync1h1(+/Loa)	SC66	GAD-67	160	82.7986	1.44511	1
FCD10-7	Dync1h1(+/Loa)	SC66	GAD-67	161	65.0374	1.13512	1
FCD10-7	Dync1h1(+/Loa)	SC66	GAD-67	162	37.5218	0.654879	0.6314
FCD10-7	Dync1h1(+/Loa)	SC66	GAD-67	163	56.7174	0.989905	0.8039
FCD10-7	Dync1h1(+/Loa)	SC66	GAD-67	164	52.2675	0.91224	1
FCD10-7	Dync1h1(+/Loa)	SC66	GAD-67	165	54.9265	0.958648	1
FCD10-7	Dync1h1(+/Loa)	SC66	GAD-67	166	77.0241	1.34432	1
FCD10-7	Dync1h1(+/Loa)	SC66	GAD-67	167	52.3502	0.913683	1
FCD10-7	Dync1h1(+/Loa)	SC66	GAD-67	168	56.056	0.978362	1
FCD10-7	Dync1h1(+/Loa)	SC66	GAD-67	169	32.6688	0.570178	1
FCD10-7	Dync1h1(+/Loa)	SC66	GAD-67	170	51.9392	0.90651	1
FCD10-7	Dync1h1(+/Loa)	SC66	GAD-67	171	46.3621	0.809171	1
FCD10-7	Dync1h1(+/Loa)	SC66	GAD-67	172	44.8995	0.783644	1
FCD10-7	Dync1h1(+/Loa)	SC66	Parvalbumin	1	271.788	4.7436	1
FCD10-7	Dync1h1(+/Loa)	SC66	Parvalbumin	2	315.465	5.5059	0.7255
FCD10-7	Dync1h1(+/Loa)	SC66	Parvalbumin	3	331.826	5.79146	1
FCD10-7	Dync1h1(+/Loa)	SC66	Parvalbumin	4	316.885	5.53068	0.5176
FCD10-7	Dync1h1(+/Loa)	SC66	Parvalbumin	5	318.181	5.5533	0.4627
FCD10-7	Dync1h1(+/Loa)	SC66	Parvalbumin	6	327.091	5.70882	0.3333
FCD10-7	Dync1h1(+/Loa)	SC66	Parvalbumin	7	342.743	5.982	1
FCD10-7	Dync1h1(+/Loa)	SC66	Parvalbumin	8	-29.1031	-0.507945	0.4824
FCD10-7	Dync1h1(+/Loa)	SC66	Parvalbumin	9	339.825	5.93106	0.9176
FCD10-7	Dync1h1(+/Loa)	SC66	Parvalbumin	10	-26.152	-0.456439	0.3765
FCD10-7	Dync1h1(+/Loa)	SC66	Parvalbumin	11	-73.3238	-1.27974	1
FCD10-7	Dync1h1(+/Loa)	SC66	Parvalbumin	12	-56.1205	-0.979488	0.9529
FCD10-7	Dync1h1(+/Loa)	SC66	Parvalbumin	13	-77.1739	-1.34694	1
FCD10-7	Dync1h1(+/Loa)	SC66	Parvalbumin	14	350.232	6.1127	1
FCD10-7	Dync1h1(+/Loa)	SC66	Parvalbumin	15	-19.5447	-0.341119	0.251
FCD10-7	Dync1h1(+/Loa)	SC66	Parvalbumin	16	-15.6628	-0.273367	0.5373
FCD10-7	Dync1h1(+/Loa)	SC66	Parvalbumin	17	341.597	5.962	0.06667
FCD10-7	Dync1h1(+/Loa)	SC66	Parvalbumin	18	348.368	6.08017	0.5333
FCD10-7	Dync1h1(+/Loa)	SC66	Parvalbumin	19	345.5	6.03011	0.1176
FCD10-7	Dync1h1(+/Loa)	SC66	Parvalbumin	20	348.761	6.08703	0.3804
FCD10-7	Dync1h1(+/Loa)	SC66	Parvalbumin	21	-40.3595	-0.704406	0.8235
FCD10-7	Dync1h1(+/Loa)	SC66	Parvalbumin	22	348.102	6.07553	0.05098
FCD10-7	Dync1h1(+/Loa)	SC66	Parvalbumin	23	352.26	6.1481	0.5961
FCD10-7	Dync1h1(+/Loa)	SC66	Parvalbumin	24	-30.4161	-0.530861	0.7137
FCD10-7	Dync1h1(+/Loa)	SC66	Parvalbumin	25	-24.3205	-0.424473	0.6039
FCD10-7	Dync1h1(+/Loa)	SC66	Parvalbumin	26	349.671	6.1029	0.1216
FCD10-7	Dync1h1(+/Loa)	SC66	Parvalbumin	27	350.637	6.11976	0.2627
FCD10-7	Dync1h1(+/Loa)	SC66	Parvalbumin	28	-76.8424	-1.34115	0.8902
FCD10-7	Dync1h1(+/Loa)	SC66	Parvalbumin	29	355.598	6.20635	1
FCD10-7	Dync1h1(+/Loa)	SC66	Parvalbumin	30	355.171	6.1989	0.9569
FCD10-7	Dync1h1(+/Loa)	SC66	Parvalbumin	31	348.887	6.08922	0.2902
FCD10-7	Dync1h1(+/Loa)	SC66	Parvalbumin	32	356.373	6.21989	0.8745
[truncated: 45,980 more rows]

## Sheet: Double-positive marker
MouseID	Genotype	SectionID	Markers	CellID	Angle_transformed_degrees*	Angle_transformed_radians**	Normalised_DT_distance			*Transformation of left-side angles to right-side results in some negative values, hence why some angles are outside the 0-360° range.
FCD10-7	Dync1h1(+/Loa)	SC107	ChAT_GAD67	1	-26.9389	-0.470173	0.6392			**Conversion of degrees to radians for circular statistics puts all angles in the –π/2 to 2π range.
FCD10-7	Dync1h1(+/Loa)	SC107	ChAT_GAD67	2	-19.1623	-0.334445	0.851
FCD10-7	Dync1h1(+/Loa)	SC107	ChAT_GAD67	3	350.572	6.11864	1
FCD10-7	Dync1h1(+/Loa)	SC107	ChAT_GAD67	4	358.547	6.25783	1
FCD10-7	Dync1h1(+/Loa)	SC107	ChAT_GAD67	5	42.5766	0.743102	0.7373
FCD10-7	Dync1h1(+/Loa)	SC107	ChAT_GAD67	6	26.0268	0.454253	1
FCD10-7	Dync1h1(+/Loa)	SC107	ChAT_GAD67	7	30.3537	0.529772	0.9647
FCD10-7	Dync1h1(+/Loa)	SC107	ChAT_GAD67	8	36.9356	0.644648	0.9176
FCD10-7	Dync1h1(+/Loa)	SC107	ChAT_GAD67	9	34.2037	0.596967	1
FCD10-7	Dync1h1(+/Loa)	SC107	ChAT_GAD67	10	51.1103	0.892043	1
FCD10-7	Dync1h1(+/Loa)	SC107	ChAT_GAD67	11	76.3165	1.33197	1
FCD10-7	Dync1h1(+/Loa)	SC107	ChAT_GAD67	12	51.0496	0.890984	1
FCD10-7	Dync1h1(+/Loa)	SC107	ChAT_GAD67	13	49.7533	0.868359	1
FCD10-7	Dync1h1(+/Loa)	SC107	Parvalbumin_Calbindin	1	-58.4287	-1.01977	0.8784
FCD10-7	Dync1h1(+/Loa)	SC107	Parvalbumin_Calbindin	2	-55.3411	-0.965884	0.8588
FCD10-7	Dync1h1(+/Loa)	SC107	Parvalbumin_Calbindin	3	-50.8278	-0.887112	0.7765
FCD10-7	Dync1h1(+/Loa)	SC107	Parvalbumin_Calbindin	4	309.684	5.405	0.5686
FCD10-7	Dync1h1(+/Loa)	SC107	Parvalbumin_Calbindin	5	330.191	5.76292	1
FCD10-7	Dync1h1(+/Loa)	SC107	Parvalbumin_Calbindin	6	337.108	5.88365	1
FCD10-7	Dync1h1(+/Loa)	SC107	Parvalbumin_Calbindin	7	-23.4521	-0.409316	0.3804
FCD10-7	Dync1h1(+/Loa)	SC107	Parvalbumin_Calbindin	8	34.1519	0.596063	0.3412
FCD10-7	Dync1h1(+/Loa)	SC107	Parvalbumin_Calbindin	9	29.457	0.514122	1
FCD10-7	Dync1h1(+/Loa)	SC107	Parvalbumin_Calbindin	10	55.9149	0.975899	1
FCD10-7	Dync1h1(+/Loa)	SC107	Parvalbumin_Calbindin	11	38.5071	0.672076	1
FCD10-7	Dync1h1(+/Loa)	SC107	Parvalbumin_Calbindin	12	50.9105	0.888556	1
FCD10-7	Dync1h1(+/Loa)	SC107	Parvalbumin_Calbindin	13	40.9973	0.715538	1
FCD10-7	Dync1h1(+/Loa)	SC107	Parvalbumin_GAD67	1	-44.4049	-0.775012	0.4235
FCD10-7	Dync1h1(+/Loa)	SC107	Parvalbumin_GAD67	2	335.19	5.85017	1
FCD10-7	Dync1h1(+/Loa)	SC107	Parvalbumin_GAD67	3	331.792	5.79086	1
FCD10-7	Dync1h1(+/Loa)	SC107	Parvalbumin_GAD67	4	337.108	5.88365	1
FCD10-7	Dync1h1(+/Loa)	SC107	Parvalbumin_GAD67	5	-23.4521	-0.409316	0.3804
FCD10-7	Dync1h1(+/Loa)	SC107	Parvalbumin_GAD67	6	345.172	6.02439	0.5725
FCD10-7	Dync1h1(+/Loa)	SC107	Parvalbumin_GAD67	7	354.845	6.19321	0.3569
FCD10-7	Dync1h1(+/Loa)	SC107	Parvalbumin_GAD67	8	88.0996	1.53763	0.8431
FCD10-7	Dync1h1(+/Loa)	SC107	Parvalbumin_GAD67	9	17.6809	0.30859	0
FCD10-7	Dync1h1(+/Loa)	SC107	Parvalbumin_GAD67	10	36.4236	0.635712	0.5922
FCD10-7	Dync1h1(+/Loa)	SC107	Parvalbumin_GAD67	11	24.1741	0.421918	0.1843
FCD10-7	Dync1h1(+/Loa)	SC107	Parvalbumin_GAD67	12	34.1519	0.596063	0.3412
FCD10-7	Dync1h1(+/Loa)	SC107	Parvalbumin_GAD67	13	21.2121	0.370221	0.3608
FCD10-7	Dync1h1(+/Loa)	SC107	Parvalbumin_GAD67	14	22.0832	0.385425	0.2902
FCD10-7	Dync1h1(+/Loa)	SC107	Parvalbumin_GAD67	15	30.458	0.531592	0.9686
FCD10-7	Dync1h1(+/Loa)	SC107	Parvalbumin_GAD67	16	51.3593	0.896389	1
FCD10-7	Dync1h1(+/Loa)	SC107	Parvalbumin_GAD67	17	50.9105	0.888556	1
FCD10-7	Dync1h1(+/Loa)	SC129	ChAT_GAD67	1	10.5785	0.18463	1
FCD10-7	Dync1h1(+/Loa)	SC129	ChAT_GAD67	2	18.2452	0.318439	1
FCD10-7	Dync1h1(+/Loa)	SC129	ChAT_GAD67	3	24.1521	0.421534	1
FCD10-7	Dync1h1(+/Loa)	SC129	ChAT_GAD67	4	31.5383	0.550447	1
FCD10-7	Dync1h1(+/Loa)	SC129	ChAT_GAD67	5	52.0688	0.908772	1
FCD10-7	Dync1h1(+/Loa)	SC129	ChAT_GAD67	6	71.1428	1.24168	1
FCD10-7	Dync1h1(+/Loa)	SC129	ChAT_GAD67	7	32.4195	0.565827	1
FCD10-7	Dync1h1(+/Loa)	SC129	ChAT_GAD67	8	73.805	1.28814	1
FCD10-7	Dync1h1(+/Loa)	SC129	Parvalbumin_Calbindin	1	-73.5997	-1.28456	0.9098
FCD10-7	Dync1h1(+/Loa)	SC129	Parvalbumin_Calbindin	2	-46.0547	-0.803806	0.9373
FCD10-7	Dync1h1(+/Loa)	SC129	Parvalbumin_Calbindin	3	273.81	4.77889	1
FCD10-7	Dync1h1(+/Loa)	SC129	Parvalbumin_Calbindin	4	277.649	4.84589	1
FCD10-7	Dync1h1(+/Loa)	SC129	Parvalbumin_Calbindin	5	307.748	5.37121	0.6863
FCD10-7	Dync1h1(+/Loa)	SC129	Parvalbumin_Calbindin	6	336.388	5.87107	1
FCD10-7	Dync1h1(+/Loa)	SC129	Parvalbumin_Calbindin	7	337.167	5.88467	1
FCD10-7	Dync1h1(+/Loa)	SC129	Parvalbumin_Calbindin	8	-24.7505	-0.431978	0.6314
FCD10-7	Dync1h1(+/Loa)	SC129	Parvalbumin_Calbindin	9	-22.5021	-0.392736	0.6353
FCD10-7	Dync1h1(+/Loa)	SC129	Parvalbumin_Calbindin	10	344.978	6.021	1
FCD10-7	Dync1h1(+/Loa)	SC129	Parvalbumin_Calbindin	11	356.15	6.21599	1
FCD10-7	Dync1h1(+/Loa)	SC129	Parvalbumin_Calbindin	12	0.8095	0.0141284	0
FCD10-7	Dync1h1(+/Loa)	SC129	Parvalbumin_Calbindin	13	0.1801	0.00314334	1
FCD10-7	Dync1h1(+/Loa)	SC129	Parvalbumin_Calbindin	14	28.1022	0.490476	0.3529
FCD10-7	Dync1h1(+/Loa)	SC129	Parvalbumin_Calbindin	15	30.0543	0.524546	1
FCD10-7	Dync1h1(+/Loa)	SC129	Parvalbumin_Calbindin	16	51.8855	0.905573	1
FCD10-7	Dync1h1(+/Loa)	SC129	Parvalbumin_Calbindin	17	63.7619	1.11286	1
FCD10-7	Dync1h1(+/Loa)	SC129	Parvalbumin_Calbindin	18	51.0475	0.890947	1
FCD10-7	Dync1h1(+/Loa)	SC129	Parvalbumin_Calbindin	19	32.3726	0.565008	1
FCD10-7	Dync1h1(+/Loa)	SC129	Parvalbumin_Calbindin	20	39.1963	0.684104	1
FCD10-7	Dync1h1(+/Loa)	SC129	Parvalbumin_Calbindin	21	40.196	0.701553	1
FCD10-7	Dync1h1(+/Loa)	SC129	Parvalbumin_GAD67	1	273.81	4.77889	1
FCD10-7	Dync1h1(+/Loa)	SC129	Parvalbumin_GAD67	2	-41.3686	-0.722018	0.6588
FCD10-7	Dync1h1(+/Loa)	SC129	Parvalbumin_GAD67	3	307.248	5.36249	0.4588
FCD10-7	Dync1h1(+/Loa)	SC129	Parvalbumin_GAD67	4	331.944	5.79352	1
FCD10-7	Dync1h1(+/Loa)	SC129	Parvalbumin_GAD67	5	-40.6959	-0.710277	0.5843
FCD10-7	Dync1h1(+/Loa)	SC129	Parvalbumin_GAD67	6	334.609	5.84003	1
FCD10-7	Dync1h1(+/Loa)	SC129	Parvalbumin_GAD67	7	334.909	5.84526	1
FCD10-7	Dync1h1(+/Loa)	SC129	Parvalbumin_GAD67	8	339.875	5.93194	1
FCD10-7	Dync1h1(+/Loa)	SC129	Parvalbumin_GAD67	9	342.466	5.97716	1
FCD10-7	Dync1h1(+/Loa)	SC129	Parvalbumin_GAD67	10	342.793	5.98287	1
FCD10-7	Dync1h1(+/Loa)	SC129	Parvalbumin_GAD67	11	340.013	5.93435	0.451
FCD10-7	Dync1h1(+/Loa)	SC129	Parvalbumin_GAD67	12	345.717	6.0339	0.6078
FCD10-7	Dync1h1(+/Loa)	SC129	Parvalbumin_GAD67	13	352.143	6.14605	1
FCD10-7	Dync1h1(+/Loa)	SC129	Parvalbumin_GAD67	14	352.176	6.14664	1
FCD10-7	Dync1h1(+/Loa)	SC129	Parvalbumin_GAD67	15	347.515	6.06528	0.2157
FCD10-7	Dync1h1(+/Loa)	SC129	Parvalbumin_GAD67	16	352.33	6.14932	0.6078
FCD10-7	Dync1h1(+/Loa)	SC129	Parvalbumin_GAD67	17	299.199	5.222	0.8392
FCD10-7	Dync1h1(+/Loa)	SC129	Parvalbumin_GAD67	18	357.687	6.24281	0
FCD10-7	Dync1h1(+/Loa)	SC129	Parvalbumin_GAD67	19	359.783	6.2794	0.1529
FCD10-7	Dync1h1(+/Loa)	SC129	Parvalbumin_GAD67	20	0.8095	0.0141284	0
FCD10-7	Dync1h1(+/Loa)	SC129	Parvalbumin_GAD67	21	3.4752	0.0606537	0.07843
FCD10-7	Dync1h1(+/Loa)	SC129	Parvalbumin_GAD67	22	86.5868	1.51122	0.7176
FCD10-7	Dync1h1(+/Loa)	SC129	Parvalbumin_GAD67	23	5.0484	0.0881112	0.9608
FCD10-7	Dync1h1(+/Loa)	SC129	Parvalbumin_GAD67	24	28.7988	0.502634	0.6431
FCD10-7	Dync1h1(+/Loa)	SC129	Parvalbumin_GAD67	25	10.5867	0.184773	1
FCD10-7	Dync1h1(+/Loa)	SC129	Parvalbumin_GAD67	26	79.6494	1.39014	1
FCD10-7	Dync1h1(+/Loa)	SC129	Parvalbumin_GAD67	27	18.1297	0.316423	1
FCD10-7	Dync1h1(+/Loa)	SC129	Parvalbumin_GAD67	28	26.6679	0.465443	0.1804
FCD10-7	Dync1h1(+/Loa)	SC129	Parvalbumin_GAD67	29	45.59	0.795696	0.4784
FCD10-7	Dync1h1(+/Loa)	SC129	Parvalbumin_GAD67	30	42.0627	0.734133	0.5765
FCD10-7	Dync1h1(+/Loa)	SC129	Parvalbumin_GAD67	31	55.6832	0.971855	0.9922
FCD10-7	Dync1h1(+/Loa)	SC129	Parvalbumin_GAD67	32	31.4307	0.548569	1
FCD10-7	Dync1h1(+/Loa)	SC129	Parvalbumin_GAD67	33	26.9225	0.469886	1
FCD10-7	Dync1h1(+/Loa)	SC129	Parvalbumin_GAD67	34	51.8855	0.905573	1
FCD10-7	Dync1h1(+/Loa)	SC129	Parvalbumin_GAD67	35	63.7619	1.11286	1
FCD10-7	Dync1h1(+/Loa)	SC129	Parvalbumin_GAD67	36	32.3726	0.565008	1
FCD10-7	Dync1h1(+/Loa)	SC129	Parvalbumin_GAD67	37	41.2464	0.719885	1
FCD10-7	Dync1h1(+/Loa)	SC31	ChAT_GAD67	1	12.8198	0.223748	1
FCD10-7	Dync1h1(+/Loa)	SC31	ChAT_GAD67	2	15.9513	0.278403	0.8745
FCD10-7	Dync1h1(+/Loa)	SC31	ChAT_GAD67	3	17.6215	0.307553	1
FCD10-7	Dync1h1(+/Loa)	SC31	ChAT_GAD67	4	37.1428	0.648264	1
FCD10-7	Dync1h1(+/Loa)	SC31	ChAT_GAD67	5	38.3249	0.668896	1
FCD10-7	Dync1h1(+/Loa)	SC31	Parvalbumin_Calbindin	1	312.826	5.45985	0.349
FCD10-7	Dync1h1(+/Loa)	SC31	Parvalbumin_Calbindin	2	-60.9591	-1.06394	0.8667
FCD10-7	Dync1h1(+/Loa)	SC31	Parvalbumin_Calbindin	3	333.335	5.81779	0.3647
FCD10-7	Dync1h1(+/Loa)	SC31	Parvalbumin_Calbindin	4	349.872	6.10642	1
FCD10-7	Dync1h1(+/Loa)	SC31	Parvalbumin_Calbindin	5	345.704	6.03367	0.4314
FCD10-7	Dync1h1(+/Loa)	SC31	Parvalbumin_Calbindin	6	62.2682	1.08679	0.7451
FCD10-7	Dync1h1(+/Loa)	SC31	Parvalbumin_Calbindin	7	8.8372	0.154238	1
FCD10-7	Dync1h1(+/Loa)	SC31	Parvalbumin_Calbindin	8	63.948	1.1161	0.9804
FCD10-7	Dync1h1(+/Loa)	SC31	Parvalbumin_Calbindin	9	12.6558	0.220885	1
FCD10-7	Dync1h1(+/Loa)	SC31	Parvalbumin_Calbindin	10	10.8403	0.189199	1
FCD10-7	Dync1h1(+/Loa)	SC31	Parvalbumin_Calbindin	11	11.2078	0.195613	1
FCD10-7	Dync1h1(+/Loa)	SC31	Parvalbumin_Calbindin	12	15.7833	0.275471	0.8667
FCD10-7	Dync1h1(+/Loa)	SC31	Parvalbumin_Calbindin	13	24.5926	0.429222	0.1725
FCD10-7	Dync1h1(+/Loa)	SC31	Parvalbumin_Calbindin	14	55.1917	0.963277	0.902
FCD10-7	Dync1h1(+/Loa)	SC31	Parvalbumin_Calbindin	15	34.4059	0.600496	0.5294
FCD10-7	Dync1h1(+/Loa)	SC31	Parvalbumin_Calbindin	16	34.2873	0.598426	0.6706
FCD10-7	Dync1h1(+/Loa)	SC31	Parvalbumin_Calbindin	17	71.3672	1.24559	1
FCD10-7	Dync1h1(+/Loa)	SC31	Parvalbumin_Calbindin	18	40.3703	0.704595	0.9059
FCD10-7	Dync1h1(+/Loa)	SC31	Parvalbumin_Calbindin	19	41.1577	0.718337	1
FCD10-7	Dync1h1(+/Loa)	SC31	Parvalbumin_Calbindin	20	41.2326	0.719645	1
FCD10-7	Dync1h1(+/Loa)	SC31	Parvalbumin_Calbindin	21	36.5897	0.638611	1
FCD10-7	Dync1h1(+/Loa)	SC31	Parvalbumin_GAD67	1	312.813	5.45962	0.4039
FCD10-7	Dync1h1(+/Loa)	SC31	Parvalbumin_GAD67	2	-83.4843	-1.45708	1
FCD10-7	Dync1h1(+/Loa)	SC31	Parvalbumin_GAD67	3	-60.9591	-1.06394	0.8667
FCD10-7	Dync1h1(+/Loa)	SC31	Parvalbumin_GAD67	4	-71.7112	-1.2516	1
FCD10-7	Dync1h1(+/Loa)	SC31	Parvalbumin_GAD67	5	-64.2536	-1.12144	0.9882
FCD10-7	Dync1h1(+/Loa)	SC31	Parvalbumin_GAD67	6	-25.3537	-0.442506	0.2588
FCD10-7	Dync1h1(+/Loa)	SC31	Parvalbumin_GAD67	7	-22.2613	-0.388533	0.2392
FCD10-7	Dync1h1(+/Loa)	SC31	Parvalbumin_GAD67	8	348.815	6.08797	0.3176
FCD10-7	Dync1h1(+/Loa)	SC31	Parvalbumin_GAD67	9	-11.6474	-0.203285	0.302
FCD10-7	Dync1h1(+/Loa)	SC31	Parvalbumin_GAD67	10	-6.6172	-0.115492	0.2039
FCD10-7	Dync1h1(+/Loa)	SC31	Parvalbumin_GAD67	11	358.49	6.25683	1
FCD10-7	Dync1h1(+/Loa)	SC31	Parvalbumin_GAD67	12	0.5704	0.00995536	0.2
FCD10-7	Dync1h1(+/Loa)	SC31	Parvalbumin_GAD67	13	1.4828	0.0258797	0.7373
FCD10-7	Dync1h1(+/Loa)	SC31	Parvalbumin_GAD67	14	5.852	0.102137	0
FCD10-7	Dync1h1(+/Loa)	SC31	Parvalbumin_GAD67	15	13.6384	0.238035	0.3686
FCD10-7	Dync1h1(+/Loa)	SC31	Parvalbumin_GAD67	16	7.8855	0.137628	0.4196
FCD10-7	Dync1h1(+/Loa)	SC31	Parvalbumin_GAD67	17	13.2462	0.23119	0.02353
FCD10-7	Dync1h1(+/Loa)	SC31	Parvalbumin_GAD67	18	24.9081	0.434728	0.498
FCD10-7	Dync1h1(+/Loa)	SC31	Parvalbumin_GAD67	19	7.8805	0.137541	0.5961
FCD10-7	Dync1h1(+/Loa)	SC31	Parvalbumin_GAD67	20	78.9792	1.37845	0.9216
FCD10-7	Dync1h1(+/Loa)	SC31	Parvalbumin_GAD67	21	16.1086	0.281148	0
FCD10-7	Dync1h1(+/Loa)	SC31	Parvalbumin_GAD67	22	44.0501	0.768819	0.7451
FCD10-7	Dync1h1(+/Loa)	SC31	Parvalbumin_GAD67	23	63.7571	1.11277	0.9451
FCD10-7	Dync1h1(+/Loa)	SC31	Parvalbumin_GAD67	24	14.337	0.250228	0.3804
FCD10-7	Dync1h1(+/Loa)	SC31	Parvalbumin_GAD67	25	34.8141	0.607621	0.5451
FCD10-7	Dync1h1(+/Loa)	SC31	Parvalbumin_GAD67	26	63.948	1.1161	0.9804
FCD10-7	Dync1h1(+/Loa)	SC31	Parvalbumin_GAD67	27	12.6558	0.220885	1
FCD10-7	Dync1h1(+/Loa)	SC31	Parvalbumin_GAD67	28	80.8203	1.41058	1
FCD10-7	Dync1h1(+/Loa)	SC31	Parvalbumin_GAD67	29	18.6676	0.325811	0.3137
FCD10-7	Dync1h1(+/Loa)	SC31	Parvalbumin_GAD67	30	15.7833	0.275471	0.8667
FCD10-7	Dync1h1(+/Loa)	SC31	Parvalbumin_GAD67	31	17.4732	0.304965	0.6588
FCD10-7	Dync1h1(+/Loa)	SC31	Parvalbumin_GAD67	32	68.8581	1.2018	1
FCD10-7	Dync1h1(+/Loa)	SC31	Parvalbumin_GAD67	33	36.5325	0.637612	0.4471
FCD10-7	Dync1h1(+/Loa)	SC31	Parvalbumin_GAD67	34	73.4766	1.28241	1
FCD10-7	Dync1h1(+/Loa)	SC31	Parvalbumin_GAD67	35	44.0177	0.768254	0.6588
FCD10-7	Dync1h1(+/Loa)	SC31	Parvalbumin_GAD67	36	34.3769	0.59999	0.349
FCD10-7	Dync1h1(+/Loa)	SC31	Parvalbumin_GAD67	37	41.5248	0.724744	0.5765
FCD10-7	Dync1h1(+/Loa)	SC31	Parvalbumin_GAD67	38	29.8996	0.521846	0.2078
FCD10-7	Dync1h1(+/Loa)	SC31	Parvalbumin_GAD67	39	44.4756	0.776246	0.6
FCD10-7	Dync1h1(+/Loa)	SC31	Parvalbumin_GAD67	40	42.7707	0.74649	0.5451
FCD10-7	Dync1h1(+/Loa)	SC31	Parvalbumin_GAD67	41	62.8922	1.09768	1
FCD10-7	Dync1h1(+/Loa)	SC31	Parvalbumin_GAD67	42	44.6613	0.779487	0.6078
FCD10-7	Dync1h1(+/Loa)	SC31	Parvalbumin_GAD67	43	28.934	0.504994	0.3804
FCD10-7	Dync1h1(+/Loa)	SC31	Parvalbumin_GAD67	44	62.392	1.08895	1
FCD10-7	Dync1h1(+/Loa)	SC31	Parvalbumin_GAD67	45	89.6044	1.56389	1
FCD10-7	Dync1h1(+/Loa)	SC31	Parvalbumin_GAD67	46	42.2455	0.737323	0.6157
FCD10-7	Dync1h1(+/Loa)	SC31	Parvalbumin_GAD67	47	27.5995	0.481702	0.9686
FCD10-7	Dync1h1(+/Loa)	SC31	Parvalbumin_GAD67	48	31.2653	0.545682	0.6941
FCD10-7	Dync1h1(+/Loa)	SC31	Parvalbumin_GAD67	49	30.5054	0.53242	0.7569
FCD10-7	Dync1h1(+/Loa)	SC31	Parvalbumin_GAD67	50	42.449	0.740875	0.7137
FCD10-7	Dync1h1(+/Loa)	SC31	Parvalbumin_GAD67	51	83.9458	1.46513	1
FCD10-7	Dync1h1(+/Loa)	SC31	Parvalbumin_GAD67	52	61.5362	1.07401	1
FCD10-7	Dync1h1(+/Loa)	SC31	Parvalbumin_GAD67	53	41.9045	0.731371	0.7412
FCD10-7	Dync1h1(+/Loa)	SC31	Parvalbumin_GAD67	54	26.4233	0.461174	1
FCD10-7	Dync1h1(+/Loa)	SC31	Parvalbumin_GAD67	55	72.5998	1.26711	1
FCD10-7	Dync1h1(+/Loa)	SC31	Parvalbumin_GAD67	56	36.6827	0.640234	0.7373
FCD10-7	Dync1h1(+/Loa)	SC31	Parvalbumin_GAD67	57	38.0493	0.664086	0.7804
FCD10-7	Dync1h1(+/Loa)	SC31	Parvalbumin_GAD67	58	76.9748	1.34346	1
FCD10-7	Dync1h1(+/Loa)	SC31	Parvalbumin_GAD67	59	71.3672	1.24559	1
FCD10-7	Dync1h1(+/Loa)	SC31	Parvalbumin_GAD67	60	40.3703	0.704595	0.9059
FCD10-7	Dync1h1(+/Loa)	SC31	Parvalbumin_GAD67	61	74.1314	1.29384	1
FCD10-7	Dync1h1(+/Loa)	SC31	Parvalbumin_GAD67	62	41.1577	0.718337	1
FCD10-7	Dync1h1(+/Loa)	SC31	Parvalbumin_GAD67	63	54.8628	0.957536	1
FCD10-7	Dync1h1(+/Loa)	SC31	Parvalbumin_GAD67	64	41.2326	0.719645	1
FCD10-7	Dync1h1(+/Loa)	SC31	Parvalbumin_GAD67	65	37.2297	0.649781	1
FCD10-7	Dync1h1(+/Loa)	SC43	ChAT_GAD67	1	333.507	5.8208	1
FCD10-7	Dync1h1(+/Loa)	SC43	ChAT_GAD67	2	350.295	6.1138	1
FCD10-7	Dync1h1(+/Loa)	SC43	ChAT_GAD67	3	14.855	0.259269	0.698
FCD10-7	Dync1h1(+/Loa)	SC43	ChAT_GAD67	4	24.3569	0.425108	0.08627
FCD10-7	Dync1h1(+/Loa)	SC43	ChAT_GAD67	5	15.822	0.276146	1
FCD10-7	Dync1h1(+/Loa)	SC43	ChAT_GAD67	6	18.0646	0.315287	1
FCD10-7	Dync1h1(+/Loa)	SC43	ChAT_GAD67	7	27.8042	0.485275	0.6314
FCD10-7	Dync1h1(+/Loa)	SC43	ChAT_GAD67	8	27.6722	0.482971	1
FCD10-7	Dync1h1(+/Loa)	SC43	ChAT_GAD67	9	27.1889	0.474536	1
FCD10-7	Dync1h1(+/Loa)	SC43	ChAT_GAD67	10	26.9258	0.469944	1
FCD10-7	Dync1h1(+/Loa)	SC43	ChAT_GAD67	11	48.0992	0.839489	0.9725
FCD10-7	Dync1h1(+/Loa)	SC43	ChAT_GAD67	12	31.0735	0.542335	1
FCD10-7	Dync1h1(+/Loa)	SC43	ChAT_GAD67	13	72.2084	1.26027	1
FCD10-7	Dync1h1(+/Loa)	SC43	ChAT_GAD67	14	32.8124	0.572684	1
FCD10-7	Dync1h1(+/Loa)	SC43	ChAT_GAD67	15	50.6728	0.884407	1
FCD10-7	Dync1h1(+/Loa)	SC43	Parvalbumin_Calbindin	1	291.158	5.08167	0.8706
FCD10-7	Dync1h1(+/Loa)	SC43	Parvalbumin_Calbindin	2	-54.5328	-0.951777	0.8157
FCD10-7	Dync1h1(+/Loa)	SC43	Parvalbumin_Calbindin	3	304.694	5.31791	0.4157
FCD10-7	Dync1h1(+/Loa)	SC43	Parvalbumin_Calbindin	4	327.626	5.71815	1
FCD10-7	Dync1h1(+/Loa)	SC43	Parvalbumin_Calbindin	5	-13.816	-0.241135	0.8118
FCD10-7	Dync1h1(+/Loa)	SC43	Parvalbumin_Calbindin	6	-32.7663	-0.57188	0.3686
FCD10-7	Dync1h1(+/Loa)	SC43	Parvalbumin_Calbindin	7	-10.4408	-0.182226	0.7569
FCD10-7	Dync1h1(+/Loa)	SC43	Parvalbumin_Calbindin	8	43.8145	0.764707	0.7804
FCD10-7	Dync1h1(+/Loa)	SC43	Parvalbumin_Calbindin	9	59.4559	1.0377	1
FCD10-7	Dync1h1(+/Loa)	SC43	Parvalbumin_GAD67	1	304.694	5.31791	0.4157
FCD10-7	Dync1h1(+/Loa)	SC43	Parvalbumin_GAD67	2	327.626	5.71815	1
FCD10-7	Dync1h1(+/Loa)	SC43	Parvalbumin_GAD67	3	-85.6035	-1.49406	1
FCD10-7	Dync1h1(+/Loa)	SC43	Parvalbumin_GAD67	4	331.021	5.7774	1
FCD10-7	Dync1h1(+/Loa)	SC43	Parvalbumin_GAD67	5	-50.8227	-0.887023	0.4863
FCD10-7	Dync1h1(+/Loa)	SC43	Parvalbumin_GAD67	6	319.037	5.56825	0.4667
FCD10-7	Dync1h1(+/Loa)	SC43	Parvalbumin_GAD67	7	331.379	5.78366	1
FCD10-7	Dync1h1(+/Loa)	SC43	Parvalbumin_GAD67	8	337.669	5.89343	1
FCD10-7	Dync1h1(+/Loa)	SC43	Parvalbumin_GAD67	9	334.651	5.84077	0.8824
FCD10-7	Dync1h1(+/Loa)	SC43	Parvalbumin_GAD67	10	-32.1415	-0.560975	0.6392
FCD10-7	Dync1h1(+/Loa)	SC43	Parvalbumin_GAD67	11	340.746	5.94714	1
FCD10-7	Dync1h1(+/Loa)	SC43	Parvalbumin_GAD67	12	340.958	5.95084	0.8941
FCD10-7	Dync1h1(+/Loa)	SC43	Parvalbumin_GAD67	13	339.505	5.92549	0.6745
FCD10-7	Dync1h1(+/Loa)	SC43	Parvalbumin_GAD67	14	335.037	5.8475	0.298
FCD10-7	Dync1h1(+/Loa)	SC43	Parvalbumin_GAD67	15	352.191	6.14689	1
FCD10-7	Dync1h1(+/Loa)	SC43	Parvalbumin_GAD67	16	348.411	6.08091	0.5922
FCD10-7	Dync1h1(+/Loa)	SC43	Parvalbumin_GAD67	17	-14.4471	-0.252149	0.1294
FCD10-7	Dync1h1(+/Loa)	SC43	Parvalbumin_GAD67	18	357.788	6.24457	1
FCD10-7	Dync1h1(+/Loa)	SC43	Parvalbumin_GAD67	19	-2.2177	-0.0387062	0.6392
FCD10-7	Dync1h1(+/Loa)	SC43	Parvalbumin_GAD67	20	0.5547	0.00968134	0.4275
FCD10-7	Dync1h1(+/Loa)	SC43	Parvalbumin_GAD67	21	0.5901	0.0102992	0.898
FCD10-7	Dync1h1(+/Loa)	SC43	Parvalbumin_GAD67	22	13.4146	0.234129	0.4275
FCD10-7	Dync1h1(+/Loa)	SC43	Parvalbumin_GAD67	23	5.668	0.0989253	0.9412
FCD10-7	Dync1h1(+/Loa)	SC43	Parvalbumin_GAD67	24	16.5231	0.288382	0.1843
FCD10-7	Dync1h1(+/Loa)	SC43	Parvalbumin_GAD67	25	6.9926	0.122044	0.8235
FCD10-7	Dync1h1(+/Loa)	SC43	Parvalbumin_GAD67	26	10.4725	0.18278	0.502
FCD10-7	Dync1h1(+/Loa)	SC43	Parvalbumin_GAD67	27	10.8784	0.189864	0.5529
FCD10-7	Dync1h1(+/Loa)	SC43	Parvalbumin_GAD67	28	8.002	0.139661	1
FCD10-7	Dync1h1(+/Loa)	SC43	Parvalbumin_GAD67	29	11.3677	0.198404	0.7647
FCD10-7	Dync1h1(+/Loa)	SC43	Parvalbumin_GAD67	30	10.3437	0.180532	1
FCD10-7	Dync1h1(+/Loa)	SC43	Parvalbumin_GAD67	31	52.6869	0.91956	0.8353
FCD10-7	Dync1h1(+/Loa)	SC43	Parvalbumin_GAD67	32	16.369	0.285693	0.4078
FCD10-7	Dync1h1(+/Loa)	SC43	Parvalbumin_GAD67	33	31.2269	0.545012	0.3961
FCD10-7	Dync1h1(+/Loa)	SC43	Parvalbumin_GAD67	34	24.4223	0.42625	0.08235
FCD10-7	Dync1h1(+/Loa)	SC43	Parvalbumin_GAD67	35	62.2948	1.08725	1
FCD10-7	Dync1h1(+/Loa)	SC43	Parvalbumin_GAD67	36	27.0833	0.472693	0.3608
FCD10-7	Dync1h1(+/Loa)	SC43	Parvalbumin_GAD67	37	15.6408	0.272983	1
FCD10-7	Dync1h1(+/Loa)	SC43	Parvalbumin_GAD67	38	65.4155	1.14172	0.9804
FCD10-7	Dync1h1(+/Loa)	SC43	Parvalbumin_GAD67	39	19.233	0.335679	0.9333
FCD10-7	Dync1h1(+/Loa)	SC43	Parvalbumin_GAD67	40	37.8906	0.661316	0.6275
FCD10-7	Dync1h1(+/Loa)	SC43	Parvalbumin_GAD67	41	32.6153	0.569244	0.5451
FCD10-7	Dync1h1(+/Loa)	SC43	Parvalbumin_GAD67	42	18.0419	0.314891	1
FCD10-7	Dync1h1(+/Loa)	SC43	Parvalbumin_GAD67	43	34.8374	0.608027	0.6275
FCD10-7	Dync1h1(+/Loa)	SC43	Parvalbumin_GAD67	44	33.7328	0.588748	0.6314
FCD10-7	Dync1h1(+/Loa)	SC43	Parvalbumin_GAD67	45	60.3263	1.05289	0.9882
FCD10-7	Dync1h1(+/Loa)	SC43	Parvalbumin_GAD67	46	86.5187	1.51004	1
FCD10-7	Dync1h1(+/Loa)	SC43	Parvalbumin_GAD67	47	27.8012	0.485222	0.6275
FCD10-7	Dync1h1(+/Loa)	SC43	Parvalbumin_GAD67	48	38.5099	0.672125	0.8314
FCD10-7	Dync1h1(+/Loa)	SC43	Parvalbumin_GAD67	49	26.3245	0.459449	1
FCD10-7	Dync1h1(+/Loa)	SC43	Parvalbumin_GAD67	50	26.7427	0.466748	1
FCD10-7	Dync1h1(+/Loa)	SC43	Parvalbumin_GAD67	51	51.4032	0.897155	1
FCD10-7	Dync1h1(+/Loa)	SC43	Parvalbumin_GAD67	52	38.4517	0.671109	0.7529
FCD10-7	Dync1h1(+/Loa)	SC43	Parvalbumin_GAD67	53	48.3019	0.843027	0.9843
FCD10-7	Dync1h1(+/Loa)	SC43	Parvalbumin_GAD67	54	69.8499	1.21911	1
FCD10-7	Dync1h1(+/Loa)	SC43	Parvalbumin_GAD67	55	72.7078	1.26899	1
FCD10-7	Dync1h1(+/Loa)	SC43	Parvalbumin_GAD67	56	30.9842	0.540776	1
FCD10-7	Dync1h1(+/Loa)	SC43	Parvalbumin_GAD67	57	32.5603	0.568284	1
FCD10-7	Dync1h1(+/Loa)	SC43	Parvalbumin_GAD67	58	59.4559	1.0377	1
FCD10-7	Dync1h1(+/Loa)	SC43	Parvalbumin_GAD67	59	36.4981	0.637012	1
FCD10-7	Dync1h1(+/Loa)	SC43	Parvalbumin_GAD67	60	50.6896	0.8847	1
FCD10-7	Dync1h1(+/Loa)	SC54	ChAT_GAD67	1	50.6905	0.884716	1
FCD10-7	Dync1h1(+/Loa)	SC54	Parvalbumin_Calbindin	1	13.5825	0.237059	1
FCD10-7	Dync1h1(+/Loa)	SC54	Parvalbumin_Calbindin	2	34.3709	0.599885	1
FCD10-7	Dync1h1(+/Loa)	SC54	Parvalbumin_GAD67	1	1.6369	0.0285693	1
FCD10-7	Dync1h1(+/Loa)	SC54	Parvalbumin_GAD67	2	13.5825	0.237059	1
FCD10-7	Dync1h1(+/Loa)	SC54	Parvalbumin_GAD67	3	38.1756	0.66629	0.5098
FCD10-7	Dync1h1(+/Loa)	SC54	Parvalbumin_GAD67	4	23.1691	0.404377	0.749
FCD10-7	Dync1h1(+/Loa)	SC54	Parvalbumin_GAD67	5	77.587	1.35415	1
FCD10-7	Dync1h1(+/Loa)	SC54	Parvalbumin_GAD67	6	66.6934	1.16402	1
FCD10-7	Dync1h1(+/Loa)	SC54	Parvalbumin_GAD67	7	31.8035	0.555076	0.6196
FCD10-7	Dync1h1(+/Loa)	SC54	Parvalbumin_GAD67	8	36.8065	0.642395	0.5961
FCD10-7	Dync1h1(+/Loa)	SC54	Parvalbumin_GAD67	9	33.8574	0.590923	0.6667
FCD10-7	Dync1h1(+/Loa)	SC54	Parvalbumin_GAD67	10	60.1145	1.0492	1
FCD10-7	Dync1h1(+/Loa)	SC54	Parvalbumin_GAD67	11	34.3709	0.599885	1
FCD10-7	Dync1h1(+/Loa)	SC54	Parvalbumin_GAD67	12	51.0193	0.890455	1
FCD10-7	Dync1h1(+/Loa)	SC54	Parvalbumin_GAD67	13	61.577	1.07472	1
FCD10-7	Dync1h1(+/Loa)	SC66	ChAT_GAD67	1	-35.0058	-0.610966	0.9176
FCD10-7	Dync1h1(+/Loa)	SC66	ChAT_GAD67	2	337.308	5.88713	1
FCD10-7	Dync1h1(+/Loa)	SC66	ChAT_GAD67	3	358.409	6.25542	1
FCD10-7	Dync1h1(+/Loa)	SC66	ChAT_GAD67	4	1.9156	0.0334335	1
FCD10-7	Dync1h1(+/Loa)	SC66	ChAT_GAD67	5	25.468	0.4445	0.6078
FCD10-7	Dync1h1(+/Loa)	SC66	ChAT_GAD67	6	77.2333	1.34798	1
FCD10-7	Dync1h1(+/Loa)	SC66	ChAT_GAD67	7	52.3772	0.914155	1
FCD10-7	Dync1h1(+/Loa)	SC66	ChAT_GAD67	8	32.5728	0.568503	1
FCD10-7	Dync1h1(+/Loa)	SC66	ChAT_GAD67	9	46.1309	0.805136	1
FCD10-7	Dync1h1(+/Loa)	SC66	Parvalbumin_Calbindin	1	315.465	5.5059	0.7255
FCD10-7	Dync1h1(+/Loa)	SC66	Parvalbumin_Calbindin	2	355.598	6.20635	1
FCD10-7	Dync1h1(+/Loa)	SC66	Parvalbumin_Calbindin	3	348.887	6.08922	0.2902
FCD10-7	Dync1h1(+/Loa)	SC66	Parvalbumin_Calbindin	4	355.564	6.20577	0.2902
FCD10-7	Dync1h1(+/Loa)	SC66	Parvalbumin_Calbindin	5	10.3264	0.18023	0.4353
FCD10-7	Dync1h1(+/Loa)	SC66	Parvalbumin_Calbindin	6	37.5651	0.655635	0.6353
FCD10-7	Dync1h1(+/Loa)	SC66	Parvalbumin_Calbindin	7	37.9602	0.66253	0.749
FCD10-7	Dync1h1(+/Loa)	SC66	Parvalbumin_Calbindin	8	40.8073	0.712222	1
FCD10-7	Dync1h1(+/Loa)	SC66	Parvalbumin_Calbindin	9	44.6874	0.779942	1
FCD10-7	Dync1h1(+/Loa)	SC66	Parvalbumin_GAD67	1	327.091	5.70882	0.3333
FCD10-7	Dync1h1(+/Loa)	SC66	Parvalbumin_GAD67	2	342.743	5.982	1
FCD10-7	Dync1h1(+/Loa)	SC66	Parvalbumin_GAD67	3	339.825	5.93106	0.9176
FCD10-7	Dync1h1(+/Loa)	SC66	Parvalbumin_GAD67	4	-15.6628	-0.273367	0.5373
FCD10-7	Dync1h1(+/Loa)	SC66	Parvalbumin_GAD67	5	341.597	5.962	0.06667
FCD10-7	Dync1h1(+/Loa)	SC66	Parvalbumin_GAD67	6	345.5	6.03011	0.1176
FCD10-7	Dync1h1(+/Loa)	SC66	Parvalbumin_GAD67	7	-40.3595	-0.704406	0.8235
FCD10-7	Dync1h1(+/Loa)	SC66	Parvalbumin_GAD67	8	348.102	6.07553	0.05098
FCD10-7	Dync1h1(+/Loa)	SC66	Parvalbumin_GAD67	9	355.171	6.1989	0.9569
FCD10-7	Dync1h1(+/Loa)	SC66	Parvalbumin_GAD67	10	356.577	6.22344	0.4157
FCD10-7	Dync1h1(+/Loa)	SC66	Parvalbumin_GAD67	11	356.316	6.21889	0.1569
FCD10-7	Dync1h1(+/Loa)	SC66	Parvalbumin_GAD67	12	5.0847	0.0887448	0.6235
FCD10-7	Dync1h1(+/Loa)	SC66	Parvalbumin_GAD67	13	34.0331	0.59399	0.4
FCD10-7	Dync1h1(+/Loa)	SC66	Parvalbumin_GAD67	14	53.396	0.931936	0.8549
FCD10-7	Dync1h1(+/Loa)	SC66	Parvalbumin_GAD67	15	82.5342	1.44049	1
FCD10-7	Dync1h1(+/Loa)	SC66	Parvalbumin_GAD67	16	65.4737	1.14273	1
FCD10-7	Dync1h1(+/Loa)	SC66	Parvalbumin_GAD67	17	37.5651	0.655635	0.6353
FCD10-7	Dync1h1(+/Loa)	SC66	Parvalbumin_GAD67	18	51.8268	0.904548	1
FCD10-7	Dync1h1(+/Loa)	SC78	ChAT_GAD67	1	5.7064	0.0995955	1
FCD10-7	Dync1h1(+/Loa)	SC78	ChAT_GAD67	2	11.5063	0.200823	0.4667
FCD10-7	Dync1h1(+/Loa)	SC78	ChAT_GAD67	3	11.5819	0.202142	1
FCD10-7	Dync1h1(+/Loa)	SC78	ChAT_GAD67	4	45.8734	0.800642	0.6784
FCD10-7	Dync1h1(+/Loa)	SC78	ChAT_GAD67	5	88.1263	1.53809	1
FCD10-7	Dync1h1(+/Loa)	SC78	ChAT_GAD67	6	35.9112	0.626769	1
FCD10-7	Dync1h1(+/Loa)	SC78	ChAT_GAD67	7	53.4351	0.932618	1
FCD10-7	Dync1h1(+/Loa)	SC78	ChAT_GAD67	8	49.3668	0.861613	1
FCD10-7	Dync1h1(+/Loa)	SC78	ChAT_GAD67	9	37.38	0.652404	1
FCD10-7	Dync1h1(+/Loa)	SC78	ChAT_GAD67	10	57.5737	1.00485	1
FCD10-7	Dync1h1(+/Loa)	SC78	ChAT_GAD67	11	53.3873	0.931784	1
FCD10-7	Dync1h1(+/Loa)	SC78	Parvalbumin_Calbindin	1	325.098	5.67403	1
FCD10-7	Dync1h1(+/Loa)	SC78	Parvalbumin_Calbindin	2	-31.4782	-0.549398	0.8824
FCD10-7	Dync1h1(+/Loa)	SC78	Parvalbumin_Calbindin	3	342.654	5.98043	1
FCD10-7	Dync1h1(+/Loa)	SC78	Parvalbumin_Calbindin	4	-14.2559	-0.248812	0.5529
FCD10-7	Dync1h1(+/Loa)	SC78	Parvalbumin_Calbindin	5	41.6678	0.72724	0.5569
FCD10-7	Dync1h1(+/Loa)	SC78	Parvalbumin_Calbindin	6	31.9658	0.557908	1
FCD10-7	Dync1h1(+/Loa)	SC78	Parvalbumin_Calbindin	7	43.6854	0.762454	1
FCD10-7	Dync1h1(+/Loa)	SC78	Parvalbumin_Calbindin	8	40.0584	0.699151	1
FCD10-7	Dync1h1(+/Loa)	SC78	Parvalbumin_Calbindin	9	44.7931	0.781787	1
FCD10-7	Dync1h1(+/Loa)	SC78	Parvalbumin_Calbindin	10	57.4066	1.00193	1
FCD10-7	Dync1h1(+/Loa)	SC78	Parvalbumin_GAD67	1	-49.4699	-0.863413	0.8314
FCD10-7	Dync1h1(+/Loa)	SC78	Parvalbumin_GAD67	2	303.503	5.29713	0.4431
FCD10-7	Dync1h1(+/Loa)	SC78	Parvalbumin_GAD67	3	337.181	5.88492	1
FCD10-7	Dync1h1(+/Loa)	SC78	Parvalbumin_GAD67	4	-49.0369	-0.855855	0.8314
FCD10-7	Dync1h1(+/Loa)	SC78	Parvalbumin_GAD67	5	-47.43	-0.82781	0.8392
FCD10-7	Dync1h1(+/Loa)	SC78	Parvalbumin_GAD67	6	355.85	6.21076	1
FCD10-7	Dync1h1(+/Loa)	SC78	Parvalbumin_GAD67	7	8.0629	0.140724	0.1294
FCD10-7	Dync1h1(+/Loa)	SC78	Parvalbumin_GAD67	8	64.4414	1.12471	0.8314
FCD10-7	Dync1h1(+/Loa)	SC78	Parvalbumin_GAD67	9	5.817	0.101526	1
FCD10-7	Dync1h1(+/Loa)	SC78	Parvalbumin_GAD67	10	12.3421	0.21541	0.3255
FCD10-7	Dync1h1(+/Loa)	SC78	Parvalbumin_GAD67	11	12.107	0.211307	0.4549
FCD10-7	Dync1h1(+/Loa)	SC78	Parvalbumin_GAD67	12	16.9369	0.295605	0.502
FCD10-7	Dync1h1(+/Loa)	SC78	Parvalbumin_GAD67	13	45.8385	0.800033	0.6745
FCD10-7	Dync1h1(+/Loa)	SC78	Parvalbumin_GAD67	14	87.0195	1.51878	1
FCD10-7	Dync1h1(+/Loa)	SC78	Parvalbumin_GAD67	15	27.3341	0.47707	1
FCD10-7	Dync1h1(+/Loa)	SC78	Parvalbumin_GAD67	16	53.3788	0.931636	1
FCD10-7	Dync1h1(+/Loa)	SC78	Parvalbumin_GAD67	17	57.4066	1.00193	1
FCD10-7	Dync1h1(+/Loa)	SC90	ChAT_GAD67	1	-39.9228	-0.696784	0.7255
FCD10-7	Dync1h1(+/Loa)	SC90	ChAT_GAD67	2	-32.0648	-0.559636	0.8039
FCD10-7	Dync1h1(+/Loa)	SC90	ChAT_GAD67	3	308.659	5.38712	0.4471
FCD10-7	Dync1h1(+/Loa)	SC90	ChAT_GAD67	4	341.929	5.96779	1
FCD10-7	Dync1h1(+/Loa)	SC90	ChAT_GAD67	5	-22.6538	-0.395383	0.5961
FCD10-7	Dync1h1(+/Loa)	SC90	ChAT_GAD67	6	358.384	6.25499	1
FCD10-7	Dync1h1(+/Loa)	SC90	ChAT_GAD67	7	2.9427	0.0513598	1
FCD10-7	Dync1h1(+/Loa)	SC90	ChAT_GAD67	8	9.2567	0.16156	1
FCD10-7	Dync1h1(+/Loa)	SC90	ChAT_GAD67	9	10.959	0.191271	1
FCD10-7	Dync1h1(+/Loa)	SC90	ChAT_GAD67	10	68.6875	1.19882	1
FCD10-7	Dync1h1(+/Loa)	SC90	Parvalbumin_Calbindin	1	313.855	5.4778	0.902
FCD10-7	Dync1h1(+/Loa)	SC90	Parvalbumin_Calbindin	2	-22.4494	-0.391816	0.5843
FCD10-7	Dync1h1(+/Loa)	SC90	Parvalbumin_Calbindin	3	-5.9155	-0.103245	0.5255
FCD10-7	Dync1h1(+/Loa)	SC90	Parvalbumin_Calbindin	4	50.1735	0.875693	1
FCD10-7	Dync1h1(+/Loa)	SC90	Parvalbumin_Calbindin	5	46.488	0.811369	1
FCD10-7	Dync1h1(+/Loa)	SC90	Parvalbumin_Calbindin	6	51.6723	0.901852	1
FCD10-7	Dync1h1(+/Loa)	SC90	Parvalbumin_Calbindin	7	47.9178	0.836323	1
FCD10-7	Dync1h1(+/Loa)	SC90	Parvalbumin_Calbindin	8	42.0892	0.734595	1
FCD10-7	Dync1h1(+/Loa)	SC90	Parvalbumin_GAD67	1	332.716	5.80699	1
FCD10-7	Dync1h1(+/Loa)	SC90	Parvalbumin_GAD67	2	-60.5354	-1.05654	0.5529
FCD10-7	Dync1h1(+/Loa)	SC90	Parvalbumin_GAD67	3	279.305	4.8748	0.9882
FCD10-7	Dync1h1(+/Loa)	SC90	Parvalbumin_GAD67	4	-49.1	-0.856957	0.2471
FCD10-7	Dync1h1(+/Loa)	SC90	Parvalbumin_GAD67	5	-35.9577	-0.62758	0.1059
FCD10-7	Dync1h1(+/Loa)	SC90	Parvalbumin_GAD67	6	-51.5368	-0.899487	0.3922
FCD10-7	Dync1h1(+/Loa)	SC90	Parvalbumin_GAD67	7	-22.4494	-0.391816	0.5843
FCD10-7	Dync1h1(+/Loa)	SC90	Parvalbumin_GAD67	8	-26.6544	-0.465207	0.2078
FCD10-7	Dync1h1(+/Loa)	SC90	Parvalbumin_GAD67	9	-7.8934	-0.137766	0.4157
FCD10-7	Dync1h1(+/Loa)	SC90	Parvalbumin_GAD67	10	1.324	0.0231082	1
FCD10-7	Dync1h1(+/Loa)	SC90	Parvalbumin_GAD67	11	10.3734	0.18105	0.3294
FCD10-7	Dync1h1(+/Loa)	SC90	Parvalbumin_GAD67	12	32.8712	0.573711	0.5765
FCD10-7	Dync1h1(+/Loa)	SC90	Parvalbumin_GAD67	13	8.9354	0.155952	1
FCD10-7	Dync1h1(+/Loa)	SC90	Parvalbumin_GAD67	14	10.6486	0.185853	0.9373
FCD10-7	Dync1h1(+/Loa)	SC90	Parvalbumin_GAD67	15	30.907	0.539429	0.6353
FCD10-7	Dync1h1(+/Loa)	SC90	Parvalbumin_GAD67	16	15.5298	0.271046	0.549
FCD10-7	Dync1h1(+/Loa)	SC90	Parvalbumin_GAD67	17	46.0083	0.802996	0.9137
FCD10-7	Dync1h1(+/Loa)	SC90	Parvalbumin_GAD67	18	67.7006	1.1816	1
FCD10-7	Dync1h1(+/Loa)	SC90	Parvalbumin_GAD67	19	56.4341	0.984961	1
FCD10-7	Dync1h1(+/Loa)	SC90	Parvalbumin_GAD67	20	22.0094	0.384136	1
FCD10-7	Dync1h1(+/Loa)	SC90	Parvalbumin_GAD67	21	77.9686	1.36081	1
FCD10-7	Dync1h1(+/Loa)	SC90	Parvalbumin_GAD67	22	49.9018	0.870951	0.6235
FCD10-7	Dync1h1(+/Loa)	SC90	Parvalbumin_GAD67	23	53.2772	0.929863	1
FCD10-7	Dync1h1(+/Loa)	SC90	Parvalbumin_GAD67	24	68.1173	1.18887	1
FCD10-7	Dync1h1(+/Loa)	SC90	Parvalbumin_GAD67	25	50.1735	0.875693	1
FCD10-7	Dync1h1(+/Loa)	SC90	Parvalbumin_GAD67	26	46.488	0.811369	1
FCD11-4	Dync1h1(+/+)	SC116	ChAT_GAD67	1	-80.6424	-1.40748	1
FCD11-4	Dync1h1(+/+)	SC116	ChAT_GAD67	2	1.2899	0.022513	0.3412
FCD11-4	Dync1h1(+/+)	SC116	ChAT_GAD67	3	-0.9249	-0.0161426	0.1333
FCD11-4	Dync1h1(+/+)	SC116	ChAT_GAD67	4	6.8482	0.119524	0.5804
FCD11-4	Dync1h1(+/+)	SC116	ChAT_GAD67	5	7.843	0.136886	0.3569
FCD11-4	Dync1h1(+/+)	SC116	ChAT_GAD67	6	36.7049	0.640621	0.8039
FCD11-4	Dync1h1(+/+)	SC116	ChAT_GAD67	7	66.5544	1.16159	1
FCD11-4	Dync1h1(+/+)	SC116	ChAT_GAD67	8	47.8945	0.835917	0.8353
FCD11-4	Dync1h1(+/+)	SC116	ChAT_GAD67	9	60.8623	1.06225	1
FCD11-4	Dync1h1(+/+)	SC116	ChAT_GAD67	10	36.0447	0.629099	0.6588
FCD11-4	Dync1h1(+/+)	SC116	ChAT_GAD67	11	28.5534	0.498351	0.8392
FCD11-4	Dync1h1(+/+)	SC116	ChAT_GAD67	12	45.3143	0.790884	1
FCD11-4	Dync1h1(+/+)	SC116	ChAT_GAD67	13	27.0801	0.472637	1
FCD11-4	Dync1h1(+/+)	SC116	ChAT_GAD67	14	30.565	0.53346	1
FCD11-4	Dync1h1(+/+)	SC116	ChAT_GAD67	15	46.9681	0.819748	1
FCD11-4	Dync1h1(+/+)	SC116	ChAT_GAD67	16	33.0542	0.576905	1
FCD11-4	Dync1h1(+/+)	SC116	ChAT_GAD67	17	36.604	0.63886	1
FCD11-4	Dync1h1(+/+)	SC116	ChAT_GAD67	18	47.2304	0.824326	1
FCD11-4	Dync1h1(+/+)	SC116	ChAT_GAD67	19	31.6152	0.551789	1
FCD11-4	Dync1h1(+/+)	SC116	ChAT_GAD67	20	39.2462	0.684975	1
FCD11-4	Dync1h1(+/+)	SC116	ChAT_GAD67	21	48.1147	0.83976	1
FCD11-4	Dync1h1(+/+)	SC116	ChAT_GAD67	22	45.3261	0.79109	1
FCD11-4	Dync1h1(+/+)	SC116	ChAT_GAD67	23	32.7775	0.572075	1
FCD11-4	Dync1h1(+/+)	SC116	ChAT_GAD67	24	53.354	0.931203	1
FCD11-4	Dync1h1(+/+)	SC116	Parvalbumin_Calbindin	1	-60.6555	-1.05864	0.8196
FCD11-4	Dync1h1(+/+)	SC116	Parvalbumin_Calbindin	2	321.919	5.61854	0.9608
FCD11-4	Dync1h1(+/+)	SC116	Parvalbumin_Calbindin	3	312.392	5.45226	0.6902
FCD11-4	Dync1h1(+/+)	SC116	Parvalbumin_Calbindin	4	-53.4659	-0.933156	0.5686
FCD11-4	Dync1h1(+/+)	SC116	Parvalbumin_Calbindin	5	331.918	5.79305	1
FCD11-4	Dync1h1(+/+)	SC116	Parvalbumin_Calbindin	6	-81.0862	-1.41522	1
FCD11-4	Dync1h1(+/+)	SC116	Parvalbumin_Calbindin	7	342.578	5.97912	1
FCD11-4	Dync1h1(+/+)	SC116	Parvalbumin_Calbindin	8	317.251	5.53708	0.7451
FCD11-4	Dync1h1(+/+)	SC116	Parvalbumin_Calbindin	9	5.6877	0.0992691	0.349
FCD11-4	Dync1h1(+/+)	SC116	Parvalbumin_Calbindin	10	15.8876	0.277291	0.5608
FCD11-4	Dync1h1(+/+)	SC116	Parvalbumin_Calbindin	11	13.1757	0.229959	1
FCD11-4	Dync1h1(+/+)	SC116	Parvalbumin_Calbindin	12	48.0133	0.83799	0.8392
FCD11-4	Dync1h1(+/+)	SC116	Parvalbumin_Calbindin	13	32.3349	0.56435	0.4706
FCD11-4	Dync1h1(+/+)	SC116	Parvalbumin_Calbindin	14	33.4226	0.583334	0.8824
FCD11-4	Dync1h1(+/+)	SC116	Parvalbumin_Calbindin	15	41.6526	0.726975	1
FCD11-4	Dync1h1(+/+)	SC116	Parvalbumin_Calbindin	16	63.8348	1.11413	1
FCD11-4	Dync1h1(+/+)	SC116	Parvalbumin_Calbindin	17	30.9604	0.540361	1
FCD11-4	Dync1h1(+/+)	SC116	Parvalbumin_Calbindin	18	58.5018	1.02105	1
FCD11-4	Dync1h1(+/+)	SC116	Parvalbumin_Calbindin	19	55.6579	0.971414	1
FCD11-4	Dync1h1(+/+)	SC116	Parvalbumin_Calbindin	20	34.1766	0.596494	1
FCD11-4	Dync1h1(+/+)	SC116	Parvalbumin_Calbindin	21	45.7171	0.797914	1
FCD11-4	Dync1h1(+/+)	SC116	Parvalbumin_Calbindin	22	42.1071	0.734908	1
FCD11-4	Dync1h1(+/+)	SC116	Parvalbumin_Calbindin	23	38.1473	0.665796	1
FCD11-4	Dync1h1(+/+)	SC116	Parvalbumin_GAD67	1	321.919	5.61854	0.9608
FCD11-4	Dync1h1(+/+)	SC116	Parvalbumin_GAD67	2	312.392	5.45226	0.6902
FCD11-4	Dync1h1(+/+)	SC116	Parvalbumin_GAD67	3	-44.291	-0.773024	0.7176
FCD11-4	Dync1h1(+/+)	SC116	Parvalbumin_GAD67	4	-60.9186	-1.06323	0.7294
FCD11-4	Dync1h1(+/+)	SC116	Parvalbumin_GAD67	5	321.635	5.61359	0.7216
FCD11-4	Dync1h1(+/+)	SC116	Parvalbumin_GAD67	6	-62.3336	-1.08793	0.8353
FCD11-4	Dync1h1(+/+)	SC116	Parvalbumin_GAD67	7	-74.7064	-1.30387	1
FCD11-4	Dync1h1(+/+)	SC116	Parvalbumin_GAD67	8	-81.0862	-1.41522	1
FCD11-4	Dync1h1(+/+)	SC116	Parvalbumin_GAD67	9	329.09	5.7437	0.8588
FCD11-4	Dync1h1(+/+)	SC116	Parvalbumin_GAD67	10	-37.4926	-0.654369	0.7098
FCD11-4	Dync1h1(+/+)	SC116	Parvalbumin_GAD67	11	317.618	5.54347	0.2784
FCD11-4	Dync1h1(+/+)	SC116	Parvalbumin_GAD67	12	319.344	5.57361	0.2627
FCD11-4	Dync1h1(+/+)	SC116	Parvalbumin_GAD67	13	-82.5647	-1.44103	1
FCD11-4	Dync1h1(+/+)	SC116	Parvalbumin_GAD67	14	-31.9916	-0.558359	0.9137
FCD11-4	Dync1h1(+/+)	SC116	Parvalbumin_GAD67	15	-50.6005	-0.883145	0.5804
FCD11-4	Dync1h1(+/+)	SC116	Parvalbumin_GAD67	16	-32.7869	-0.572239	0.7961
FCD11-4	Dync1h1(+/+)	SC116	Parvalbumin_GAD67	17	-39.1963	-0.684104	0.3569
FCD11-4	Dync1h1(+/+)	SC116	Parvalbumin_GAD67	18	-40.2725	-0.702888	0.2745
FCD11-4	Dync1h1(+/+)	SC116	Parvalbumin_GAD67	19	-28.7385	-0.501581	0.8784
FCD11-4	Dync1h1(+/+)	SC116	Parvalbumin_GAD67	20	324.291	5.65995	0.2863
FCD11-4	Dync1h1(+/+)	SC116	Parvalbumin_GAD67	21	341.356	5.95779	1
FCD11-4	Dync1h1(+/+)	SC116	Parvalbumin_GAD67	22	332.02	5.79484	0.4784
FCD11-4	Dync1h1(+/+)	SC116	Parvalbumin_GAD67	23	339.511	5.92558	1
FCD11-4	Dync1h1(+/+)	SC116	Parvalbumin_GAD67	24	341.335	5.95741	1
FCD11-4	Dync1h1(+/+)	SC116	Parvalbumin_GAD67	25	-85.9872	-1.50076	1
FCD11-4	Dync1h1(+/+)	SC116	Parvalbumin_GAD67	26	326.886	5.70524	0.2941
FCD11-4	Dync1h1(+/+)	SC116	Parvalbumin_GAD67	27	344.922	6.02003	1
FCD11-4	Dync1h1(+/+)	SC116	Parvalbumin_GAD67	28	342.836	5.98362	1
FCD11-4	Dync1h1(+/+)	SC116	Parvalbumin_GAD67	29	334.29	5.83447	0.2588
FCD11-4	Dync1h1(+/+)	SC116	Parvalbumin_GAD67	30	-45.05	-0.786271	0.7137
FCD11-4	Dync1h1(+/+)	SC116	Parvalbumin_GAD67	31	343.139	5.98891	0.9333
FCD11-4	Dync1h1(+/+)	SC116	Parvalbumin_GAD67	32	-51.7908	-0.90392	0.8549
FCD11-4	Dync1h1(+/+)	SC116	Parvalbumin_GAD67	33	-66.889	-1.16743	1
FCD11-4	Dync1h1(+/+)	SC116	Parvalbumin_GAD67	34	-26.9175	-0.469799	0.251
FCD11-4	Dync1h1(+/+)	SC116	Parvalbumin_GAD67	35	-23.0133	-0.401658	0.1412
FCD11-4	Dync1h1(+/+)	SC116	Parvalbumin_GAD67	36	345.396	6.02829	0.851
FCD11-4	Dync1h1(+/+)	SC116	Parvalbumin_GAD67	37	-28.2688	-0.493384	0.4157
FCD11-4	Dync1h1(+/+)	SC116	Parvalbumin_GAD67	38	349.75	6.10428	1
FCD11-4	Dync1h1(+/+)	SC116	Parvalbumin_GAD67	39	348.32	6.07933	0.9922
FCD11-4	Dync1h1(+/+)	SC116	Parvalbumin_GAD67	40	346.799	6.05278	0.5725
FCD11-4	Dync1h1(+/+)	SC116	Parvalbumin_GAD67	41	-32.2792	-0.563378	0.6588
FCD11-4	Dync1h1(+/+)	SC116	Parvalbumin_GAD67	42	347.434	6.06386	0.4471
FCD11-4	Dync1h1(+/+)	SC116	Parvalbumin_GAD67	43	343.56	5.99625	0.102
FCD11-4	Dync1h1(+/+)	SC116	Parvalbumin_GAD67	44	-24.4389	-0.426539	0.4275
FCD11-4	Dync1h1(+/+)	SC116	Parvalbumin_GAD67	45	-13.3572	-0.233127	0.3412
FCD11-4	Dync1h1(+/+)	SC116	Parvalbumin_GAD67	46	-48.8969	-0.853412	0.8784
FCD11-4	Dync1h1(+/+)	SC116	Parvalbumin_GAD67	47	353.871	6.17622	1
FCD11-4	Dync1h1(+/+)	SC116	Parvalbumin_GAD67	48	-52.5126	-0.916518	0.9176
FCD11-4	Dync1h1(+/+)	SC116	Parvalbumin_GAD67	49	-24.6785	-0.430721	0.4824
FCD11-4	Dync1h1(+/+)	SC116	Parvalbumin_GAD67	50	352.508	6.15242	1
FCD11-4	Dync1h1(+/+)	SC116	Parvalbumin_GAD67	51	350.459	6.11665	0.7804
FCD11-4	Dync1h1(+/+)	SC116	Parvalbumin_GAD67	52	349.46	6.09923	0.5059
FCD11-4	Dync1h1(+/+)	SC116	Parvalbumin_GAD67	53	354.094	6.18011	1
FCD11-4	Dync1h1(+/+)	SC116	Parvalbumin_GAD67	54	355.272	6.20067	1
FCD11-4	Dync1h1(+/+)	SC116	Parvalbumin_GAD67	55	350.118	6.11072	0.1961
FCD11-4	Dync1h1(+/+)	SC116	Parvalbumin_GAD67	56	-37.1482	-0.648358	0.7961
FCD11-4	Dync1h1(+/+)	SC116	Parvalbumin_GAD67	57	-10.4611	-0.182581	0.03922
FCD11-4	Dync1h1(+/+)	SC116	Parvalbumin_GAD67	58	353.322	6.16663	0.4275
FCD11-4	Dync1h1(+/+)	SC116	Parvalbumin_GAD67	59	-16.1221	-0.281384	0.5216
FCD11-4	Dync1h1(+/+)	SC116	Parvalbumin_GAD67	60	-19.3037	-0.336913	0.6314
FCD11-4	Dync1h1(+/+)	SC116	Parvalbumin_GAD67	61	-11.9004	-0.207701	0.4471
FCD11-4	Dync1h1(+/+)	SC116	Parvalbumin_GAD67	62	354.738	6.19135	0.1176
FCD11-4	Dync1h1(+/+)	SC116	Parvalbumin_GAD67	63	-14.2085	-0.247985	0.6392
FCD11-4	Dync1h1(+/+)	SC116	Parvalbumin_GAD67	64	-0.1444	-0.00252026	0.5569
FCD11-4	Dync1h1(+/+)	SC116	Parvalbumin_GAD67	65	26.1284	0.456027	0.6627
FCD11-4	Dync1h1(+/+)	SC116	Parvalbumin_GAD67	66	-1.174	-0.0204902	0.1255
FCD11-4	Dync1h1(+/+)	SC116	Parvalbumin_GAD67	67	5.6877	0.0992691	0.349
FCD11-4	Dync1h1(+/+)	SC116	Parvalbumin_GAD67	68	7.408	0.129294	0.5882
FCD11-4	Dync1h1(+/+)	SC116	Parvalbumin_GAD67	69	47.759	0.833552	0.6392
FCD11-4	Dync1h1(+/+)	SC116	Parvalbumin_GAD67	70	6.8967	0.12037	0.4275
FCD11-4	Dync1h1(+/+)	SC116	Parvalbumin_GAD67	71	14.1136	0.246329	0.5843
FCD11-4	Dync1h1(+/+)	SC116	Parvalbumin_GAD67	72	4.4823	0.0782309	0
FCD11-4	Dync1h1(+/+)	SC116	Parvalbumin_GAD67	73	6.5712	0.114689	0.07059
FCD11-4	Dync1h1(+/+)	SC116	Parvalbumin_GAD67	74	22.2887	0.389011	0.6627
FCD11-4	Dync1h1(+/+)	SC116	Parvalbumin_GAD67	75	7.1294	0.124432	0.3686
FCD11-4	Dync1h1(+/+)	SC116	Parvalbumin_GAD67	76	69.1706	1.20725	0.8314
FCD11-4	Dync1h1(+/+)	SC116	Parvalbumin_GAD67	77	10.6934	0.186635	0
FCD11-4	Dync1h1(+/+)	SC116	Parvalbumin_GAD67	78	35.3532	0.61703	0.7882
FCD11-4	Dync1h1(+/+)	SC116	Parvalbumin_GAD67	79	16.6518	0.290629	0.2863
FCD11-4	Dync1h1(+/+)	SC116	Parvalbumin_GAD67	80	53.8028	0.939036	0.9098
FCD11-4	Dync1h1(+/+)	SC116	Parvalbumin_GAD67	81	82.5251	1.44033	0.9255
FCD11-4	Dync1h1(+/+)	SC116	Parvalbumin_GAD67	82	17.544	0.306201	0.2549
FCD11-4	Dync1h1(+/+)	SC116	Parvalbumin_GAD67	83	13.1877	0.230169	0.04706
FCD11-4	Dync1h1(+/+)	SC116	Parvalbumin_GAD67	84	28.3869	0.495445	0.6157
FCD11-4	Dync1h1(+/+)	SC116	Parvalbumin_GAD67	85	25.2379	0.440484	0.498
FCD11-4	Dync1h1(+/+)	SC116	Parvalbumin_GAD67	86	16.1197	0.281342	0
FCD11-4	Dync1h1(+/+)	SC116	Parvalbumin_GAD67	87	11.7917	0.205804	0.4824
FCD11-4	Dync1h1(+/+)	SC116	Parvalbumin_GAD67	88	43.1829	0.753684	0.8353
FCD11-4	Dync1h1(+/+)	SC116	Parvalbumin_GAD67	89	78.5203	1.37044	1
FCD11-4	Dync1h1(+/+)	SC116	Parvalbumin_GAD67	90	36.7614	0.641607	0.7255
FCD11-4	Dync1h1(+/+)	SC116	Parvalbumin_GAD67	91	27.1206	0.473344	0.4549
FCD11-4	Dync1h1(+/+)	SC116	Parvalbumin_GAD67	92	67.6466	1.18066	1
FCD11-4	Dync1h1(+/+)	SC116	Parvalbumin_GAD67	93	52.7669	0.920956	0.9804
FCD11-4	Dync1h1(+/+)	SC116	Parvalbumin_GAD67	94	41.7394	0.72849	0.7451
FCD11-4	Dync1h1(+/+)	SC116	Parvalbumin_GAD67	95	66.3709	1.15839	1
FCD11-4	Dync1h1(+/+)	SC116	Parvalbumin_GAD67	96	67.4656	1.1775	1
FCD11-4	Dync1h1(+/+)	SC116	Parvalbumin_GAD67	97	36.1239	0.630481	0.4667
FCD11-4	Dync1h1(+/+)	SC116	Parvalbumin_GAD67	98	65.6316	1.14549	1
FCD11-4	Dync1h1(+/+)	SC116	Parvalbumin_GAD67	99	19.4613	0.339664	0.6196
FCD11-4	Dync1h1(+/+)	SC116	Parvalbumin_GAD67	100	34.0562	0.594393	0.3529
FCD11-4	Dync1h1(+/+)	SC116	Parvalbumin_GAD67	101	22.3673	0.390383	0.2549
FCD11-4	Dync1h1(+/+)	SC116	Parvalbumin_GAD67	102	37.3852	0.652495	0.5569
FCD11-4	Dync1h1(+/+)	SC116	Parvalbumin_GAD67	103	15.2599	0.266335	1
FCD11-4	Dync1h1(+/+)	SC116	Parvalbumin_GAD67	104	48.0133	0.83799	0.8392
FCD11-4	Dync1h1(+/+)	SC116	Parvalbumin_GAD67	105	31.1325	0.543365	0.4314
FCD11-4	Dync1h1(+/+)	SC116	Parvalbumin_GAD67	106	20.2918	0.354159	0.8549
FCD11-4	Dync1h1(+/+)	SC116	Parvalbumin_GAD67	107	41.6105	0.72624	0.5373
FCD11-4	Dync1h1(+/+)	SC116	Parvalbumin_GAD67	108	41.9885	0.732838	0.6824
FCD11-4	Dync1h1(+/+)	SC116	Parvalbumin_GAD67	109	66.1153	1.15393	1
FCD11-4	Dync1h1(+/+)	SC116	Parvalbumin_GAD67	110	53.6415	0.936221	0.9882
FCD11-4	Dync1h1(+/+)	SC116	Parvalbumin_GAD67	111	41.2814	0.720496	0.5882
FCD11-4	Dync1h1(+/+)	SC116	Parvalbumin_GAD67	112	25.9418	0.45277	0.4431
FCD11-4	Dync1h1(+/+)	SC116	Parvalbumin_GAD67	113	36.6891	0.640346	0.651
FCD11-4	Dync1h1(+/+)	SC116	Parvalbumin_GAD67	114	47.1701	0.823274	0.7294
FCD11-4	Dync1h1(+/+)	SC116	Parvalbumin_GAD67	115	43.553	0.760143	0.6941
FCD11-4	Dync1h1(+/+)	SC116	Parvalbumin_GAD67	116	19.1095	0.333524	1
FCD11-4	Dync1h1(+/+)	SC116	Parvalbumin_GAD67	117	29.1063	0.508001	0.4392
FCD11-4	Dync1h1(+/+)	SC116	Parvalbumin_GAD67	118	35.9985	0.628292	0.6588
FCD11-4	Dync1h1(+/+)	SC116	Parvalbumin_GAD67	119	22.0975	0.385674	1
FCD11-4	Dync1h1(+/+)	SC116	Parvalbumin_GAD67	120	41.4138	0.722807	0.8863
FCD11-4	Dync1h1(+/+)	SC116	Parvalbumin_GAD67	121	29.9105	0.522037	0.8667
FCD11-4	Dync1h1(+/+)	SC116	Parvalbumin_GAD67	122	30.8555	0.53853	0.8667
FCD11-4	Dync1h1(+/+)	SC116	Parvalbumin_GAD67	123	36.495	0.636958	0.7961
FCD11-4	Dync1h1(+/+)	SC116	Parvalbumin_GAD67	124	62.2079	1.08573	1
FCD11-4	Dync1h1(+/+)	SC116	Parvalbumin_GAD67	125	27.0821	0.472672	1
FCD11-4	Dync1h1(+/+)	SC116	Parvalbumin_GAD67	126	30.7184	0.536137	1
FCD11-4	Dync1h1(+/+)	SC116	Parvalbumin_GAD67	127	46.8756	0.818134	1
FCD11-4	Dync1h1(+/+)	SC116	Parvalbumin_GAD67	128	73.9351	1.29041	1
FCD11-4	Dync1h1(+/+)	SC116	Parvalbumin_GAD67	129	41.6526	0.726975	1
FCD11-4	Dync1h1(+/+)	SC116	Parvalbumin_GAD67	130	70.3563	1.22795	1
FCD11-4	Dync1h1(+/+)	SC116	Parvalbumin_GAD67	131	47.4648	0.828417	1
FCD11-4	Dync1h1(+/+)	SC116	Parvalbumin_GAD67	132	36.7392	0.64122	1
FCD11-4	Dync1h1(+/+)	SC116	Parvalbumin_GAD67	133	30.9604	0.540361	1
FCD11-4	Dync1h1(+/+)	SC116	Parvalbumin_GAD67	134	32.8781	0.573831	1
FCD11-4	Dync1h1(+/+)	SC116	Parvalbumin_GAD67	135	55.6579	0.971414	1
FCD11-4	Dync1h1(+/+)	SC116	Parvalbumin_GAD67	136	45.4144	0.792631	1
FCD11-4	Dync1h1(+/+)	SC116	Parvalbumin_GAD67	137	29.8241	0.520529	1
FCD11-4	Dync1h1(+/+)	SC116	Parvalbumin_GAD67	138	42.3798	0.739667	1
FCD11-4	Dync1h1(+/+)	SC116	Parvalbumin_GAD67	139	41.3477	0.721654	1
FCD11-4	Dync1h1(+/+)	SC116	Parvalbumin_GAD67	140	34.1766	0.596494	1
FCD11-4	Dync1h1(+/+)	SC116	Parvalbumin_GAD67	141	45.7171	0.797914	1
FCD11-4	Dync1h1(+/+)	SC116	Parvalbumin_GAD67	142	42.1071	0.734908	1
FCD11-4	Dync1h1(+/+)	SC116	Parvalbumin_GAD67	143	38.1473	0.665796	1
FCD11-4	Dync1h1(+/+)	SC118	ChAT_GAD67	1	299.647	5.22984	0.6667
FCD11-4	Dync1h1(+/+)	SC118	ChAT_GAD67	2	326.965	5.70661	1
FCD11-4	Dync1h1(+/+)	SC118	ChAT_GAD67	3	-44.06	-0.768992	0.6314
FCD11-4	Dync1h1(+/+)	SC118	ChAT_GAD67	4	337.513	5.89071	1
FCD11-4	Dync1h1(+/+)	SC118	ChAT_GAD67	5	340.597	5.94453	1
FCD11-4	Dync1h1(+/+)	SC118	ChAT_GAD67	6	-25.8019	-0.450328	1
FCD11-4	Dync1h1(+/+)	SC118	ChAT_GAD67	7	343.146	5.98902	1
FCD11-4	Dync1h1(+/+)	SC118	ChAT_GAD67	8	-27.6931	-0.483336	0.6784
FCD11-4	Dync1h1(+/+)	SC118	ChAT_GAD67	9	350.524	6.11779	1
FCD11-4	Dync1h1(+/+)	SC118	ChAT_GAD67	10	352.416	6.15083	1
FCD11-4	Dync1h1(+/+)	SC118	ChAT_GAD67	11	-8.4007	-0.14662	0.6706
FCD11-4	Dync1h1(+/+)	SC118	ChAT_GAD67	12	0.7347	0.0128229	1
FCD11-4	Dync1h1(+/+)	SC118	ChAT_GAD67	13	8.4923	0.148219	0.3098
FCD11-4	Dync1h1(+/+)	SC118	ChAT_GAD67	14	3.3317	0.0581491	1
FCD11-4	Dync1h1(+/+)	SC118	ChAT_GAD67	15	12.3155	0.214946	0.4588
FCD11-4	Dync1h1(+/+)	SC118	ChAT_GAD67	16	35.493	0.61947	0.5686
FCD11-4	Dync1h1(+/+)	SC118	ChAT_GAD67	17	18.4224	0.321532	0.3176
FCD11-4	Dync1h1(+/+)	SC118	ChAT_GAD67	18	13.2001	0.230385	1
FCD11-4	Dync1h1(+/+)	SC118	ChAT_GAD67	19	44.4	0.774926	0.7804
FCD11-4	Dync1h1(+/+)	SC118	ChAT_GAD67	20	16.7159	0.291747	1
FCD11-4	Dync1h1(+/+)	SC118	ChAT_GAD67	21	32.1676	0.561431	0.451
FCD11-4	Dync1h1(+/+)	SC118	ChAT_GAD67	22	84.2964	1.47125	1
FCD11-4	Dync1h1(+/+)	SC118	ChAT_GAD67	23	21.5922	0.376855	1
FCD11-4	Dync1h1(+/+)	SC118	ChAT_GAD67	24	34.8133	0.607607	0.5804
FCD11-4	Dync1h1(+/+)	SC118	ChAT_GAD67	25	30.8041	0.537633	1
FCD11-4	Dync1h1(+/+)	SC118	ChAT_GAD67	26	49.0441	0.855981	1
FCD11-4	Dync1h1(+/+)	SC118	ChAT_GAD67	27	38.1161	0.665251	1
FCD11-4	Dync1h1(+/+)	SC118	ChAT_GAD67	28	53.6681	0.936685	1
FCD11-4	Dync1h1(+/+)	SC118	Parvalbumin_Calbindin	1	300.454	5.24391	0.8353
FCD11-4	Dync1h1(+/+)	SC118	Parvalbumin_Calbindin	2	-83.6212	-1.45947	1
FCD11-4	Dync1h1(+/+)	SC118	Parvalbumin_Calbindin	3	299.471	5.22676	0.6627
FCD11-4	Dync1h1(+/+)	SC118	Parvalbumin_Calbindin	4	340.639	5.94526	1
FCD11-4	Dync1h1(+/+)	SC118	Parvalbumin_Calbindin	5	-27.7543	-0.484404	0.7059
FCD11-4	Dync1h1(+/+)	SC118	Parvalbumin_Calbindin	6	343.336	5.99235	1
FCD11-4	Dync1h1(+/+)	SC118	Parvalbumin_Calbindin	7	57.2381	0.998993	0.9373
FCD11-4	Dync1h1(+/+)	SC118	Parvalbumin_Calbindin	8	31.9567	0.55775	0.2549
FCD11-4	Dync1h1(+/+)	SC118	Parvalbumin_Calbindin	9	83.7805	1.46225	1
FCD11-4	Dync1h1(+/+)	SC118	Parvalbumin_Calbindin	10	36.692	0.640396	0.6902
FCD11-4	Dync1h1(+/+)	SC118	Parvalbumin_Calbindin	11	38.1363	0.665604	1
FCD11-4	Dync1h1(+/+)	SC118	Parvalbumin_Calbindin	12	54.5266	0.951669	1
FCD11-4	Dync1h1(+/+)	SC118	Parvalbumin_Calbindin	13	53.6079	0.935634	1
FCD11-4	Dync1h1(+/+)	SC118	Parvalbumin_GAD67	1	307.192	5.3615	1
FCD11-4	Dync1h1(+/+)	SC118	Parvalbumin_GAD67	2	-83.6212	-1.45947	1
FCD11-4	Dync1h1(+/+)	SC118	Parvalbumin_GAD67	3	299.471	5.22676	0.6627
FCD11-4	Dync1h1(+/+)	SC118	Parvalbumin_GAD67	4	-57.1457	-0.997381	0.651
FCD11-4	Dync1h1(+/+)	SC118	Parvalbumin_GAD67	5	325.235	5.67642	1
FCD11-4	Dync1h1(+/+)	SC118	Parvalbumin_GAD67	6	313.021	5.46324	0.2314
FCD11-4	Dync1h1(+/+)	SC118	Parvalbumin_GAD67	7	340.639	5.94526	1
FCD11-4	Dync1h1(+/+)	SC118	Parvalbumin_GAD67	8	-36.0783	-0.629685	0.4039
FCD11-4	Dync1h1(+/+)	SC118	Parvalbumin_GAD67	9	-27.7543	-0.484404	0.7059
FCD11-4	Dync1h1(+/+)	SC118	Parvalbumin_GAD67	10	343.336	5.99235	1
FCD11-4	Dync1h1(+/+)	SC118	Parvalbumin_GAD67	11	335.525	5.85601	0.5804
FCD11-4	Dync1h1(+/+)	SC118	Parvalbumin_GAD67	12	-29.4434	-0.513884	0.2745
FCD11-4	Dync1h1(+/+)	SC118	Parvalbumin_GAD67	13	343.122	5.98861	0.6902
FCD11-4	Dync1h1(+/+)	SC118	Parvalbumin_GAD67	14	348.811	6.0879	1
FCD11-4	Dync1h1(+/+)	SC118	Parvalbumin_GAD67	15	-17.4058	-0.303789	0.3569
FCD11-4	Dync1h1(+/+)	SC118	Parvalbumin_GAD67	16	352.376	6.15012	1
FCD11-4	Dync1h1(+/+)	SC118	Parvalbumin_GAD67	17	-9.5477	-0.166639	0.6588
FCD11-4	Dync1h1(+/+)	SC118	Parvalbumin_GAD67	18	347.73	6.06903	0.102
FCD11-4	Dync1h1(+/+)	SC118	Parvalbumin_GAD67	19	-16.5775	-0.289332	0.2
FCD11-4	Dync1h1(+/+)	SC118	Parvalbumin_GAD67	20	-61.9759	-1.08168	0.3098
FCD11-4	Dync1h1(+/+)	SC118	Parvalbumin_GAD67	21	344.036	6.00455	0.3608
FCD11-4	Dync1h1(+/+)	SC118	Parvalbumin_GAD67	22	2.2944	0.0400448	0.2627
FCD11-4	Dync1h1(+/+)	SC118	Parvalbumin_GAD67	23	1.9335	0.0337459	0.3176
FCD11-4	Dync1h1(+/+)	SC118	Parvalbumin_GAD67	24	3.9006	0.0680783	0.08627
FCD11-4	Dync1h1(+/+)	SC118	Parvalbumin_GAD67	25	20.9287	0.365275	0.5216
FCD11-4	Dync1h1(+/+)	SC118	Parvalbumin_GAD67	26	27.9925	0.488561	0.6039
FCD11-4	Dync1h1(+/+)	SC118	Parvalbumin_GAD67	27	9.5531	0.166733	0.2549
FCD11-4	Dync1h1(+/+)	SC118	Parvalbumin_GAD67	28	58.0393	1.01298	0.6314
FCD11-4	Dync1h1(+/+)	SC118	Parvalbumin_GAD67	29	32.5004	0.567239	0.5294
FCD11-4	Dync1h1(+/+)	SC118	Parvalbumin_GAD67	30	33.8059	0.590024	0.6549
FCD11-4	Dync1h1(+/+)	SC118	Parvalbumin_GAD67	31	58.5242	1.02144	0.9098
FCD11-4	Dync1h1(+/+)	SC118	Parvalbumin_GAD67	32	66.4567	1.15989	0.8706
FCD11-4	Dync1h1(+/+)	SC118	Parvalbumin_GAD67	33	57.2381	0.998993	0.9373
FCD11-4	Dync1h1(+/+)	SC118	Parvalbumin_GAD67	34	23.3643	0.407784	0.03137
FCD11-4	Dync1h1(+/+)	SC118	Parvalbumin_GAD67	35	48.0867	0.839271	0.7294
FCD11-4	Dync1h1(+/+)	SC118	Parvalbumin_GAD67	36	58.6837	1.02422	1
FCD11-4	Dync1h1(+/+)	SC118	Parvalbumin_GAD67	37	13.1499	0.229509	1
FCD11-4	Dync1h1(+/+)	SC118	Parvalbumin_GAD67	38	46.8028	0.816863	0.8353
FCD11-4	Dync1h1(+/+)	SC118	Parvalbumin_GAD67	39	37.3915	0.652605	0.3804
FCD11-4	Dync1h1(+/+)	SC118	Parvalbumin_GAD67	40	43.3207	0.756089	0.5686
FCD11-4	Dync1h1(+/+)	SC118	Parvalbumin_GAD67	41	87.333	1.52425	1
FCD11-4	Dync1h1(+/+)	SC118	Parvalbumin_GAD67	42	16.9247	0.295392	1
FCD11-4	Dync1h1(+/+)	SC118	Parvalbumin_GAD67	43	70.4808	1.23012	1
FCD11-4	Dync1h1(+/+)	SC118	Parvalbumin_GAD67	44	83.6202	1.45945	1
FCD11-4	Dync1h1(+/+)	SC118	Parvalbumin_GAD67	45	57.6953	1.00697	0.8353
FCD11-4	Dync1h1(+/+)	SC118	Parvalbumin_GAD67	46	78.111	1.36329	1
FCD11-4	Dync1h1(+/+)	SC118	Parvalbumin_GAD67	47	83.7805	1.46225	1
FCD11-4	Dync1h1(+/+)	SC118	Parvalbumin_GAD67	48	87.6166	1.5292	1
FCD11-4	Dync1h1(+/+)	SC118	Parvalbumin_GAD67	49	40.9319	0.714396	0.6627
FCD11-4	Dync1h1(+/+)	SC118	Parvalbumin_GAD67	50	34.7465	0.606441	0.5725
FCD11-4	Dync1h1(+/+)	SC118	Parvalbumin_GAD67	51	23.2599	0.405962	1
FCD11-4	Dync1h1(+/+)	SC118	Parvalbumin_GAD67	52	79.2731	1.38358	1
FCD11-4	Dync1h1(+/+)	SC118	Parvalbumin_GAD67	53	24.7685	0.432292	1
FCD11-4	Dync1h1(+/+)	SC118	Parvalbumin_GAD67	54	37.4511	0.653645	1
FCD11-4	Dync1h1(+/+)	SC118	Parvalbumin_GAD67	55	49.0467	0.856026	1
FCD11-4	Dync1h1(+/+)	SC118	Parvalbumin_GAD67	56	38.1363	0.665604	1
FCD11-4	Dync1h1(+/+)	SC118	Parvalbumin_GAD67	57	31.4198	0.548379	1
FCD11-4	Dync1h1(+/+)	SC118	Parvalbumin_GAD67	58	31.9371	0.557408	1
FCD11-4	Dync1h1(+/+)	SC118	Parvalbumin_GAD67	59	54.5266	0.951669	1
FCD11-4	Dync1h1(+/+)	SC118	Parvalbumin_GAD67	60	42.5176	0.742072	1
FCD11-4	Dync1h1(+/+)	SC118	Parvalbumin_GAD67	61	53.6079	0.935634	1
FCD11-4	Dync1h1(+/+)	SC127	ChAT_GAD67	1	-35.5388	-0.620269	0.9961
FCD11-4	Dync1h1(+/+)	SC127	ChAT_GAD67	2	329.326	5.74783	1
FCD11-4	Dync1h1(+/+)	SC127	ChAT_GAD67	3	339.279	5.92153	1
FCD11-4	Dync1h1(+/+)	SC127	ChAT_GAD67	4	338.844	5.91394	1
FCD11-4	Dync1h1(+/+)	SC127	ChAT_GAD67	5	340.713	5.94656	1
FCD11-4	Dync1h1(+/+)	SC127	ChAT_GAD67	6	-40.9675	-0.715018	0.3843
FCD11-4	Dync1h1(+/+)	SC127	ChAT_GAD67	7	348.267	6.07841	1
FCD11-4	Dync1h1(+/+)	SC127	ChAT_GAD67	8	347.661	6.06784	1
FCD11-4	Dync1h1(+/+)	SC127	ChAT_GAD67	9	-81.1176	-1.41577	1
FCD11-4	Dync1h1(+/+)	SC127	ChAT_GAD67	10	351.339	6.13202	1
FCD11-4	Dync1h1(+/+)	SC127	ChAT_GAD67	11	311.86	5.44299	0.7216
FCD11-4	Dync1h1(+/+)	SC127	ChAT_GAD67	12	348.053	6.07468	0.5294
FCD11-4	Dync1h1(+/+)	SC127	ChAT_GAD67	13	299.283	5.22347	0.8118
FCD11-4	Dync1h1(+/+)	SC127	ChAT_GAD67	14	-72.6711	-1.26835	0.7725
FCD11-4	Dync1h1(+/+)	SC127	ChAT_GAD67	15	270.559	4.72215	0.7216
FCD11-4	Dync1h1(+/+)	SC127	ChAT_GAD67	16	5.5513	0.0968885	0.4275
FCD11-4	Dync1h1(+/+)	SC127	ChAT_GAD67	17	20.3825	0.355742	0.502
FCD11-4	Dync1h1(+/+)	SC127	ChAT_GAD67	18	36.9144	0.644278	0.702
FCD11-4	Dync1h1(+/+)	SC127	ChAT_GAD67	19	33.751	0.589066	0.5059
FCD11-4	Dync1h1(+/+)	SC127	ChAT_GAD67	20	23.0631	0.402527	0.01176
FCD11-4	Dync1h1(+/+)	SC127	ChAT_GAD67	21	18.8086	0.328272	1
FCD11-4	Dync1h1(+/+)	SC127	ChAT_GAD67	22	24.7775	0.432449	1
FCD11-4	Dync1h1(+/+)	SC127	ChAT_GAD67	23	26.9622	0.470579	1
FCD11-4	Dync1h1(+/+)	SC127	ChAT_GAD67	24	51.9049	0.905911	1
FCD11-4	Dync1h1(+/+)	SC127	ChAT_GAD67	25	44.8916	0.783506	1
FCD11-4	Dync1h1(+/+)	SC127	ChAT_GAD67	26	34.9225	0.609513	1
FCD11-4	Dync1h1(+/+)	SC127	Parvalbumin_Calbindin	1	312.437	5.45306	0.3412
FCD11-4	Dync1h1(+/+)	SC127	Parvalbumin_Calbindin	2	-28.7472	-0.501733	0.549
FCD11-4	Dync1h1(+/+)	SC127	Parvalbumin_Calbindin	3	-40.9602	-0.71489	0.3922
FCD11-4	Dync1h1(+/+)	SC127	Parvalbumin_Calbindin	4	347.756	6.06949	1
FCD11-4	Dync1h1(+/+)	SC127	Parvalbumin_Calbindin	5	349.2	6.09468	1
FCD11-4	Dync1h1(+/+)	SC127	Parvalbumin_Calbindin	6	274.827	4.79664	0.7137
FCD11-4	Dync1h1(+/+)	SC127	Parvalbumin_Calbindin	7	12.1154	0.211454	0.7804
FCD11-4	Dync1h1(+/+)	SC127	Parvalbumin_Calbindin	8	27.9233	0.487354	0.2
FCD11-4	Dync1h1(+/+)	SC127	Parvalbumin_Calbindin	9	62.2467	1.08641	1
FCD11-4	Dync1h1(+/+)	SC127	Parvalbumin_Calbindin	10	33.8292	0.590431	0.5922
FCD11-4	Dync1h1(+/+)	SC127	Parvalbumin_Calbindin	11	56.9613	0.994162	1
FCD11-4	Dync1h1(+/+)	SC127	Parvalbumin_Calbindin	12	61.3643	1.07101	1
FCD11-4	Dync1h1(+/+)	SC127	Parvalbumin_Calbindin	13	52.2468	0.911879	1
FCD11-4	Dync1h1(+/+)	SC127	Parvalbumin_Calbindin	14	55.1889	0.963228	1
FCD11-4	Dync1h1(+/+)	SC127	Parvalbumin_GAD67	1	312.5	5.45416	0.7098
FCD11-4	Dync1h1(+/+)	SC127	Parvalbumin_GAD67	2	326.943	5.70624	0.9412
FCD11-4	Dync1h1(+/+)	SC127	Parvalbumin_GAD67	3	319.556	5.5773	0.6314
FCD11-4	Dync1h1(+/+)	SC127	Parvalbumin_GAD67	4	332.002	5.79454	1
FCD11-4	Dync1h1(+/+)	SC127	Parvalbumin_GAD67	5	336.56	5.87408	1
FCD11-4	Dync1h1(+/+)	SC127	Parvalbumin_GAD67	6	330.579	5.76969	1
FCD11-4	Dync1h1(+/+)	SC127	Parvalbumin_GAD67	7	319.624	5.5785	0.4039
FCD11-4	Dync1h1(+/+)	SC127	Parvalbumin_GAD67	8	321.062	5.6036	0.451
FCD11-4	Dync1h1(+/+)	SC127	Parvalbumin_GAD67	9	320.277	5.58989	0.3373
FCD11-4	Dync1h1(+/+)	SC127	Parvalbumin_GAD67	10	330.835	5.77416	1
FCD11-4	Dync1h1(+/+)	SC127	Parvalbumin_GAD67	11	338.856	5.91415	1
FCD11-4	Dync1h1(+/+)	SC127	Parvalbumin_GAD67	12	340.767	5.9475	1
FCD11-4	Dync1h1(+/+)	SC127	Parvalbumin_GAD67	13	-28.7472	-0.501733	0.549
FCD11-4	Dync1h1(+/+)	SC127	Parvalbumin_GAD67	14	-40.9602	-0.71489	0.3922
FCD11-4	Dync1h1(+/+)	SC127	Parvalbumin_GAD67	15	338.288	5.90423	0.6941
FCD11-4	Dync1h1(+/+)	SC127	Parvalbumin_GAD67	16	-76.2511	-1.33083	1
FCD11-4	Dync1h1(+/+)	SC127	Parvalbumin_GAD67	17	337.8	5.89572	0.4078
FCD11-4	Dync1h1(+/+)	SC127	Parvalbumin_GAD67	18	335.09	5.84843	0.1294
FCD11-4	Dync1h1(+/+)	SC127	Parvalbumin_GAD67	19	343.961	6.00325	0.8863
FCD11-4	Dync1h1(+/+)	SC127	Parvalbumin_GAD67	20	337.083	5.8832	0.1922
FCD11-4	Dync1h1(+/+)	SC127	Parvalbumin_GAD67	21	-27.0312	-0.471783	0.08627
FCD11-4	Dync1h1(+/+)	SC127	Parvalbumin_GAD67	22	347.756	6.06949	1
FCD11-4	Dync1h1(+/+)	SC127	Parvalbumin_GAD67	23	345.933	6.03766	0.9412
FCD11-4	Dync1h1(+/+)	SC127	Parvalbumin_GAD67	24	349.2	6.09468	1
FCD11-4	Dync1h1(+/+)	SC127	Parvalbumin_GAD67	25	346.649	6.05016	0.6157
FCD11-4	Dync1h1(+/+)	SC127	Parvalbumin_GAD67	26	-17.7204	-0.309279	0.2431
FCD11-4	Dync1h1(+/+)	SC127	Parvalbumin_GAD67	27	348.315	6.07925	0.5216
FCD11-4	Dync1h1(+/+)	SC127	Parvalbumin_GAD67	28	274.463	4.79029	0.9804
FCD11-4	Dync1h1(+/+)	SC127	Parvalbumin_GAD67	29	352.01	6.14374	1
FCD11-4	Dync1h1(+/+)	SC127	Parvalbumin_GAD67	30	-57.8776	-1.01015	0.8196
FCD11-4	Dync1h1(+/+)	SC127	Parvalbumin_GAD67	31	347.846	6.07106	0
FCD11-4	Dync1h1(+/+)	SC127	Parvalbumin_GAD67	32	-71.327	-1.24489	0.7647
FCD11-4	Dync1h1(+/+)	SC127	Parvalbumin_GAD67	33	355.208	6.19955	0.4588
FCD11-4	Dync1h1(+/+)	SC127	Parvalbumin_GAD67	34	356.618	6.22416	0.8
FCD11-4	Dync1h1(+/+)	SC127	Parvalbumin_GAD67	35	274.827	4.79664	0.7137
FCD11-4	Dync1h1(+/+)	SC127	Parvalbumin_GAD67	36	357.671	6.24254	0.4549
FCD11-4	Dync1h1(+/+)	SC127	Parvalbumin_GAD67	37	0.6307	0.0110078	0.8824
FCD11-4	Dync1h1(+/+)	SC127	Parvalbumin_GAD67	38	3.4868	0.0608561	0.1059
FCD11-4	Dync1h1(+/+)	SC127	Parvalbumin_GAD67	39	6.5642	0.114567	0
FCD11-4	Dync1h1(+/+)	SC127	Parvalbumin_GAD67	40	59.8279	1.04419	0.8431
FCD11-4	Dync1h1(+/+)	SC127	Parvalbumin_GAD67	41	58.3395	1.01822	0.9451
FCD11-4	Dync1h1(+/+)	SC127	Parvalbumin_GAD67	42	23.4998	0.410149	0.3922
FCD11-4	Dync1h1(+/+)	SC127	Parvalbumin_GAD67	43	32.0892	0.560062	0.5725
FCD11-4	Dync1h1(+/+)	SC127	Parvalbumin_GAD67	44	11.2768	0.196817	0.5373
FCD11-4	Dync1h1(+/+)	SC127	Parvalbumin_GAD67	45	19.1098	0.333529	0
FCD11-4	Dync1h1(+/+)	SC127	Parvalbumin_GAD67	46	33.7144	0.588427	0.5059
FCD11-4	Dync1h1(+/+)	SC127	Parvalbumin_GAD67	47	68.482	1.19524	1
FCD11-4	Dync1h1(+/+)	SC127	Parvalbumin_GAD67	48	18.451	0.322031	0.1647
FCD11-4	Dync1h1(+/+)	SC127	Parvalbumin_GAD67	49	22.7594	0.397226	0.01176
FCD11-4	Dync1h1(+/+)	SC127	Parvalbumin_GAD67	50	18.9233	0.330274	0.2706
FCD11-4	Dync1h1(+/+)	SC127	Parvalbumin_GAD67	51	22.9416	0.400406	0.007843
FCD11-4	Dync1h1(+/+)	SC127	Parvalbumin_GAD67	52	27.6189	0.482041	0.2
FCD11-4	Dync1h1(+/+)	SC127	Parvalbumin_GAD67	53	52.2568	0.912053	0.9294
FCD11-4	Dync1h1(+/+)	SC127	Parvalbumin_GAD67	54	18.7976	0.32808	1
FCD11-4	Dync1h1(+/+)	SC127	Parvalbumin_GAD67	55	33.7027	0.588223	0.4902
FCD11-4	Dync1h1(+/+)	SC127	Parvalbumin_GAD67	56	36.8872	0.643803	0.6039
FCD11-4	Dync1h1(+/+)	SC127	Parvalbumin_GAD67	57	48.0033	0.837816	0.9451
FCD11-4	Dync1h1(+/+)	SC127	Parvalbumin_GAD67	58	45.5138	0.794366	0.9529
FCD11-4	Dync1h1(+/+)	SC127	Parvalbumin_GAD67	59	30.1923	0.526955	1
FCD11-4	Dync1h1(+/+)	SC127	Parvalbumin_GAD67	60	24.3913	0.425708	1
FCD11-4	Dync1h1(+/+)	SC127	Parvalbumin_GAD67	61	26.8128	0.467972	1
FCD11-4	Dync1h1(+/+)	SC127	Parvalbumin_GAD67	62	52.2468	0.911879	1
FCD11-4	Dync1h1(+/+)	SC127	Parvalbumin_GAD67	63	55.1889	0.963228	1
FCD11-4	Dync1h1(+/+)	SC127	Parvalbumin_GAD67	64	36.8402	0.642983	1
FCD11-4	Dync1h1(+/+)	SC25	ChAT_GAD67	1	340.252	5.93852	1
FCD11-4	Dync1h1(+/+)	SC25	ChAT_GAD67	2	338.878	5.91453	1
FCD11-4	Dync1h1(+/+)	SC25	ChAT_GAD67	3	278.876	4.8673	1
FCD11-4	Dync1h1(+/+)	SC25	ChAT_GAD67	4	355.053	6.19684	1
FCD11-4	Dync1h1(+/+)	SC25	ChAT_GAD67	5	355.88	6.21128	1
FCD11-4	Dync1h1(+/+)	SC25	ChAT_GAD67	6	352.853	6.15846	0.3373
FCD11-4	Dync1h1(+/+)	SC25	ChAT_GAD67	7	8.1856	0.142866	1
FCD11-4	Dync1h1(+/+)	SC25	ChAT_GAD67	8	23.0218	0.401806	0
FCD11-4	Dync1h1(+/+)	SC25	ChAT_GAD67	9	18.2543	0.318598	1
FCD11-4	Dync1h1(+/+)	SC25	ChAT_GAD67	10	25.5618	0.446138	0.3647
FCD11-4	Dync1h1(+/+)	SC25	ChAT_GAD67	11	20.6851	0.361023	0.9412
FCD11-4	Dync1h1(+/+)	SC25	ChAT_GAD67	12	87.0005	1.51845	1
FCD11-4	Dync1h1(+/+)	SC25	ChAT_GAD67	13	42.4017	0.740049	0.9373
FCD11-4	Dync1h1(+/+)	SC25	ChAT_GAD67	14	30.0215	0.523974	1
FCD11-4	Dync1h1(+/+)	SC25	ChAT_GAD67	15	49.4304	0.862723	1
FCD11-4	Dync1h1(+/+)	SC25	ChAT_GAD67	16	45.3266	0.791098	1
FCD11-4	Dync1h1(+/+)	SC25	ChAT_GAD67	17	47.802	0.834302	1
FCD11-4	Dync1h1(+/+)	SC25	ChAT_GAD67	18	26.6209	0.464622	1
FCD11-4	Dync1h1(+/+)	SC25	ChAT_GAD67	19	78.8391	1.376	1
FCD11-4	Dync1h1(+/+)	SC25	ChAT_GAD67	20	33.5996	0.586424	1
FCD11-4	Dync1h1(+/+)	SC25	Parvalbumin_Calbindin	1	-78.53	-1.37061	1
FCD11-4	Dync1h1(+/+)	SC25	Parvalbumin_Calbindin	2	-81.8063	-1.42779	1
FCD11-4	Dync1h1(+/+)	SC25	Parvalbumin_Calbindin	3	303.732	5.30112	0.6353
FCD11-4	Dync1h1(+/+)	SC25	Parvalbumin_Calbindin	4	-82.9688	-1.44808	1
FCD11-4	Dync1h1(+/+)	SC25	Parvalbumin_Calbindin	5	327.817	5.72149	1
FCD11-4	Dync1h1(+/+)	SC25	Parvalbumin_Calbindin	6	315.106	5.49964	0.5412
FCD11-4	Dync1h1(+/+)	SC25	Parvalbumin_Calbindin	7	309.732	5.40585	0.5059
FCD11-4	Dync1h1(+/+)	SC25	Parvalbumin_Calbindin	8	333.772	5.82542	1
FCD11-4	Dync1h1(+/+)	SC25	Parvalbumin_Calbindin	9	-33.4324	-0.583505	0.9569
FCD11-4	Dync1h1(+/+)	SC25	Parvalbumin_Calbindin	10	339.164	5.91953	1
FCD11-4	Dync1h1(+/+)	SC25	Parvalbumin_Calbindin	11	-84.5784	-1.47617	1
FCD11-4	Dync1h1(+/+)	SC25	Parvalbumin_Calbindin	12	-30.7623	-0.536903	0.9373
FCD11-4	Dync1h1(+/+)	SC25	Parvalbumin_Calbindin	13	-29.4732	-0.514404	1
FCD11-4	Dync1h1(+/+)	SC25	Parvalbumin_Calbindin	14	332.872	5.80971	1
FCD11-4	Dync1h1(+/+)	SC25	Parvalbumin_Calbindin	15	346.761	6.05213	1
FCD11-4	Dync1h1(+/+)	SC25	Parvalbumin_Calbindin	16	-16.6688	-0.290925	0.5059
FCD11-4	Dync1h1(+/+)	SC25	Parvalbumin_Calbindin	17	73.1792	1.27722	1
FCD11-4	Dync1h1(+/+)	SC25	Parvalbumin_Calbindin	18	17.985	0.313897	1
FCD11-4	Dync1h1(+/+)	SC25	Parvalbumin_Calbindin	19	31.9056	0.556858	0.3529
FCD11-4	Dync1h1(+/+)	SC25	Parvalbumin_Calbindin	20	25.3873	0.443092	0.3725
FCD11-4	Dync1h1(+/+)	SC25	Parvalbumin_Calbindin	21	33.1768	0.579044	0.3961
FCD11-4	Dync1h1(+/+)	SC25	Parvalbumin_Calbindin	22	23.2957	0.406587	0.8627
FCD11-4	Dync1h1(+/+)	SC25	Parvalbumin_Calbindin	23	86.9364	1.51733	1
FCD11-4	Dync1h1(+/+)	SC25	Parvalbumin_Calbindin	24	42.418	0.740334	0.8863
FCD11-4	Dync1h1(+/+)	SC25	Parvalbumin_Calbindin	25	30.0556	0.524569	1
FCD11-4	Dync1h1(+/+)	SC25	Parvalbumin_Calbindin	26	62.5041	1.0909	1
FCD11-4	Dync1h1(+/+)	SC25	Parvalbumin_Calbindin	27	56.3501	0.983495	1
FCD11-4	Dync1h1(+/+)	SC25	Parvalbumin_GAD67	1	-81.8063	-1.42779	1
FCD11-4	Dync1h1(+/+)	SC25	Parvalbumin_GAD67	2	-82.0923	-1.43278	1
FCD11-4	Dync1h1(+/+)	SC25	Parvalbumin_GAD67	3	309.307	5.39842	0.5961
FCD11-4	Dync1h1(+/+)	SC25	Parvalbumin_GAD67	4	315.106	5.49964	0.5412
FCD11-4	Dync1h1(+/+)	SC25	Parvalbumin_GAD67	5	309.732	5.40585	0.5059
FCD11-4	Dync1h1(+/+)	SC25	Parvalbumin_GAD67	6	333.772	5.82542	1
FCD11-4	Dync1h1(+/+)	SC25	Parvalbumin_GAD67	7	339.164	5.91953	1
FCD11-4	Dync1h1(+/+)	SC25	Parvalbumin_GAD67	8	-34.4587	-0.601418	0.8353
FCD11-4	Dync1h1(+/+)	SC25	Parvalbumin_GAD67	9	335.525	5.85602	1
FCD11-4	Dync1h1(+/+)	SC25	Parvalbumin_GAD67	10	333.485	5.82041	1
FCD11-4	Dync1h1(+/+)	SC25	Parvalbumin_GAD67	11	332.872	5.80971	1
FCD11-4	Dync1h1(+/+)	SC25	Parvalbumin_GAD67	12	-35.2503	-0.615234	0.2314
FCD11-4	Dync1h1(+/+)	SC25	Parvalbumin_GAD67	13	325.071	5.67355	0.1961
FCD11-4	Dync1h1(+/+)	SC25	Parvalbumin_GAD67	14	-27.3714	-0.477721	0.4549
FCD11-4	Dync1h1(+/+)	SC25	Parvalbumin_GAD67	15	-56.119	-0.979461	0.8
FCD11-4	Dync1h1(+/+)	SC25	Parvalbumin_GAD67	16	342.247	5.97333	0.8627
FCD11-4	Dync1h1(+/+)	SC25	Parvalbumin_GAD67	17	346.761	6.05213	1
FCD11-4	Dync1h1(+/+)	SC25	Parvalbumin_GAD67	18	277.494	4.84318	1
FCD11-4	Dync1h1(+/+)	SC25	Parvalbumin_GAD67	19	342.37	5.97549	0.3529
FCD11-4	Dync1h1(+/+)	SC25	Parvalbumin_GAD67	20	346.351	6.04496	0.698
FCD11-4	Dync1h1(+/+)	SC25	Parvalbumin_GAD67	21	-20.1442	-0.351583	0.07059
FCD11-4	Dync1h1(+/+)	SC25	Parvalbumin_GAD67	22	352.339	6.14947	0.2392
FCD11-4	Dync1h1(+/+)	SC25	Parvalbumin_GAD67	23	-31.5597	-0.550821	0.6196
FCD11-4	Dync1h1(+/+)	SC25	Parvalbumin_GAD67	24	-24.4195	-0.426201	0.5569
FCD11-4	Dync1h1(+/+)	SC25	Parvalbumin_GAD67	25	-38.353	-0.669386	0.6471
FCD11-4	Dync1h1(+/+)	SC25	Parvalbumin_GAD67	26	355.577	6.20598	0.8078
FCD11-4	Dync1h1(+/+)	SC25	Parvalbumin_GAD67	27	356.3	6.21861	0.9294
FCD11-4	Dync1h1(+/+)	SC25	Parvalbumin_GAD67	28	-16.6688	-0.290925	0.5059
FCD11-4	Dync1h1(+/+)	SC25	Parvalbumin_GAD67	29	353.885	6.17645	0
FCD11-4	Dync1h1(+/+)	SC25	Parvalbumin_GAD67	30	-16.6591	-0.290756	0.5412
FCD11-4	Dync1h1(+/+)	SC25	Parvalbumin_GAD67	31	-1.0702	-0.0186785	0
FCD11-4	Dync1h1(+/+)	SC25	Parvalbumin_GAD67	32	359.97	6.28267	0.1647
FCD11-4	Dync1h1(+/+)	SC25	Parvalbumin_GAD67	33	1.9715	0.0344092	0.1137
FCD11-4	Dync1h1(+/+)	SC25	Parvalbumin_GAD67	34	2.2046	0.0384775	0.2667
FCD11-4	Dync1h1(+/+)	SC25	Parvalbumin_GAD67	35	9.829	0.171548	0.4824
FCD11-4	Dync1h1(+/+)	SC25	Parvalbumin_GAD67	36	22.3358	0.389833	0.4118
FCD11-4	Dync1h1(+/+)	SC25	Parvalbumin_GAD67	37	14.5702	0.254298	0.1373
FCD11-4	Dync1h1(+/+)	SC25	Parvalbumin_GAD67	38	69.1583	1.20704	0.8863
FCD11-4	Dync1h1(+/+)	SC25	Parvalbumin_GAD67	39	22.5836	0.394158	0.5059
FCD11-4	Dync1h1(+/+)	SC25	Parvalbumin_GAD67	40	9.1655	0.159968	0.4588
FCD11-4	Dync1h1(+/+)	SC25	Parvalbumin_GAD67	41	12.2868	0.214445	0
FCD11-4	Dync1h1(+/+)	SC25	Parvalbumin_GAD67	42	28.0222	0.48908	0.5882
FCD11-4	Dync1h1(+/+)	SC25	Parvalbumin_GAD67	43	77.6092	1.35454	0.9882
FCD11-4	Dync1h1(+/+)	SC25	Parvalbumin_GAD67	44	57.0786	0.99621	0.9294
FCD11-4	Dync1h1(+/+)	SC25	Parvalbumin_GAD67	45	21.6255	0.377436	0.251
FCD11-4	Dync1h1(+/+)	SC25	Parvalbumin_GAD67	46	87.8932	1.53403	1
FCD11-4	Dync1h1(+/+)	SC25	Parvalbumin_GAD67	47	8.1883	0.142913	1
FCD11-4	Dync1h1(+/+)	SC25	Parvalbumin_GAD67	48	11.139	0.194412	0.8275
FCD11-4	Dync1h1(+/+)	SC25	Parvalbumin_GAD67	49	38.1185	0.665293	0.5333
FCD11-4	Dync1h1(+/+)	SC25	Parvalbumin_GAD67	50	30.8292	0.538071	0.4235
FCD11-4	Dync1h1(+/+)	SC25	Parvalbumin_GAD67	51	70.3351	1.22758	1
FCD11-4	Dync1h1(+/+)	SC25	Parvalbumin_GAD67	52	17.3683	0.303134	0.1294
FCD11-4	Dync1h1(+/+)	SC25	Parvalbumin_GAD67	53	15.0793	0.263183	0.6745
FCD11-4	Dync1h1(+/+)	SC25	Parvalbumin_GAD67	54	25.9507	0.452925	0.1647
FCD11-4	Dync1h1(+/+)	SC25	Parvalbumin_GAD67	55	73.5984	1.28453	1
FCD11-4	Dync1h1(+/+)	SC25	Parvalbumin_GAD67	56	16.8123	0.29343	0.749
FCD11-4	Dync1h1(+/+)	SC25	Parvalbumin_GAD67	57	63.7309	1.11231	0.9922
FCD11-4	Dync1h1(+/+)	SC25	Parvalbumin_GAD67	58	69.9029	1.22004	1
FCD11-4	Dync1h1(+/+)	SC25	Parvalbumin_GAD67	59	44.7871	0.781682	0.7333
FCD11-4	Dync1h1(+/+)	SC25	Parvalbumin_GAD67	60	64.1272	1.11923	1
FCD11-4	Dync1h1(+/+)	SC25	Parvalbumin_GAD67	61	78.9185	1.37739	1
FCD11-4	Dync1h1(+/+)	SC25	Parvalbumin_GAD67	62	22.7928	0.397809	0.1725
FCD11-4	Dync1h1(+/+)	SC25	Parvalbumin_GAD67	63	17.985	0.313897	1
FCD11-4	Dync1h1(+/+)	SC25	Parvalbumin_GAD67	64	29.0014	0.50617	0.3961
FCD11-4	Dync1h1(+/+)	SC25	Parvalbumin_GAD67	65	30.929	0.539813	0.4196
FCD11-4	Dync1h1(+/+)	SC25	Parvalbumin_GAD67	66	25.3873	0.443092	0.3725
FCD11-4	Dync1h1(+/+)	SC25	Parvalbumin_GAD67	67	32.9171	0.574512	0.498
FCD11-4	Dync1h1(+/+)	SC25	Parvalbumin_GAD67	68	87.3759	1.525	1
FCD11-4	Dync1h1(+/+)	SC25	Parvalbumin_GAD67	69	46.3063	0.808197	0.7216
FCD11-4	Dync1h1(+/+)	SC25	Parvalbumin_GAD67	70	45.6386	0.796544	0.7059
FCD11-4	Dync1h1(+/+)	SC25	Parvalbumin_GAD67	71	71.3008	1.24443	1
FCD11-4	Dync1h1(+/+)	SC25	Parvalbumin_GAD67	72	80.4816	1.40467	1
FCD11-4	Dync1h1(+/+)	SC25	Parvalbumin_GAD67	73	32.5215	0.567607	0.6118
FCD11-4	Dync1h1(+/+)	SC25	Parvalbumin_GAD67	74	86.9364	1.51733	1
FCD11-4	Dync1h1(+/+)	SC25	Parvalbumin_GAD67	75	42.418	0.740334	0.8863
FCD11-4	Dync1h1(+/+)	SC25	Parvalbumin_GAD67	76	29.0264	0.506606	0.8588
FCD11-4	Dync1h1(+/+)	SC25	Parvalbumin_GAD67	77	42.2884	0.738072	0.9373
FCD11-4	Dync1h1(+/+)	SC25	Parvalbumin_GAD67	78	37.8044	0.659811	0.8471
FCD11-4	Dync1h1(+/+)	SC25	Parvalbumin_GAD67	79	30.0556	0.524569	1
FCD11-4	Dync1h1(+/+)	SC25	Parvalbumin_GAD67	80	47.9513	0.836908	0.9647
FCD11-4	Dync1h1(+/+)	SC25	Parvalbumin_GAD67	81	35.6562	0.622318	0.8902
FCD11-4	Dync1h1(+/+)	SC25	Parvalbumin_GAD67	82	45.1964	0.788826	1
FCD11-4	Dync1h1(+/+)	SC25	Parvalbumin_GAD67	83	47.6735	0.83206	1
FCD11-4	Dync1h1(+/+)	SC25	Parvalbumin_GAD67	84	78.8756	1.37664	1
FCD11-4	Dync1h1(+/+)	SC25	Parvalbumin_GAD67	85	78.0702	1.36258	1
FCD11-4	Dync1h1(+/+)	SC25	Parvalbumin_GAD67	86	31.7491	0.554126	1
FCD11-4	Dync1h1(+/+)	SC25	Parvalbumin_GAD67	87	33.6176	0.586738	1
FCD11-4	Dync1h1(+/+)	SC25	Parvalbumin_GAD67	88	44.7698	0.78138	1
FCD11-4	Dync1h1(+/+)	SC25	Parvalbumin_GAD67	89	50.7585	0.885903	1
FCD11-4	Dync1h1(+/+)	SC60	ChAT_GAD67	1	-27.163	-0.474084	1
FCD11-4	Dync1h1(+/+)	SC60	ChAT_GAD67	2	340.91	5.95	1
FCD11-4	Dync1h1(+/+)	SC60	ChAT_GAD67	3	8.629	0.150604	1
FCD11-4	Dync1h1(+/+)	SC60	ChAT_GAD67	4	82.0694	1.43238	1
FCD11-4	Dync1h1(+/+)	SC60	ChAT_GAD67	5	32.1098	0.560422	0.5765
FCD11-4	Dync1h1(+/+)	SC60	ChAT_GAD67	6	35.8672	0.626001	0.6863
FCD11-4	Dync1h1(+/+)	SC60	ChAT_GAD67	7	24.0881	0.420417	1
FCD11-4	Dync1h1(+/+)	SC60	ChAT_GAD67	8	24.9336	0.435173	1
FCD11-4	Dync1h1(+/+)	SC60	ChAT_GAD67	9	41.8278	0.730033	0.9569
FCD11-4	Dync1h1(+/+)	SC60	ChAT_GAD67	10	25.9909	0.453627	1
FCD11-4	Dync1h1(+/+)	SC60	ChAT_GAD67	11	29.2823	0.511073	1
FCD11-4	Dync1h1(+/+)	SC60	ChAT_GAD67	12	46.687	0.814842	1
FCD11-4	Dync1h1(+/+)	SC60	ChAT_GAD67	13	42.6478	0.744345	1
FCD11-4	Dync1h1(+/+)	SC60	ChAT_GAD67	14	33.2967	0.581137	1
FCD11-4	Dync1h1(+/+)	SC60	ChAT_GAD67	15	43.0425	0.751233	1
FCD11-4	Dync1h1(+/+)	SC60	ChAT_GAD67	16	28.5783	0.498785	1
FCD11-4	Dync1h1(+/+)	SC60	ChAT_GAD67	17	30.45	0.531453	1
FCD11-4	Dync1h1(+/+)	SC60	ChAT_GAD67	18	36.6795	0.640178	1
FCD11-4	Dync1h1(+/+)	SC60	Parvalbumin_Calbindin	1	-52.8242	-0.921956	0.851
FCD11-4	Dync1h1(+/+)	SC60	Parvalbumin_Calbindin	2	351.435	6.1337	0.2314
FCD11-4	Dync1h1(+/+)	SC60	Parvalbumin_Calbindin	3	-5.2969	-0.0924483	0.1922
FCD11-4	Dync1h1(+/+)	SC60	Parvalbumin_Calbindin	4	-10.4549	-0.182472	0.7059
FCD11-4	Dync1h1(+/+)	SC60	Parvalbumin_Calbindin	5	32.3966	0.565427	0.5922
FCD11-4	Dync1h1(+/+)	SC60	Parvalbumin_Calbindin	6	43.3961	0.757405	0.8902
FCD11-4	Dync1h1(+/+)	SC60	Parvalbumin_Calbindin	7	48.7424	0.850715	1
FCD11-4	Dync1h1(+/+)	SC60	Parvalbumin_Calbindin	8	42.5782	0.74313	1
FCD11-4	Dync1h1(+/+)	SC60	Parvalbumin_Calbindin	9	44.0811	0.76936	1
FCD11-4	Dync1h1(+/+)	SC60	Parvalbumin_Calbindin	10	30.7599	0.536862	1
FCD11-4	Dync1h1(+/+)	SC60	Parvalbumin_Calbindin	11	28.2653	0.493323	1
FCD11-4	Dync1h1(+/+)	SC60	Parvalbumin_Calbindin	12	53.6647	0.936626	1
FCD11-4	Dync1h1(+/+)	SC60	Parvalbumin_Calbindin	13	48.6903	0.849806	1
FCD11-4	Dync1h1(+/+)	SC60	Parvalbumin_Calbindin	14	37.1326	0.648086	1
FCD11-4	Dync1h1(+/+)	SC60	Parvalbumin_GAD67	1	-54.4751	-0.95077	0.6196
FCD11-4	Dync1h1(+/+)	SC60	Parvalbumin_GAD67	2	-49.3697	-0.861664	0.5804
FCD11-4	Dync1h1(+/+)	SC60	Parvalbumin_GAD67	3	343.686	5.99845	1
FCD11-4	Dync1h1(+/+)	SC60	Parvalbumin_GAD67	4	342.253	5.97345	0.5765
FCD11-4	Dync1h1(+/+)	SC60	Parvalbumin_GAD67	5	345.944	6.03786	1
FCD11-4	Dync1h1(+/+)	SC60	Parvalbumin_GAD67	6	-28.1461	-0.491242	0.251
FCD11-4	Dync1h1(+/+)	SC60	Parvalbumin_GAD67	7	347.267	6.06096	1
FCD11-4	Dync1h1(+/+)	SC60	Parvalbumin_GAD67	8	-87.0116	-1.51864	1
FCD11-4	Dync1h1(+/+)	SC60	Parvalbumin_GAD67	9	-26.9049	-0.469579	0.5216
FCD11-4	Dync1h1(+/+)	SC60	Parvalbumin_GAD67	10	-14.8896	-0.259873	0.1529
FCD11-4	Dync1h1(+/+)	SC60	Parvalbumin_GAD67	11	-16.3022	-0.284527	0.2627
FCD11-4	Dync1h1(+/+)	SC60	Parvalbumin_GAD67	12	-18.8537	-0.329059	0.3961
FCD11-4	Dync1h1(+/+)	SC60	Parvalbumin_GAD67	13	351.435	6.1337	0.2314
FCD11-4	Dync1h1(+/+)	SC60	Parvalbumin_GAD67	14	354.703	6.19074	0.9647
FCD11-4	Dync1h1(+/+)	SC60	Parvalbumin_GAD67	15	-5.2969	-0.0924483	0.1922
FCD11-4	Dync1h1(+/+)	SC60	Parvalbumin_GAD67	16	0.009267	0.00016174	0.03137
FCD11-4	Dync1h1(+/+)	SC60	Parvalbumin_GAD67	17	9.1343	0.159424	0.4941
FCD11-4	Dync1h1(+/+)	SC60	Parvalbumin_GAD67	18	67.7695	1.1828	0.6745
FCD11-4	Dync1h1(+/+)	SC60	Parvalbumin_GAD67	19	6.1778	0.107823	0.09412
FCD11-4	Dync1h1(+/+)	SC60	Parvalbumin_GAD67	20	11.5422	0.201449	0.3882
FCD11-4	Dync1h1(+/+)	SC60	Parvalbumin_GAD67	21	33.065	0.577093	0.7255
FCD11-4	Dync1h1(+/+)	SC60	Parvalbumin_GAD67	22	4.9346	0.086125	0.7882
FCD11-4	Dync1h1(+/+)	SC60	Parvalbumin_GAD67	23	16.0927	0.280871	0.4706
FCD11-4	Dync1h1(+/+)	SC60	Parvalbumin_GAD67	24	12.8461	0.224207	0.3098
FCD11-4	Dync1h1(+/+)	SC60	Parvalbumin_GAD67	25	10.2482	0.178865	0
FCD11-4	Dync1h1(+/+)	SC60	Parvalbumin_GAD67	26	6.3437	0.110718	1
FCD11-4	Dync1h1(+/+)	SC60	Parvalbumin_GAD67	27	72.3367	1.26251	0.9098
FCD11-4	Dync1h1(+/+)	SC60	Parvalbumin_GAD67	28	80.0228	1.39666	0.9961
FCD11-4	Dync1h1(+/+)	SC60	Parvalbumin_GAD67	29	12.0616	0.210515	0.3255
FCD11-4	Dync1h1(+/+)	SC60	Parvalbumin_GAD67	30	27.2475	0.475559	0.5451
FCD11-4	Dync1h1(+/+)	SC60	Parvalbumin_GAD67	31	11.1929	0.195353	0.9176
FCD11-4	Dync1h1(+/+)	SC60	Parvalbumin_GAD67	32	15.6299	0.272793	0.1961
FCD11-4	Dync1h1(+/+)	SC60	Parvalbumin_GAD67	33	16.807	0.293337	0.2471
FCD11-4	Dync1h1(+/+)	SC60	Parvalbumin_GAD67	34	12.431	0.216962	0.9176
FCD11-4	Dync1h1(+/+)	SC60	Parvalbumin_GAD67	35	30.0223	0.523988	0.4157
FCD11-4	Dync1h1(+/+)	SC60	Parvalbumin_GAD67	36	45.1441	0.787913	0.8353
FCD11-4	Dync1h1(+/+)	SC60	Parvalbumin_GAD67	37	48.1068	0.839622	0.9137
FCD11-4	Dync1h1(+/+)	SC60	Parvalbumin_GAD67	38	21.0255	0.366964	0.5843
FCD11-4	Dync1h1(+/+)	SC60	Parvalbumin_GAD67	39	28.8852	0.504142	0.3686
FCD11-4	Dync1h1(+/+)	SC60	Parvalbumin_GAD67	40	27.8957	0.486872	0.349
FCD11-4	Dync1h1(+/+)	SC60	Parvalbumin_GAD67	41	48.0311	0.838301	0.8902
FCD11-4	Dync1h1(+/+)	SC60	Parvalbumin_GAD67	42	89.1458	1.55589	1
FCD11-4	Dync1h1(+/+)	SC60	Parvalbumin_GAD67	43	20.8282	0.363521	0.8784
FCD11-4	Dync1h1(+/+)	SC60	Parvalbumin_GAD67	44	43.4398	0.758168	0.7294
FCD11-4	Dync1h1(+/+)	SC60	Parvalbumin_GAD67	45	72.6022	1.26715	1
FCD11-4	Dync1h1(+/+)	SC60	Parvalbumin_GAD67	46	29.0233	0.506552	0.3882
FCD11-4	Dync1h1(+/+)	SC60	Parvalbumin_GAD67	47	58.7432	1.02526	1
FCD11-4	Dync1h1(+/+)	SC60	Parvalbumin_GAD67	48	23.2558	0.40589	0.9176
FCD11-4	Dync1h1(+/+)	SC60	Parvalbumin_GAD67	49	42.0648	0.734169	0.8706
FCD11-4	Dync1h1(+/+)	SC60	Parvalbumin_GAD67	50	32.3966	0.565427	0.5922
FCD11-4	Dync1h1(+/+)	SC60	Parvalbumin_GAD67	51	43.3961	0.757405	0.8902
FCD11-4	Dync1h1(+/+)	SC60	Parvalbumin_GAD67	52	57.6028	1.00536	1
FCD11-4	Dync1h1(+/+)	SC60	Parvalbumin_GAD67	53	46.3211	0.808456	0.9529
FCD11-4	Dync1h1(+/+)	SC60	Parvalbumin_GAD67	54	48.7424	0.850715	1
FCD11-4	Dync1h1(+/+)	SC60	Parvalbumin_GAD67	55	42.5782	0.74313	1
FCD11-4	Dync1h1(+/+)	SC60	Parvalbumin_GAD67	56	28.5127	0.49764	1
FCD11-4	Dync1h1(+/+)	SC60	Parvalbumin_GAD67	57	53.6647	0.936626	1
FCD11-4	Dync1h1(+/+)	SC60	Parvalbumin_GAD67	58	48.6903	0.849806	1
FCD11-4	Dync1h1(+/+)	SC60	Parvalbumin_GAD67	59	37.1326	0.648086	1
FCD11-4	Dync1h1(+/+)	SC72	ChAT_GAD67	1	31.0469	0.541871	1
FCD11-4	Dync1h1(+/+)	SC72	Parvalbumin_Calbindin	1	-48.3587	-0.844019	0.5922
FCD11-4	Dync1h1(+/+)	SC72	Parvalbumin_Calbindin	2	-46.0823	-0.804288	0.7333
FCD11-4	Dync1h1(+/+)	SC72	Parvalbumin_Calbindin	3	-22.2287	-0.387964	0.3255
FCD11-4	Dync1h1(+/+)	SC72	Parvalbumin_Calbindin	4	350.122	6.11078	1
FCD11-4	Dync1h1(+/+)	SC72	Parvalbumin_Calbindin	5	356.329	6.21912	0.04314
FCD11-4	Dync1h1(+/+)	SC72	Parvalbumin_Calbindin	6	3.0534	0.0532919	0
FCD11-4	Dync1h1(+/+)	SC72	Parvalbumin_Calbindin	7	66.2472	1.15623	1
FCD11-4	Dync1h1(+/+)	SC72	Parvalbumin_Calbindin	8	11.7833	0.205657	1
FCD11-4	Dync1h1(+/+)	SC72	Parvalbumin_Calbindin	9	33.7416	0.588902	0.5137
FCD11-4	Dync1h1(+/+)	SC72	Parvalbumin_Calbindin	10	20.8774	0.364379	1
FCD11-4	Dync1h1(+/+)	SC72	Parvalbumin_Calbindin	11	27	0.471239	1
FCD11-4	Dync1h1(+/+)	SC72	Parvalbumin_Calbindin	12	42.0116	0.733241	1
FCD11-4	Dync1h1(+/+)	SC72	Parvalbumin_Calbindin	13	36.6847	0.640269	1
FCD11-4	Dync1h1(+/+)	SC72	Parvalbumin_Calbindin	14	42.9934	0.750376	1
FCD11-4	Dync1h1(+/+)	SC72	Parvalbumin_GAD67	1	329.627	5.75308	0.03922
FCD11-4	Dync1h1(+/+)	SC72	Parvalbumin_GAD67	2	338.21	5.90288	0.6588
FCD11-4	Dync1h1(+/+)	SC72	Parvalbumin_GAD67	3	333.724	5.82458	0.1451
FCD11-4	Dync1h1(+/+)	SC72	Parvalbumin_GAD67	4	345.055	6.02235	1
FCD11-4	Dync1h1(+/+)	SC72	Parvalbumin_GAD67	5	-22.2287	-0.387964	0.3255
FCD11-4	Dync1h1(+/+)	SC72	Parvalbumin_GAD67	6	345.597	6.0318	0.851
FCD11-4	Dync1h1(+/+)	SC72	Parvalbumin_GAD67	7	-25.6107	-0.446991	0.2039
FCD11-4	Dync1h1(+/+)	SC72	Parvalbumin_GAD67	8	350.122	6.11078	1
FCD11-4	Dync1h1(+/+)	SC72	Parvalbumin_GAD67	9	349.353	6.09735	1
FCD11-4	Dync1h1(+/+)	SC72	Parvalbumin_GAD67	10	-63.1762	-1.10263	0.9843
FCD11-4	Dync1h1(+/+)	SC72	Parvalbumin_GAD67	11	-53.2734	-0.929796	0.8824
FCD11-4	Dync1h1(+/+)	SC72	Parvalbumin_GAD67	12	353.022	6.1614	1
FCD11-4	Dync1h1(+/+)	SC72	Parvalbumin_GAD67	13	350.893	6.12424	0.7843
FCD11-4	Dync1h1(+/+)	SC72	Parvalbumin_GAD67	14	355.259	6.20043	0.9451
FCD11-4	Dync1h1(+/+)	SC72	Parvalbumin_GAD67	15	353.885	6.17647	0.07059
FCD11-4	Dync1h1(+/+)	SC72	Parvalbumin_GAD67	16	355.601	6.20641	0.08627
FCD11-4	Dync1h1(+/+)	SC72	Parvalbumin_GAD67	17	358.843	6.263	0.1922
FCD11-4	Dync1h1(+/+)	SC72	Parvalbumin_GAD67	18	356.329	6.21912	0.04314
FCD11-4	Dync1h1(+/+)	SC72	Parvalbumin_GAD67	19	357.485	6.23929	0.3608
FCD11-4	Dync1h1(+/+)	SC72	Parvalbumin_GAD67	20	0.07443	0.00129905	0.3176
FCD11-4	Dync1h1(+/+)	SC72	Parvalbumin_GAD67	21	3.0534	0.0532919	0
FCD11-4	Dync1h1(+/+)	SC72	Parvalbumin_GAD67	22	7.1179	0.124231	0.1294
FCD11-4	Dync1h1(+/+)	SC72	Parvalbumin_GAD67	23	5.7684	0.100678	1
FCD11-4	Dync1h1(+/+)	SC72	Parvalbumin_GAD67	24	84.3128	1.47154	0.9922
FCD11-4	Dync1h1(+/+)	SC72	Parvalbumin_GAD67	25	8.7521	0.152753	0.7804
FCD11-4	Dync1h1(+/+)	SC72	Parvalbumin_GAD67	26	17.3885	0.303487	0.03529
FCD11-4	Dync1h1(+/+)	SC72	Parvalbumin_GAD67	27	66.2472	1.15623	1
FCD11-4	Dync1h1(+/+)	SC72	Parvalbumin_GAD67	28	18.7043	0.326452	0.05882
FCD11-4	Dync1h1(+/+)	SC72	Parvalbumin_GAD67	29	61.8613	1.07968	1
FCD11-4	Dync1h1(+/+)	SC72	Parvalbumin_GAD67	30	32.1697	0.561467	0.4745
FCD11-4	Dync1h1(+/+)	SC72	Parvalbumin_GAD67	31	42.6987	0.745233	0.8078
FCD11-4	Dync1h1(+/+)	SC72	Parvalbumin_GAD67	32	19.1091	0.333517	0.1922
FCD11-4	Dync1h1(+/+)	SC72	Parvalbumin_GAD67	33	31.7632	0.554372	0.3882
FCD11-4	Dync1h1(+/+)	SC72	Parvalbumin_GAD67	34	19.1707	0.334592	0.3216
FCD11-4	Dync1h1(+/+)	SC72	Parvalbumin_GAD67	35	38.2904	0.668294	0.6078
FCD11-4	Dync1h1(+/+)	SC72	Parvalbumin_GAD67	36	37.2805	0.650667	0.5725
FCD11-4	Dync1h1(+/+)	SC72	Parvalbumin_GAD67	37	89.9895	1.57061	1
FCD11-4	Dync1h1(+/+)	SC72	Parvalbumin_GAD67	38	41.9065	0.731406	0.6392
FCD11-4	Dync1h1(+/+)	SC72	Parvalbumin_GAD67	39	21.9327	0.382798	0.1922
FCD11-4	Dync1h1(+/+)	SC72	Parvalbumin_GAD67	40	38.6656	0.674842	0.6
FCD11-4	Dync1h1(+/+)	SC72	Parvalbumin_GAD67	41	16.8916	0.294814	1
FCD11-4	Dync1h1(+/+)	SC72	Parvalbumin_GAD67	42	23.1771	0.404517	0.4588
FCD11-4	Dync1h1(+/+)	SC72	Parvalbumin_GAD67	43	21.9824	0.383665	0.8667
FCD11-4	Dync1h1(+/+)	SC72	Parvalbumin_GAD67	44	38.9164	0.679219	0.6471
FCD11-4	Dync1h1(+/+)	SC72	Parvalbumin_GAD67	45	33.7416	0.588902	0.5137
FCD11-4	Dync1h1(+/+)	SC72	Parvalbumin_GAD67	46	36.7405	0.641243	0.5843
FCD11-4	Dync1h1(+/+)	SC72	Parvalbumin_GAD67	47	34.5129	0.602364	0.5765
FCD11-4	Dync1h1(+/+)	SC72	Parvalbumin_GAD67	48	29.052	0.507053	0.7059
FCD11-4	Dync1h1(+/+)	SC72	Parvalbumin_GAD67	49	36.2481	0.632649	0.7098
FCD11-4	Dync1h1(+/+)	SC72	Parvalbumin_GAD67	50	28.074	0.489984	0.851
FCD11-4	Dync1h1(+/+)	SC72	Parvalbumin_GAD67	51	35.8805	0.626233	0.7765
FCD11-4	Dync1h1(+/+)	SC72	Parvalbumin_GAD67	52	27.7969	0.485147	1
FCD11-4	Dync1h1(+/+)	SC72	Parvalbumin_GAD67	53	27	0.471239	1
FCD11-4	Dync1h1(+/+)	SC72	Parvalbumin_GAD67	54	42.0116	0.733241	1
FCD11-4	Dync1h1(+/+)	SC72	Parvalbumin_GAD67	55	42.9934	0.750376	1
FCD11-4	Dync1h1(+/+)	SC72	Parvalbumin_GAD67	56	37.1484	0.648362	1
FCD11-4	Dync1h1(+/+)	SC72	Parvalbumin_GAD67	57	39.0321	0.681239	1
FCD11-4	Dync1h1(+/+)	SC84	ChAT_GAD67	1	-77.8883	-1.35941	1
FCD11-4	Dync1h1(+/+)	SC84	ChAT_GAD67	2	336.639	5.87547	1
FCD11-4	Dync1h1(+/+)	SC84	ChAT_GAD67	3	37.1931	0.649142	0.6902
FCD11-4	Dync1h1(+/+)	SC84	ChAT_GAD67	4	7.2222	0.126051	0.9804
FCD11-4	Dync1h1(+/+)	SC84	ChAT_GAD67	5	16.2203	0.283098	1
FCD11-4	Dync1h1(+/+)	SC84	ChAT_GAD67	6	21.3559	0.372731	0.7255
FCD11-4	Dync1h1(+/+)	SC84	ChAT_GAD67	7	17.3538	0.302881	1
FCD11-4	Dync1h1(+/+)	SC84	ChAT_GAD67	8	40.7689	0.711552	0.6745
FCD11-4	Dync1h1(+/+)	SC84	ChAT_GAD67	9	41.3903	0.722397	0.7137
FCD11-4	Dync1h1(+/+)	SC84	ChAT_GAD67	10	43.5524	0.760133	0.9333
FCD11-4	Dync1h1(+/+)	SC84	ChAT_GAD67	11	49.2872	0.860224	1
FCD11-4	Dync1h1(+/+)	SC84	Parvalbumin_Calbindin	1	318.741	5.56309	0.1725
FCD11-4	Dync1h1(+/+)	SC84	Parvalbumin_Calbindin	2	-37.7001	-0.657991	0.4353
FCD11-4	Dync1h1(+/+)	SC84	Parvalbumin_Calbindin	3	339.263	5.92126	0
FCD11-4	Dync1h1(+/+)	SC84	Parvalbumin_Calbindin	4	7.2318	0.126219	0.9843
FCD11-4	Dync1h1(+/+)	SC84	Parvalbumin_Calbindin	5	26.0555	0.454754	0.149
FCD11-4	Dync1h1(+/+)	SC84	Parvalbumin_Calbindin	6	42.667	0.74468	0.6627
FCD11-4	Dync1h1(+/+)	SC84	Parvalbumin_Calbindin	7	41.1569	0.718323	0.7804
FCD11-4	Dync1h1(+/+)	SC84	Parvalbumin_Calbindin	8	65.8376	1.14908	1
FCD11-4	Dync1h1(+/+)	SC84	Parvalbumin_Calbindin	9	50.0109	0.872855	1
FCD11-4	Dync1h1(+/+)	SC84	Parvalbumin_Calbindin	10	44.8609	0.78297	1
FCD11-4	Dync1h1(+/+)	SC84	Parvalbumin_Calbindin	11	67.6168	1.18014	1
FCD11-4	Dync1h1(+/+)	SC84	Parvalbumin_Calbindin	12	38.416	0.670486	1
FCD11-4	Dync1h1(+/+)	SC84	Parvalbumin_GAD67	1	-85.3376	-1.48942	1
FCD11-4	Dync1h1(+/+)	SC84	Parvalbumin_GAD67	2	318.741	5.56309	0.1725
FCD11-4	Dync1h1(+/+)	SC84	Parvalbumin_GAD67	3	340.186	5.93737	1
FCD11-4	Dync1h1(+/+)	SC84	Parvalbumin_GAD67	4	-30.0603	-0.524651	0.5451
FCD11-4	Dync1h1(+/+)	SC84	Parvalbumin_GAD67	5	-73.4	-1.28107	1
FCD11-4	Dync1h1(+/+)	SC84	Parvalbumin_GAD67	6	338.748	5.91227	0.9137
FCD11-4	Dync1h1(+/+)	SC84	Parvalbumin_GAD67	7	344.034	6.00453	0.9529
FCD11-4	Dync1h1(+/+)	SC84	Parvalbumin_GAD67	8	-37.7001	-0.657991	0.4353
FCD11-4	Dync1h1(+/+)	SC84	Parvalbumin_GAD67	9	336.171	5.8673	0.1608
FCD11-4	Dync1h1(+/+)	SC84	Parvalbumin_GAD67	10	345.017	6.02168	0.8431
FCD11-4	Dync1h1(+/+)	SC84	Parvalbumin_GAD67	11	283.178	4.94238	1
FCD11-4	Dync1h1(+/+)	SC84	Parvalbumin_GAD67	12	339.263	5.92126	0
FCD11-4	Dync1h1(+/+)	SC84	Parvalbumin_GAD67	13	335.211	5.85053	0.2471
FCD11-4	Dync1h1(+/+)	SC84	Parvalbumin_GAD67	14	-21.3338	-0.372345	0.2078
FCD11-4	Dync1h1(+/+)	SC84	Parvalbumin_GAD67	15	-7.91	-0.138056	0.5176
FCD11-4	Dync1h1(+/+)	SC84	Parvalbumin_GAD67	16	347.587	6.06653	0
FCD11-4	Dync1h1(+/+)	SC84	Parvalbumin_GAD67	17	-7.879	-0.137514	0
FCD11-4	Dync1h1(+/+)	SC84	Parvalbumin_GAD67	18	353.151	6.16365	0
FCD11-4	Dync1h1(+/+)	SC84	Parvalbumin_GAD67	19	355.544	6.20542	0.08627
FCD11-4	Dync1h1(+/+)	SC84	Parvalbumin_GAD67	20	0.6164	0.0107582	0.1647
FCD11-4	Dync1h1(+/+)	SC84	Parvalbumin_GAD67	21	21.3676	0.372935	0.5725
FCD11-4	Dync1h1(+/+)	SC84	Parvalbumin_GAD67	22	4.959	0.0865509	0.0549
FCD11-4	Dync1h1(+/+)	SC84	Parvalbumin_GAD67	23	9.0927	0.158698	0.1412
FCD11-4	Dync1h1(+/+)	SC84	Parvalbumin_GAD67	24	8.5074	0.148482	0.01176
FCD11-4	Dync1h1(+/+)	SC84	Parvalbumin_GAD67	25	4.3645	0.0761749	0.9922
FCD11-4	Dync1h1(+/+)	SC84	Parvalbumin_GAD67	26	8.8385	0.154261	0
FCD11-4	Dync1h1(+/+)	SC84	Parvalbumin_GAD67	27	7.2318	0.126219	0.9843
FCD11-4	Dync1h1(+/+)	SC84	Parvalbumin_GAD67	28	23.2016	0.404944	0.4471
FCD11-4	Dync1h1(+/+)	SC84	Parvalbumin_GAD67	29	13.9516	0.243501	0
FCD11-4	Dync1h1(+/+)	SC84	Parvalbumin_GAD67	30	39.5539	0.690346	0.7451
FCD11-4	Dync1h1(+/+)	SC84	Parvalbumin_GAD67	31	30.6641	0.53519	0.4
FCD11-4	Dync1h1(+/+)	SC84	Parvalbumin_GAD67	32	57.3338	1.00066	1
FCD11-4	Dync1h1(+/+)	SC84	Parvalbumin_GAD67	33	15.9266	0.277972	0.8902
FCD11-4	Dync1h1(+/+)	SC84	Parvalbumin_GAD67	34	20.0137	0.349305	0.4275
FCD11-4	Dync1h1(+/+)	SC84	Parvalbumin_GAD67	35	26.5826	0.463954	0.2039
FCD11-4	Dync1h1(+/+)	SC84	Parvalbumin_GAD67	36	88.3786	1.5425	1
FCD11-4	Dync1h1(+/+)	SC84	Parvalbumin_GAD67	37	19.3401	0.337548	0.6078
FCD11-4	Dync1h1(+/+)	SC84	Parvalbumin_GAD67	38	22.3493	0.390069	0.2627
FCD11-4	Dync1h1(+/+)	SC84	Parvalbumin_GAD67	39	34.355	0.599608	0.3882
FCD11-4	Dync1h1(+/+)	SC84	Parvalbumin_GAD67	40	16.0195	0.279593	1
FCD11-4	Dync1h1(+/+)	SC84	Parvalbumin_GAD67	41	50.9356	0.888994	0.898
FCD11-4	Dync1h1(+/+)	SC84	Parvalbumin_GAD67	42	35.2272	0.614831	0.498
FCD11-4	Dync1h1(+/+)	SC84	Parvalbumin_GAD67	43	72.5484	1.26621	1
FCD11-4	Dync1h1(+/+)	SC84	Parvalbumin_GAD67	44	31.8465	0.555826	0.4275
FCD11-4	Dync1h1(+/+)	SC84	Parvalbumin_GAD67	45	45.5952	0.795786	0.698
FCD11-4	Dync1h1(+/+)	SC84	Parvalbumin_GAD67	46	29.8834	0.521564	0.3843
FCD11-4	Dync1h1(+/+)	SC84	Parvalbumin_GAD67	47	52.2168	0.911355	0.902
FCD11-4	Dync1h1(+/+)	SC84	Parvalbumin_GAD67	48	42.8775	0.748354	0.7647
FCD11-4	Dync1h1(+/+)	SC84	Parvalbumin_GAD67	49	40.7981	0.712061	0.6745
FCD11-4	Dync1h1(+/+)	SC84	Parvalbumin_GAD67	50	19.7551	0.344792	1
FCD11-4	Dync1h1(+/+)	SC84	Parvalbumin_GAD67	51	41.3942	0.722465	0.7137
FCD11-4	Dync1h1(+/+)	SC84	Parvalbumin_GAD67	52	41.1569	0.718323	0.7804
FCD11-4	Dync1h1(+/+)	SC84	Parvalbumin_GAD67	53	46.3948	0.809742	0.9765
FCD11-4	Dync1h1(+/+)	SC84	Parvalbumin_GAD67	54	26.0069	0.453906	1
FCD11-4	Dync1h1(+/+)	SC84	Parvalbumin_GAD67	55	30.3024	0.528877	1
FCD11-4	Dync1h1(+/+)	SC84	Parvalbumin_GAD67	56	43.5041	0.75929	0.9333
FCD11-4	Dync1h1(+/+)	SC84	Parvalbumin_GAD67	57	49.3361	0.861077	1
FCD11-4	Dync1h1(+/+)	SC84	Parvalbumin_GAD67	58	44.8609	0.78297	1
FCD11-4	Dync1h1(+/+)	SC84	Parvalbumin_GAD67	59	67.6168	1.18014	1
FCD11-4	Dync1h1(+/+)	SC96	ChAT_GAD67	1	346.787	6.05258	1
FCD11-4	Dync1h1(+/+)	SC96	ChAT_GAD67	2	348.593	6.08409	1
FCD11-4	Dync1h1(+/+)	SC96	ChAT_GAD67	3	356.092	6.21497	1
FCD11-4	Dync1h1(+/+)	SC96	ChAT_GAD67	4	15.635	0.272882	1
FCD11-4	Dync1h1(+/+)	SC96	ChAT_GAD67	5	50.9685	0.889568	1
FCD11-4	Dync1h1(+/+)	SC96	ChAT_GAD67	6	43.0011	0.750511	1
FCD11-4	Dync1h1(+/+)	SC96	Parvalbumin_GAD67	1	-45.662	-0.796952	0.4353
FCD11-4	Dync1h1(+/+)	SC96	Parvalbumin_GAD67	2	-51.0891	-0.891673	0.4039
FCD11-4	Dync1h1(+/+)	SC96	Parvalbumin_GAD67	3	-40.2734	-0.702903	0.2902
FCD11-4	Dync1h1(+/+)	SC96	Parvalbumin_GAD67	4	343.252	5.99088	0.5961
FCD11-4	Dync1h1(+/+)	SC96	Parvalbumin_GAD67	5	354.355	6.18466	0.4235
FCD11-4	Dync1h1(+/+)	SC96	Parvalbumin_GAD67	6	-46.718	-0.815383	0.2196
FCD11-4	Dync1h1(+/+)	SC96	Parvalbumin_GAD67	7	356.608	6.22399	0.6
FCD11-4	Dync1h1(+/+)	SC96	Parvalbumin_GAD67	8	2.1295	0.0371668	0.02353
FCD11-4	Dync1h1(+/+)	SC96	Parvalbumin_GAD67	9	2.8263	0.0493282	0.8196
FCD11-4	Dync1h1(+/+)	SC96	Parvalbumin_GAD67	10	12.5476	0.218997	0.3922
FCD11-4	Dync1h1(+/+)	SC96	Parvalbumin_GAD67	11	77.4445	1.35166	0.8039
FCD11-4	Dync1h1(+/+)	SC96	Parvalbumin_GAD67	12	24.1751	0.421935	0.3451
FCD11-4	Dync1h1(+/+)	SC96	Parvalbumin_GAD67	13	89.5548	1.56303	1
FCD11-4	Dync1h1(+/+)	SC96	Parvalbumin_GAD67	14	28.6616	0.500239	0.2667
FCD11-4	Dync1h1(+/+)	SC96	Parvalbumin_GAD67	15	47.7945	0.834171	0.702
FCD11-4	Dync1h1(+/+)	SC96	Parvalbumin_GAD67	16	34.8045	0.607453	0.4824
FCD11-4	Dync1h1(+/+)	SC96	Parvalbumin_GAD67	17	26.7983	0.467719	1
FCD11-4	Dync1h1(+/+)	SC96	Parvalbumin_GAD67	18	42.8813	0.74842	0.7647
FCD11-4	Dync1h1(+/+)	SC96	Parvalbumin_GAD67	19	46.6796	0.814713	1
FCD11-4	Dync1h1(+/+)	SC96	Parvalbumin_GAD67	20	53.7946	0.938893	1
FCD11-4	Dync1h1(+/+)	SC96	Parvalbumin_GAD67	21	51.1661	0.893017	1
FCD12-2	Dync1h1(-/+)	SC112	ChAT_GAD67	1	-75.4961	-1.31766	0.9569
FCD12-2	Dync1h1(-/+)	SC112	ChAT_GAD67	2	344.01	6.00411	1
FCD12-2	Dync1h1(-/+)	SC112	ChAT_GAD67	3	10.6416	0.185731	1
FCD12-2	Dync1h1(-/+)	SC112	ChAT_GAD67	4	21.5981	0.376958	0.3882
FCD12-2	Dync1h1(-/+)	SC112	ChAT_GAD67	5	22.7653	0.397329	0.5765
FCD12-2	Dync1h1(-/+)	SC112	ChAT_GAD67	6	20.8171	0.363327	1
FCD12-2	Dync1h1(-/+)	SC112	ChAT_GAD67	7	36.7605	0.641592	0.851
FCD12-2	Dync1h1(-/+)	SC112	ChAT_GAD67	8	36.3903	0.635131	0.9961
FCD12-2	Dync1h1(-/+)	SC112	ChAT_GAD67	9	28.5751	0.49873	1
FCD12-2	Dync1h1(-/+)	SC112	ChAT_GAD67	10	31.7532	0.554198	1
FCD12-2	Dync1h1(-/+)	SC112	ChAT_GAD67	11	56.7813	0.991021	1
FCD12-2	Dync1h1(-/+)	SC112	ChAT_GAD67	12	45.5944	0.795772	1
FCD12-2	Dync1h1(-/+)	SC112	ChAT_GAD67	13	33.7503	0.589054	1
FCD12-2	Dync1h1(-/+)	SC112	ChAT_GAD67	14	42.2769	0.737871	1
FCD12-2	Dync1h1(-/+)	SC112	Parvalbumin_Calbindin	1	-75.7823	-1.32265	0.9529
FCD12-2	Dync1h1(-/+)	SC112	Parvalbumin_Calbindin	2	-84.839	-1.48072	1
FCD12-2	Dync1h1(-/+)	SC112	Parvalbumin_Calbindin	3	-46.1753	-0.805911	0.6157
FCD12-2	Dync1h1(-/+)	SC112	Parvalbumin_Calbindin	4	-31.7038	-0.553336	1
FCD12-2	Dync1h1(-/+)	SC112	Parvalbumin_Calbindin	5	341.923	5.96768	1
FCD12-2	Dync1h1(-/+)	SC112	Parvalbumin_Calbindin	6	46.3481	0.808927	1
FCD12-2	Dync1h1(-/+)	SC112	Parvalbumin_Calbindin	7	56.922	0.993476	1
FCD12-2	Dync1h1(-/+)	SC112	Parvalbumin_GAD67	1	308.754	5.38877	0.9451
FCD12-2	Dync1h1(-/+)	SC112	Parvalbumin_GAD67	2	301.531	5.26272	0.8078
FCD12-2	Dync1h1(-/+)	SC112	Parvalbumin_GAD67	3	-75.7823	-1.32265	0.9529
FCD12-2	Dync1h1(-/+)	SC112	Parvalbumin_GAD67	4	304.92	5.32186	0.6196
FCD12-2	Dync1h1(-/+)	SC112	Parvalbumin_GAD67	5	-75.8967	-1.32465	0.9843
FCD12-2	Dync1h1(-/+)	SC112	Parvalbumin_GAD67	6	-58.9508	-1.02889	0.4784
FCD12-2	Dync1h1(-/+)	SC112	Parvalbumin_GAD67	7	331.596	5.78745	1
FCD12-2	Dync1h1(-/+)	SC112	Parvalbumin_GAD67	8	-47.9964	-0.837695	0.4588
FCD12-2	Dync1h1(-/+)	SC112	Parvalbumin_GAD67	9	-43.5215	-0.759593	0.6157
FCD12-2	Dync1h1(-/+)	SC112	Parvalbumin_GAD67	10	331.346	5.78308	0.9529
FCD12-2	Dync1h1(-/+)	SC112	Parvalbumin_GAD67	11	-68.6107	-1.19748	0.8549
FCD12-2	Dync1h1(-/+)	SC112	Parvalbumin_GAD67	12	307.762	5.37145	0.4275
FCD12-2	Dync1h1(-/+)	SC112	Parvalbumin_GAD67	13	-31.7038	-0.553336	1
FCD12-2	Dync1h1(-/+)	SC112	Parvalbumin_GAD67	14	-69.1027	-1.20607	0.8667
FCD12-2	Dync1h1(-/+)	SC112	Parvalbumin_GAD67	15	-29.9166	-0.522143	1
FCD12-2	Dync1h1(-/+)	SC112	Parvalbumin_GAD67	16	-29.5557	-0.515844	0.8314
FCD12-2	Dync1h1(-/+)	SC112	Parvalbumin_GAD67	17	-44.6623	-0.779504	0.3333
FCD12-2	Dync1h1(-/+)	SC112	Parvalbumin_GAD67	18	-28.4409	-0.496387	0.7412
FCD12-2	Dync1h1(-/+)	SC112	Parvalbumin_GAD67	19	-30.116	-0.525623	0.6941
FCD12-2	Dync1h1(-/+)	SC112	Parvalbumin_GAD67	20	334.787	5.84314	0.702
FCD12-2	Dync1h1(-/+)	SC112	Parvalbumin_GAD67	21	343.921	6.00256	1
FCD12-2	Dync1h1(-/+)	SC112	Parvalbumin_GAD67	22	-78.9538	-1.378	0.8549
FCD12-2	Dync1h1(-/+)	SC112	Parvalbumin_GAD67	23	322.393	5.62681	0.3216
FCD12-2	Dync1h1(-/+)	SC112	Parvalbumin_GAD67	24	284.712	4.96917	0.6196
FCD12-2	Dync1h1(-/+)	SC112	Parvalbumin_GAD67	25	-40.2964	-0.703305	0.4039
FCD12-2	Dync1h1(-/+)	SC112	Parvalbumin_GAD67	26	349.126	6.0934	0.5333
FCD12-2	Dync1h1(-/+)	SC112	Parvalbumin_GAD67	27	351.877	6.14142	0.4784
FCD12-2	Dync1h1(-/+)	SC112	Parvalbumin_GAD67	28	352.279	6.14844	0.3529
FCD12-2	Dync1h1(-/+)	SC112	Parvalbumin_GAD67	29	354.388	6.18523	0.9333
FCD12-2	Dync1h1(-/+)	SC112	Parvalbumin_GAD67	30	348.531	6.08301	0
FCD12-2	Dync1h1(-/+)	SC112	Parvalbumin_GAD67	31	-73.856	-1.28903	0.5686
FCD12-2	Dync1h1(-/+)	SC112	Parvalbumin_GAD67	32	356.461	6.22142	0.02353
FCD12-2	Dync1h1(-/+)	SC112	Parvalbumin_GAD67	33	359.628	6.2767	0.1059
FCD12-2	Dync1h1(-/+)	SC112	Parvalbumin_GAD67	34	357.772	6.24429	0.4314
FCD12-2	Dync1h1(-/+)	SC112	Parvalbumin_GAD67	35	3.6201	0.0631827	0.3843
FCD12-2	Dync1h1(-/+)	SC112	Parvalbumin_GAD67	36	4.3757	0.0763704	0.102
FCD12-2	Dync1h1(-/+)	SC112	Parvalbumin_GAD67	37	9.3859	0.163815	0.302
FCD12-2	Dync1h1(-/+)	SC112	Parvalbumin_GAD67	38	4.7933	0.0836589	0.3255
FCD12-2	Dync1h1(-/+)	SC112	Parvalbumin_GAD67	39	10.6899	0.186574	0.3804
FCD12-2	Dync1h1(-/+)	SC112	Parvalbumin_GAD67	40	21.8907	0.382065	0.502
FCD12-2	Dync1h1(-/+)	SC112	Parvalbumin_GAD67	41	5.7087	0.0996356	1
FCD12-2	Dync1h1(-/+)	SC112	Parvalbumin_GAD67	42	29.0782	0.50751	0.5765
FCD12-2	Dync1h1(-/+)	SC112	Parvalbumin_GAD67	43	11.2913	0.19707	0.3882
FCD12-2	Dync1h1(-/+)	SC112	Parvalbumin_GAD67	44	68.8627	1.20188	0.9725
FCD12-2	Dync1h1(-/+)	SC112	Parvalbumin_GAD67	45	14.5865	0.254582	0.549
FCD12-2	Dync1h1(-/+)	SC112	Parvalbumin_GAD67	46	10.4792	0.182897	1
FCD12-2	Dync1h1(-/+)	SC112	Parvalbumin_GAD67	47	30.2745	0.52839	0.4
FCD12-2	Dync1h1(-/+)	SC112	Parvalbumin_GAD67	48	73.648	1.2854	1
FCD12-2	Dync1h1(-/+)	SC112	Parvalbumin_GAD67	49	19.0223	0.332002	0.1412
FCD12-2	Dync1h1(-/+)	SC112	Parvalbumin_GAD67	50	73.0655	1.27523	1
FCD12-2	Dync1h1(-/+)	SC112	Parvalbumin_GAD67	51	20.4955	0.357714	0.2196
FCD12-2	Dync1h1(-/+)	SC112	Parvalbumin_GAD67	52	41.3836	0.72228	0.6118
FCD12-2	Dync1h1(-/+)	SC112	Parvalbumin_GAD67	53	66.42	1.15925	1
FCD12-2	Dync1h1(-/+)	SC112	Parvalbumin_GAD67	54	70.1952	1.22514	1
FCD12-2	Dync1h1(-/+)	SC112	Parvalbumin_GAD67	55	23.091	0.403014	0.7373
FCD12-2	Dync1h1(-/+)	SC112	Parvalbumin_GAD67	56	65.5031	1.14324	1
FCD12-2	Dync1h1(-/+)	SC112	Parvalbumin_GAD67	57	51.7662	0.903491	0.8275
FCD12-2	Dync1h1(-/+)	SC112	Parvalbumin_GAD67	58	26.9935	0.471125	0.8275
FCD12-2	Dync1h1(-/+)	SC112	Parvalbumin_GAD67	59	79.292	1.38391	1
FCD12-2	Dync1h1(-/+)	SC112	Parvalbumin_GAD67	60	20.7563	0.362266	1
FCD12-2	Dync1h1(-/+)	SC112	Parvalbumin_GAD67	61	46.6333	0.813905	0.7922
FCD12-2	Dync1h1(-/+)	SC112	Parvalbumin_GAD67	62	50.4091	0.879805	0.8745
FCD12-2	Dync1h1(-/+)	SC112	Parvalbumin_GAD67	63	25.6453	0.447595	1
FCD12-2	Dync1h1(-/+)	SC112	Parvalbumin_GAD67	64	36.627	0.639262	0.8549
FCD12-2	Dync1h1(-/+)	SC112	Parvalbumin_GAD67	65	34.5312	0.602683	1
FCD12-2	Dync1h1(-/+)	SC112	Parvalbumin_GAD67	66	60.1021	1.04898	1
FCD12-2	Dync1h1(-/+)	SC112	Parvalbumin_GAD67	67	37.8971	0.661429	1
FCD12-2	Dync1h1(-/+)	SC112	Parvalbumin_GAD67	68	27.9843	0.488418	1
FCD12-2	Dync1h1(-/+)	SC112	Parvalbumin_GAD67	69	31.5777	0.551135	1
FCD12-2	Dync1h1(-/+)	SC112	Parvalbumin_GAD67	70	28.9608	0.505461	1
FCD12-2	Dync1h1(-/+)	SC112	Parvalbumin_GAD67	71	32.02	0.558854	1
FCD12-2	Dync1h1(-/+)	SC112	Parvalbumin_GAD67	72	56.922	0.993476	1
FCD12-2	Dync1h1(-/+)	SC112	Parvalbumin_GAD67	73	46.1213	0.804969	1
FCD12-2	Dync1h1(-/+)	SC112	Parvalbumin_GAD67	74	45.073	0.786672	1
FCD12-2	Dync1h1(-/+)	SC112	Parvalbumin_GAD67	75	44.9892	0.78521	1
FCD12-2	Dync1h1(-/+)	SC15	ChAT_GAD67	1	19.0101	0.331789	1
FCD12-2	Dync1h1(-/+)	SC15	ChAT_GAD67	2	35.4724	0.61911	0.498
FCD12-2	Dync1h1(-/+)	SC15	ChAT_GAD67	3	31.3873	0.547812	0.9922
FCD12-2	Dync1h1(-/+)	SC15	ChAT_GAD67	4	36.2597	0.632851	0.698
FCD12-2	Dync1h1(-/+)	SC15	ChAT_GAD67	5	49.5023	0.863978	1
FCD12-2	Dync1h1(-/+)	SC15	ChAT_GAD67	6	49.0497	0.856079	1
FCD12-2	Dync1h1(-/+)	SC15	ChAT_GAD67	7	33.2401	0.580149	1
FCD12-2	Dync1h1(-/+)	SC15	ChAT_GAD67	8	72.5556	1.26633	1
FCD12-2	Dync1h1(-/+)	SC15	ChAT_GAD67	9	44.4092	0.775087	1
FCD12-2	Dync1h1(-/+)	SC15	ChAT_GAD67	10	48.1189	0.839833	1
FCD12-2	Dync1h1(-/+)	SC15	ChAT_GAD67	11	41.4125	0.722784	1
FCD12-2	Dync1h1(-/+)	SC15	Parvalbumin_Calbindin	1	-86.7422	-1.51394	1
FCD12-2	Dync1h1(-/+)	SC15	Parvalbumin_Calbindin	2	14.1567	0.247081	0.7294
FCD12-2	Dync1h1(-/+)	SC15	Parvalbumin_Calbindin	3	49.3108	0.860636	1
FCD12-2	Dync1h1(-/+)	SC15	Parvalbumin_Calbindin	4	42.7863	0.746762	1
FCD12-2	Dync1h1(-/+)	SC15	Parvalbumin_Calbindin	5	64.3935	1.12388	1
FCD12-2	Dync1h1(-/+)	SC15	Parvalbumin_Calbindin	6	56.9318	0.993647	1
FCD12-2	Dync1h1(-/+)	SC15	Parvalbumin_GAD67	1	-86.7422	-1.51394	1
FCD12-2	Dync1h1(-/+)	SC15	Parvalbumin_GAD67	2	276.581	4.82725	1
FCD12-2	Dync1h1(-/+)	SC15	Parvalbumin_GAD67	3	338.944	5.9157	0.5647
FCD12-2	Dync1h1(-/+)	SC15	Parvalbumin_GAD67	4	-36.778	-0.641897	0.6745
FCD12-2	Dync1h1(-/+)	SC15	Parvalbumin_GAD67	5	-67.0917	-1.17097	0.8157
FCD12-2	Dync1h1(-/+)	SC15	Parvalbumin_GAD67	6	355.571	6.20588	0.03922
FCD12-2	Dync1h1(-/+)	SC15	Parvalbumin_GAD67	7	30.6996	0.535809	0.6275
FCD12-2	Dync1h1(-/+)	SC15	Parvalbumin_GAD67	8	26.9001	0.469495	0.451
FCD12-2	Dync1h1(-/+)	SC15	Parvalbumin_GAD67	9	19.8684	0.346769	0.01176
FCD12-2	Dync1h1(-/+)	SC15	Parvalbumin_GAD67	10	13.8309	0.241395	0.5961
FCD12-2	Dync1h1(-/+)	SC15	Parvalbumin_GAD67	11	14.1567	0.247081	0.7294
FCD12-2	Dync1h1(-/+)	SC15	Parvalbumin_GAD67	12	42.3396	0.738965	0.7098
FCD12-2	Dync1h1(-/+)	SC15	Parvalbumin_GAD67	13	36.8827	0.643725	0.4431
FCD12-2	Dync1h1(-/+)	SC15	Parvalbumin_GAD67	14	85.5446	1.49303	1
FCD12-2	Dync1h1(-/+)	SC15	Parvalbumin_GAD67	15	20.5603	0.358845	0.7137
FCD12-2	Dync1h1(-/+)	SC15	Parvalbumin_GAD67	16	32.4334	0.56607	0.2941
FCD12-2	Dync1h1(-/+)	SC15	Parvalbumin_GAD67	17	31.1303	0.543326	0.3137
FCD12-2	Dync1h1(-/+)	SC15	Parvalbumin_GAD67	18	45.0753	0.786712	0.8667
FCD12-2	Dync1h1(-/+)	SC15	Parvalbumin_GAD67	19	42.1102	0.734962	0.7333
FCD12-2	Dync1h1(-/+)	SC15	Parvalbumin_GAD67	20	34.8995	0.609111	0.7569
FCD12-2	Dync1h1(-/+)	SC15	Parvalbumin_GAD67	21	23.8888	0.416938	1
FCD12-2	Dync1h1(-/+)	SC15	Parvalbumin_GAD67	22	54.5208	0.951567	1
FCD12-2	Dync1h1(-/+)	SC15	Parvalbumin_GAD67	23	77.2772	1.34874	1
FCD12-2	Dync1h1(-/+)	SC15	Parvalbumin_GAD67	24	49.3108	0.860636	1
FCD12-2	Dync1h1(-/+)	SC15	Parvalbumin_GAD67	25	42.7863	0.746762	1
FCD12-2	Dync1h1(-/+)	SC15	Parvalbumin_GAD67	26	64.3935	1.12388	1
FCD12-2	Dync1h1(-/+)	SC15	Parvalbumin_GAD67	27	56.9318	0.993647	1
FCD12-2	Dync1h1(-/+)	SC27	ChAT_GAD67	1	23.3075	0.406793	0.3922
FCD12-2	Dync1h1(-/+)	SC27	ChAT_GAD67	2	27.0565	0.472225	0.05098
FCD12-2	Dync1h1(-/+)	SC27	ChAT_GAD67	3	18.2539	0.318591	0.3804
FCD12-2	Dync1h1(-/+)	SC27	ChAT_GAD67	4	27.4704	0.479449	0.08235
FCD12-2	Dync1h1(-/+)	SC27	ChAT_GAD67	5	28.7268	0.501377	0.1647
FCD12-2	Dync1h1(-/+)	SC27	ChAT_GAD67	6	17.3515	0.302841	1
FCD12-2	Dync1h1(-/+)	SC27	ChAT_GAD67	7	35.1722	0.613871	0.3922
FCD12-2	Dync1h1(-/+)	SC27	ChAT_GAD67	8	20.8762	0.364358	1
FCD12-2	Dync1h1(-/+)	SC27	ChAT_GAD67	9	18.8869	0.329639	1
FCD12-2	Dync1h1(-/+)	SC27	ChAT_GAD67	10	20.6617	0.360615	1
FCD12-2	Dync1h1(-/+)	SC27	ChAT_GAD67	11	36.3197	0.633898	0.451
FCD12-2	Dync1h1(-/+)	SC27	ChAT_GAD67	12	21.5958	0.376918	1
FCD12-2	Dync1h1(-/+)	SC27	ChAT_GAD67	13	44.1908	0.771275	0.7686
FCD12-2	Dync1h1(-/+)	SC27	ChAT_GAD67	14	30.1569	0.526337	0.9333
FCD12-2	Dync1h1(-/+)	SC27	ChAT_GAD67	15	31.9485	0.557607	0.9176
FCD12-2	Dync1h1(-/+)	SC27	ChAT_GAD67	16	33.5779	0.586045	0.8588
FCD12-2	Dync1h1(-/+)	SC27	ChAT_GAD67	17	49.375	0.861756	1
FCD12-2	Dync1h1(-/+)	SC27	ChAT_GAD67	18	49.2971	0.860397	1
FCD12-2	Dync1h1(-/+)	SC27	ChAT_GAD67	19	31.1357	0.54342	1
FCD12-2	Dync1h1(-/+)	SC27	ChAT_GAD67	20	45.1688	0.788344	1
FCD12-2	Dync1h1(-/+)	SC27	Parvalbumin_Calbindin	1	-83.5412	-1.45807	1
FCD12-2	Dync1h1(-/+)	SC27	Parvalbumin_Calbindin	2	-70.2516	-1.22612	0.8627
FCD12-2	Dync1h1(-/+)	SC27	Parvalbumin_Calbindin	3	-60.5099	-1.0561	0.5686
FCD12-2	Dync1h1(-/+)	SC27	Parvalbumin_Calbindin	4	-88.2224	-1.53977	1
FCD12-2	Dync1h1(-/+)	SC27	Parvalbumin_Calbindin	5	341.528	5.96079	1
FCD12-2	Dync1h1(-/+)	SC27	Parvalbumin_Calbindin	6	328.484	5.73313	0.1451
FCD12-2	Dync1h1(-/+)	SC27	Parvalbumin_Calbindin	7	341.468	5.95975	0.6706
FCD12-2	Dync1h1(-/+)	SC27	Parvalbumin_Calbindin	8	347.086	6.0578	0.9961
FCD12-2	Dync1h1(-/+)	SC27	Parvalbumin_Calbindin	9	348.152	6.07639	0.8353
FCD12-2	Dync1h1(-/+)	SC27	Parvalbumin_Calbindin	10	8.2047	0.143199	0.3725
FCD12-2	Dync1h1(-/+)	SC27	Parvalbumin_Calbindin	11	18.0155	0.31443	0.4627
FCD12-2	Dync1h1(-/+)	SC27	Parvalbumin_Calbindin	12	26.0872	0.455308	0.02353
FCD12-2	Dync1h1(-/+)	SC27	Parvalbumin_Calbindin	13	19.1099	0.333531	1
FCD12-2	Dync1h1(-/+)	SC27	Parvalbumin_Calbindin	14	59.8605	1.04476	0.9804
FCD12-2	Dync1h1(-/+)	SC27	Parvalbumin_Calbindin	15	89.5396	1.56276	1
FCD12-2	Dync1h1(-/+)	SC27	Parvalbumin_Calbindin	16	45.7806	0.799022	0.8549
FCD12-2	Dync1h1(-/+)	SC27	Parvalbumin_Calbindin	17	34.3545	0.599599	1
FCD12-2	Dync1h1(-/+)	SC27	Parvalbumin_Calbindin	18	70.2702	1.22645	1
FCD12-2	Dync1h1(-/+)	SC27	Parvalbumin_Calbindin	19	67.478	1.17771	1
FCD12-2	Dync1h1(-/+)	SC27	Parvalbumin_Calbindin	20	35.0634	0.611972	1
FCD12-2	Dync1h1(-/+)	SC27	Parvalbumin_Calbindin	21	43.7254	0.763152	1
FCD12-2	Dync1h1(-/+)	SC27	Parvalbumin_Calbindin	22	35.5135	0.619828	1
FCD12-2	Dync1h1(-/+)	SC27	Parvalbumin_Calbindin	23	45.1092	0.787304	1
FCD12-2	Dync1h1(-/+)	SC27	Parvalbumin_Calbindin	24	58.7083	1.02465	1
FCD12-2	Dync1h1(-/+)	SC27	Parvalbumin_GAD67	1	326.157	5.69251	0.7647
FCD12-2	Dync1h1(-/+)	SC27	Parvalbumin_GAD67	2	324.354	5.66105	0.6196
FCD12-2	Dync1h1(-/+)	SC27	Parvalbumin_GAD67	3	-87.5253	-1.5276	1
FCD12-2	Dync1h1(-/+)	SC27	Parvalbumin_GAD67	4	-47.3171	-0.825839	0.4314
FCD12-2	Dync1h1(-/+)	SC27	Parvalbumin_GAD67	5	335.042	5.84758	1
FCD12-2	Dync1h1(-/+)	SC27	Parvalbumin_GAD67	6	328.484	5.73313	0.1451
FCD12-2	Dync1h1(-/+)	SC27	Parvalbumin_GAD67	7	344.359	6.0102	0.498
FCD12-2	Dync1h1(-/+)	SC27	Parvalbumin_GAD67	8	-6.0298	-0.10524	0.1216
FCD12-2	Dync1h1(-/+)	SC27	Parvalbumin_GAD67	9	359.196	6.26915	0.4353
FCD12-2	Dync1h1(-/+)	SC27	Parvalbumin_GAD67	10	0.6687	0.011671	0.4314
FCD12-2	Dync1h1(-/+)	SC27	Parvalbumin_GAD67	11	6.083	0.106168	0.4549
FCD12-2	Dync1h1(-/+)	SC27	Parvalbumin_GAD67	12	5.5284	0.0964888	0.3725
FCD12-2	Dync1h1(-/+)	SC27	Parvalbumin_GAD67	13	3.1421	0.05484	0.6235
FCD12-2	Dync1h1(-/+)	SC27	Parvalbumin_GAD67	14	6.1307	0.107001	0.1961
FCD12-2	Dync1h1(-/+)	SC27	Parvalbumin_GAD67	15	5.3881	0.0940401	0.5529
FCD12-2	Dync1h1(-/+)	SC27	Parvalbumin_GAD67	16	31.7479	0.554105	0.5608
FCD12-2	Dync1h1(-/+)	SC27	Parvalbumin_GAD67	17	21.502	0.375281	0.3608
FCD12-2	Dync1h1(-/+)	SC27	Parvalbumin_GAD67	18	42.7117	0.74546	0.6431
FCD12-2	Dync1h1(-/+)	SC27	Parvalbumin_GAD67	19	9.8051	0.171131	0.1608
FCD12-2	Dync1h1(-/+)	SC27	Parvalbumin_GAD67	20	5.7544	0.100433	1
FCD12-2	Dync1h1(-/+)	SC27	Parvalbumin_GAD67	21	20.535	0.358403	0.2549
FCD12-2	Dync1h1(-/+)	SC27	Parvalbumin_GAD67	22	16.1245	0.281426	0
FCD12-2	Dync1h1(-/+)	SC27	Parvalbumin_GAD67	23	16.223	0.283145	0.05098
FCD12-2	Dync1h1(-/+)	SC27	Parvalbumin_GAD67	24	44.5778	0.778029	0.6627
FCD12-2	Dync1h1(-/+)	SC27	Parvalbumin_GAD67	25	26.0872	0.455308	0.02353
FCD12-2	Dync1h1(-/+)	SC27	Parvalbumin_GAD67	26	25.6914	0.4484	0.09804
FCD12-2	Dync1h1(-/+)	SC27	Parvalbumin_GAD67	27	23.356	0.407639	0.01569
FCD12-2	Dync1h1(-/+)	SC27	Parvalbumin_GAD67	28	88.2778	1.54074	1
FCD12-2	Dync1h1(-/+)	SC27	Parvalbumin_GAD67	29	77.0986	1.34562	1
FCD12-2	Dync1h1(-/+)	SC27	Parvalbumin_GAD67	30	39.2841	0.685637	0.4039
FCD12-2	Dync1h1(-/+)	SC27	Parvalbumin_GAD67	31	88.9445	1.55237	1
FCD12-2	Dync1h1(-/+)	SC27	Parvalbumin_GAD67	32	37.3982	0.652722	0.4078
FCD12-2	Dync1h1(-/+)	SC27	Parvalbumin_GAD67	33	85.6945	1.49565	1
FCD12-2	Dync1h1(-/+)	SC27	Parvalbumin_GAD67	34	44.7378	0.780822	0.6431
FCD12-2	Dync1h1(-/+)	SC27	Parvalbumin_GAD67	35	80.8156	1.4105	1
FCD12-2	Dync1h1(-/+)	SC27	Parvalbumin_GAD67	36	21.7467	0.379552	0.6078
FCD12-2	Dync1h1(-/+)	SC27	Parvalbumin_GAD67	37	23.4888	0.409957	0.5961
FCD12-2	Dync1h1(-/+)	SC27	Parvalbumin_GAD67	38	27.5388	0.480643	0.298
FCD12-2	Dync1h1(-/+)	SC27	Parvalbumin_GAD67	39	70.0755	1.22305	1
FCD12-2	Dync1h1(-/+)	SC27	Parvalbumin_GAD67	40	36.2153	0.632076	0.5059
FCD12-2	Dync1h1(-/+)	SC27	Parvalbumin_GAD67	41	19.1099	0.333531	1
FCD12-2	Dync1h1(-/+)	SC27	Parvalbumin_GAD67	42	62.5063	1.09094	1
FCD12-2	Dync1h1(-/+)	SC27	Parvalbumin_GAD67	43	51.381	0.896768	0.7725
FCD12-2	Dync1h1(-/+)	SC27	Parvalbumin_GAD67	44	57.2964	1.00001	0.8824
FCD12-2	Dync1h1(-/+)	SC27	Parvalbumin_GAD67	45	45.532	0.794683	0.8039
FCD12-2	Dync1h1(-/+)	SC27	Parvalbumin_GAD67	46	42.9623	0.749834	0.7569
FCD12-2	Dync1h1(-/+)	SC27	Parvalbumin_GAD67	47	36.4355	0.635919	0.4549
FCD12-2	Dync1h1(-/+)	SC27	Parvalbumin_GAD67	48	46.3689	0.80929	0.851
FCD12-2	Dync1h1(-/+)	SC27	Parvalbumin_GAD67	49	55.198	0.963387	0.9373
FCD12-2	Dync1h1(-/+)	SC27	Parvalbumin_GAD67	50	45.7806	0.799022	0.8549
FCD12-2	Dync1h1(-/+)	SC27	Parvalbumin_GAD67	51	45.5696	0.79534	0.8941
FCD12-2	Dync1h1(-/+)	SC27	Parvalbumin_GAD67	52	43.1365	0.752874	0.8157
FCD12-2	Dync1h1(-/+)	SC27	Parvalbumin_GAD67	53	60.1405	1.04965	1
FCD12-2	Dync1h1(-/+)	SC27	Parvalbumin_GAD67	54	67.478	1.17771	1
FCD12-2	Dync1h1(-/+)	SC27	Parvalbumin_GAD67	55	62.1709	1.08509	1
FCD12-2	Dync1h1(-/+)	SC27	Parvalbumin_GAD67	56	66.3767	1.15849	1
FCD12-2	Dync1h1(-/+)	SC27	Parvalbumin_GAD67	57	77.636	1.355	1
FCD12-2	Dync1h1(-/+)	SC27	Parvalbumin_GAD67	58	35.0634	0.611972	1
FCD12-2	Dync1h1(-/+)	SC27	Parvalbumin_GAD67	59	43.0972	0.752188	1
FCD12-2	Dync1h1(-/+)	SC3	ChAT_GAD67	1	313.804	5.47691	0.5451
FCD12-2	Dync1h1(-/+)	SC3	ChAT_GAD67	2	-14.5602	-0.254123	0.3412
FCD12-2	Dync1h1(-/+)	SC3	ChAT_GAD67	3	9.9241	0.173208	0.2118
FCD12-2	Dync1h1(-/+)	SC3	ChAT_GAD67	4	11.2349	0.196086	0.1255
FCD12-2	Dync1h1(-/+)	SC3	ChAT_GAD67	5	46.6799	0.814718	0.8431
FCD12-2	Dync1h1(-/+)	SC3	ChAT_GAD67	6	89.3574	1.55958	0.9569
FCD12-2	Dync1h1(-/+)	SC3	ChAT_GAD67	7	18.9609	0.33093	0.8471
FCD12-2	Dync1h1(-/+)	SC3	ChAT_GAD67	8	24.0914	0.420474	0.5255
FCD12-2	Dync1h1(-/+)	SC3	ChAT_GAD67	9	25.8737	0.451581	0.4314
FCD12-2	Dync1h1(-/+)	SC3	ChAT_GAD67	10	31.8805	0.55642	0.451
FCD12-2	Dync1h1(-/+)	SC3	ChAT_GAD67	11	23.918	0.417448	1
FCD12-2	Dync1h1(-/+)	SC3	ChAT_GAD67	12	38.0554	0.664192	0.9255
FCD12-2	Dync1h1(-/+)	SC3	ChAT_GAD67	13	40.27	0.702844	1
FCD12-2	Dync1h1(-/+)	SC3	ChAT_GAD67	14	30.0055	0.523695	0.9333
FCD12-2	Dync1h1(-/+)	SC3	ChAT_GAD67	15	42.8176	0.747308	1
FCD12-2	Dync1h1(-/+)	SC3	ChAT_GAD67	16	70.2259	1.22567	1
FCD12-2	Dync1h1(-/+)	SC3	ChAT_GAD67	17	65.3902	1.14127	1
FCD12-2	Dync1h1(-/+)	SC3	ChAT_GAD67	18	33.4385	0.583612	1
FCD12-2	Dync1h1(-/+)	SC3	ChAT_GAD67	19	52.6725	0.919309	1
FCD12-2	Dync1h1(-/+)	SC3	ChAT_GAD67	20	30.0409	0.524313	1
FCD12-2	Dync1h1(-/+)	SC3	ChAT_GAD67	21	39.0543	0.681626	1
FCD12-2	Dync1h1(-/+)	SC3	ChAT_GAD67	22	34.3583	0.599665	1
FCD12-2	Dync1h1(-/+)	SC3	ChAT_GAD67	23	31.741	0.553985	1
FCD12-2	Dync1h1(-/+)	SC3	ChAT_GAD67	24	35.3422	0.616838	1
FCD12-2	Dync1h1(-/+)	SC3	Parvalbumin_Calbindin	1	-36.8296	-0.642798	0.3529
FCD12-2	Dync1h1(-/+)	SC3	Parvalbumin_Calbindin	2	356.372	6.21986	0.5098
FCD12-2	Dync1h1(-/+)	SC3	Parvalbumin_Calbindin	3	-8.7529	-0.152767	0.6549
FCD12-2	Dync1h1(-/+)	SC3	Parvalbumin_Calbindin	4	0.3942	0.00688009	0.5098
FCD12-2	Dync1h1(-/+)	SC3	Parvalbumin_Calbindin	5	12.2203	0.213284	0.9529
FCD12-2	Dync1h1(-/+)	SC3	Parvalbumin_Calbindin	6	13.8327	0.241426	1
FCD12-2	Dync1h1(-/+)	SC3	Parvalbumin_Calbindin	7	18.752	0.327284	0.8627
FCD12-2	Dync1h1(-/+)	SC3	Parvalbumin_Calbindin	8	25.9333	0.452621	0.3059
FCD12-2	Dync1h1(-/+)	SC3	Parvalbumin_Calbindin	9	24.0437	0.419642	0.5255
FCD12-2	Dync1h1(-/+)	SC3	Parvalbumin_Calbindin	10	25.8765	0.45163	0.4353
FCD12-2	Dync1h1(-/+)	SC3	Parvalbumin_Calbindin	11	31.9568	0.557751	0.4549
FCD12-2	Dync1h1(-/+)	SC3	Parvalbumin_Calbindin	12	55.2622	0.964507	1
FCD12-2	Dync1h1(-/+)	SC3	Parvalbumin_Calbindin	13	46.412	0.810042	0.9137
FCD12-2	Dync1h1(-/+)	SC3	Parvalbumin_Calbindin	14	52.4638	0.915666	1
FCD12-2	Dync1h1(-/+)	SC3	Parvalbumin_Calbindin	15	46.0702	0.804077	1
FCD12-2	Dync1h1(-/+)	SC3	Parvalbumin_GAD67	1	329.514	5.75111	0.8784
FCD12-2	Dync1h1(-/+)	SC3	Parvalbumin_GAD67	2	-16.0454	-0.280045	0.2235
FCD12-2	Dync1h1(-/+)	SC3	Parvalbumin_GAD67	3	351.947	6.14264	1
FCD12-2	Dync1h1(-/+)	SC3	Parvalbumin_GAD67	4	-35.946	-0.627376	0.7961
FCD12-2	Dync1h1(-/+)	SC3	Parvalbumin_GAD67	5	-6.5515	-0.114345	0.5882
FCD12-2	Dync1h1(-/+)	SC3	Parvalbumin_GAD67	6	0.5049	0.00881217	0.2667
FCD12-2	Dync1h1(-/+)	SC3	Parvalbumin_GAD67	7	2.5568	0.0446246	0.6824
FCD12-2	Dync1h1(-/+)	SC3	Parvalbumin_GAD67	8	27.0878	0.472771	0.7373
FCD12-2	Dync1h1(-/+)	SC3	Parvalbumin_GAD67	9	14.1631	0.247193	0.1137
FCD12-2	Dync1h1(-/+)	SC3	Parvalbumin_GAD67	10	13.8909	0.242442	0.3098
FCD12-2	Dync1h1(-/+)	SC3	Parvalbumin_GAD67	11	12.2203	0.213284	0.9529
FCD12-2	Dync1h1(-/+)	SC3	Parvalbumin_GAD67	12	28.6354	0.499782	0.4078
FCD12-2	Dync1h1(-/+)	SC3	Parvalbumin_GAD67	13	19.8947	0.347228	0.1961
FCD12-2	Dync1h1(-/+)	SC3	Parvalbumin_GAD67	14	27.0602	0.47229	0.3686
FCD12-2	Dync1h1(-/+)	SC3	Parvalbumin_GAD67	15	13.8327	0.241426	1
FCD12-2	Dync1h1(-/+)	SC3	Parvalbumin_GAD67	16	23.2442	0.405688	0.09412
FCD12-2	Dync1h1(-/+)	SC3	Parvalbumin_GAD67	17	30.1835	0.526801	0.2902
FCD12-2	Dync1h1(-/+)	SC3	Parvalbumin_GAD67	18	27.5228	0.480363	0.1961
FCD12-2	Dync1h1(-/+)	SC3	Parvalbumin_GAD67	19	18.752	0.327284	0.8627
FCD12-2	Dync1h1(-/+)	SC3	Parvalbumin_GAD67	20	26.7004	0.46601	0.1451
FCD12-2	Dync1h1(-/+)	SC3	Parvalbumin_GAD67	21	69.6708	1.21598	1
FCD12-2	Dync1h1(-/+)	SC3	Parvalbumin_GAD67	22	25.5741	0.446352	0.349
FCD12-2	Dync1h1(-/+)	SC3	Parvalbumin_GAD67	23	24.0437	0.419642	0.5255
FCD12-2	Dync1h1(-/+)	SC3	Parvalbumin_GAD67	24	25.8765	0.45163	0.4353
FCD12-2	Dync1h1(-/+)	SC3	Parvalbumin_GAD67	25	63.9472	1.11609	1
FCD12-2	Dync1h1(-/+)	SC3	Parvalbumin_GAD67	26	48.5876	0.848014	0.9294
FCD12-2	Dync1h1(-/+)	SC3	Parvalbumin_GAD67	27	58.3437	1.01829	1
FCD12-2	Dync1h1(-/+)	SC3	Parvalbumin_GAD67	28	33.3159	0.581472	0.3804
FCD12-2	Dync1h1(-/+)	SC3	Parvalbumin_GAD67	29	31.9568	0.557751	0.4549
FCD12-2	Dync1h1(-/+)	SC3	Parvalbumin_GAD67	30	65.7119	1.14689	1
FCD12-2	Dync1h1(-/+)	SC3	Parvalbumin_GAD67	31	69.9544	1.22093	1
FCD12-2	Dync1h1(-/+)	SC3	Parvalbumin_GAD67	32	55.2622	0.964507	1
FCD12-2	Dync1h1(-/+)	SC3	Parvalbumin_GAD67	33	48.1581	0.840517	1
FCD12-2	Dync1h1(-/+)	SC3	Parvalbumin_GAD67	34	39.076	0.682005	0.8784
FCD12-2	Dync1h1(-/+)	SC3	Parvalbumin_GAD67	35	26.0615	0.454859	1
FCD12-2	Dync1h1(-/+)	SC3	Parvalbumin_GAD67	36	46.412	0.810042	0.9137
FCD12-2	Dync1h1(-/+)	SC3	Parvalbumin_GAD67	37	52.4638	0.915666	1
FCD12-2	Dync1h1(-/+)	SC3	Parvalbumin_GAD67	38	46.0702	0.804077	1
FCD12-2	Dync1h1(-/+)	SC39	ChAT_GAD67	1	-65.9349	-1.15078	0.7529
FCD12-2	Dync1h1(-/+)	SC39	ChAT_GAD67	2	12.573	0.21944	0.5137
FCD12-2	Dync1h1(-/+)	SC39	ChAT_GAD67	3	50.8996	0.888366	1
FCD12-2	Dync1h1(-/+)	SC39	ChAT_GAD67	4	28.0788	0.490068	1
FCD12-2	Dync1h1(-/+)	SC39	ChAT_GAD67	5	34.096	0.595087	1
FCD12-2	Dync1h1(-/+)	SC39	ChAT_GAD67	6	31.0303	0.541581	1
FCD12-2	Dync1h1(-/+)	SC39	Parvalbumin_Calbindin	1	272.92	4.76334	1
FCD12-2	Dync1h1(-/+)	SC39	Parvalbumin_Calbindin	2	270.801	4.72636	1
FCD12-2	Dync1h1(-/+)	SC39	Parvalbumin_Calbindin	3	-84.7635	-1.4794	1
FCD12-2	Dync1h1(-/+)	SC39	Parvalbumin_Calbindin	4	330.99	5.77687	0.8549
FCD12-2	Dync1h1(-/+)	SC39	Parvalbumin_Calbindin	5	327.08	5.70862	0.498
FCD12-2	Dync1h1(-/+)	SC39	Parvalbumin_Calbindin	6	15.1835	0.265002	1
FCD12-2	Dync1h1(-/+)	SC39	Parvalbumin_Calbindin	7	17.3695	0.303155	1
FCD12-2	Dync1h1(-/+)	SC39	Parvalbumin_Calbindin	8	39.9374	0.697039	1
FCD12-2	Dync1h1(-/+)	SC39	Parvalbumin_Calbindin	9	55.8977	0.975599	1
FCD12-2	Dync1h1(-/+)	SC39	Parvalbumin_GAD67	1	-76.7947	-1.34032	1
FCD12-2	Dync1h1(-/+)	SC39	Parvalbumin_GAD67	2	319.322	5.57322	0.4588
FCD12-2	Dync1h1(-/+)	SC39	Parvalbumin_GAD67	3	328.979	5.74176	0.7608
FCD12-2	Dync1h1(-/+)	SC39	Parvalbumin_GAD67	4	-36.5411	-0.637763	0.5569
FCD12-2	Dync1h1(-/+)	SC39	Parvalbumin_GAD67	5	327.08	5.70862	0.498
FCD12-2	Dync1h1(-/+)	SC39	Parvalbumin_GAD67	6	-30.358	-0.529847	0.8
FCD12-2	Dync1h1(-/+)	SC39	Parvalbumin_GAD67	7	284.98	4.97385	1
FCD12-2	Dync1h1(-/+)	SC39	Parvalbumin_GAD67	8	-88.0181	-1.53621	0.9843
FCD12-2	Dync1h1(-/+)	SC39	Parvalbumin_GAD67	9	348.425	6.08117	0.8392
FCD12-2	Dync1h1(-/+)	SC39	Parvalbumin_GAD67	10	346.92	6.0549	0.251
FCD12-2	Dync1h1(-/+)	SC39	Parvalbumin_GAD67	11	-26.5083	-0.462657	0.3216
FCD12-2	Dync1h1(-/+)	SC39	Parvalbumin_GAD67	12	-13.4366	-0.234513	0.498
FCD12-2	Dync1h1(-/+)	SC39	Parvalbumin_GAD67	13	353.796	6.17491	0.7686
FCD12-2	Dync1h1(-/+)	SC39	Parvalbumin_GAD67	14	352.242	6.14779	0.2745
FCD12-2	Dync1h1(-/+)	SC39	Parvalbumin_GAD67	15	-6.5231	-0.11385	0.4627
FCD12-2	Dync1h1(-/+)	SC39	Parvalbumin_GAD67	16	276.774	4.83061	0.5176
FCD12-2	Dync1h1(-/+)	SC39	Parvalbumin_GAD67	17	354.827	6.19291	0.04706
FCD12-2	Dync1h1(-/+)	SC39	Parvalbumin_GAD67	18	357.341	6.23677	0.6118
FCD12-2	Dync1h1(-/+)	SC39	Parvalbumin_GAD67	19	-7.3302	-0.127936	0.5059
FCD12-2	Dync1h1(-/+)	SC39	Parvalbumin_GAD67	20	358.149	6.25087	0.4824
FCD12-2	Dync1h1(-/+)	SC39	Parvalbumin_GAD67	21	-3.2183	-0.0561699	0.3255
FCD12-2	Dync1h1(-/+)	SC39	Parvalbumin_GAD67	22	-0.3162	-0.00551873	0.251
FCD12-2	Dync1h1(-/+)	SC39	Parvalbumin_GAD67	23	15.0712	0.263042	0.5373
FCD12-2	Dync1h1(-/+)	SC39	Parvalbumin_GAD67	24	75.1464	1.31155	0.9294
FCD12-2	Dync1h1(-/+)	SC39	Parvalbumin_GAD67	25	9.9058	0.172889	0.5098
FCD12-2	Dync1h1(-/+)	SC39	Parvalbumin_GAD67	26	19.2395	0.335793	0.2353
FCD12-2	Dync1h1(-/+)	SC39	Parvalbumin_GAD67	27	8.1403	0.142075	1
FCD12-2	Dync1h1(-/+)	SC39	Parvalbumin_GAD67	28	28.8539	0.503596	0.5529
FCD12-2	Dync1h1(-/+)	SC39	Parvalbumin_GAD67	29	25.5597	0.446101	0.4235
FCD12-2	Dync1h1(-/+)	SC39	Parvalbumin_GAD67	30	9.9393	0.173474	1
FCD12-2	Dync1h1(-/+)	SC39	Parvalbumin_GAD67	31	23.6557	0.41287	0.2157
FCD12-2	Dync1h1(-/+)	SC39	Parvalbumin_GAD67	32	23.8265	0.415851	0.1725
FCD12-2	Dync1h1(-/+)	SC39	Parvalbumin_GAD67	33	22.4018	0.390985	0.09412
FCD12-2	Dync1h1(-/+)	SC39	Parvalbumin_GAD67	34	18.7907	0.32796	0.2196
FCD12-2	Dync1h1(-/+)	SC39	Parvalbumin_GAD67	35	59.0629	1.03084	0.9882
FCD12-2	Dync1h1(-/+)	SC39	Parvalbumin_GAD67	36	72.1066	1.2585	1
FCD12-2	Dync1h1(-/+)	SC39	Parvalbumin_GAD67	37	32.4228	0.565885	0.4824
FCD12-2	Dync1h1(-/+)	SC39	Parvalbumin_GAD67	38	89.4506	1.56121	1
FCD12-2	Dync1h1(-/+)	SC39	Parvalbumin_GAD67	39	38.1246	0.6654	0.5961
FCD12-2	Dync1h1(-/+)	SC39	Parvalbumin_GAD67	40	24.4315	0.42641	0.1882
FCD12-2	Dync1h1(-/+)	SC39	Parvalbumin_GAD67	41	37.3611	0.652074	0.5098
FCD12-2	Dync1h1(-/+)	SC39	Parvalbumin_GAD67	42	27.1331	0.473562	0.2745
FCD12-2	Dync1h1(-/+)	SC39	Parvalbumin_GAD67	43	61.8233	1.07902	1
FCD12-2	Dync1h1(-/+)	SC39	Parvalbumin_GAD67	44	18.7717	0.327628	1
FCD12-2	Dync1h1(-/+)	SC39	Parvalbumin_GAD67	45	44.7511	0.781054	0.6863
FCD12-2	Dync1h1(-/+)	SC39	Parvalbumin_GAD67	46	28.7463	0.501718	0.3373
FCD12-2	Dync1h1(-/+)	SC39	Parvalbumin_GAD67	47	36.3039	0.633623	0.5373
FCD12-2	Dync1h1(-/+)	SC39	Parvalbumin_GAD67	48	25.2724	0.441087	0.851
FCD12-2	Dync1h1(-/+)	SC39	Parvalbumin_GAD67	49	64.4199	1.12434	1
FCD12-2	Dync1h1(-/+)	SC39	Parvalbumin_GAD67	50	32.3801	0.565139	0.5059
FCD12-2	Dync1h1(-/+)	SC39	Parvalbumin_GAD67	51	54.4515	0.950358	0.8902
FCD12-2	Dync1h1(-/+)	SC39	Parvalbumin_GAD67	52	84.4293	1.47357	1
FCD12-2	Dync1h1(-/+)	SC39	Parvalbumin_GAD67	53	33.437	0.583586	0.4275
FCD12-2	Dync1h1(-/+)	SC39	Parvalbumin_GAD67	54	86.8095	1.51511	1
FCD12-2	Dync1h1(-/+)	SC39	Parvalbumin_GAD67	55	48.6265	0.848693	0.8745
FCD12-2	Dync1h1(-/+)	SC39	Parvalbumin_GAD67	56	61.5266	1.07384	1
FCD12-2	Dync1h1(-/+)	SC39	Parvalbumin_GAD67	57	81.4891	1.42225	1
FCD12-2	Dync1h1(-/+)	SC39	Parvalbumin_GAD67	58	26.309	0.459179	1
FCD12-2	Dync1h1(-/+)	SC39	Parvalbumin_GAD67	59	50.794	0.886523	1
FCD12-2	Dync1h1(-/+)	SC39	Parvalbumin_GAD67	60	34.1581	0.596171	0.8235
FCD12-2	Dync1h1(-/+)	SC39	Parvalbumin_GAD67	61	65.6937	1.14657	1
FCD12-2	Dync1h1(-/+)	SC39	Parvalbumin_GAD67	62	76.5268	1.33564	1
FCD12-2	Dync1h1(-/+)	SC39	Parvalbumin_GAD67	63	42.8856	0.748495	1
FCD12-2	Dync1h1(-/+)	SC39	Parvalbumin_GAD67	64	59.889	1.04526	1
FCD12-2	Dync1h1(-/+)	SC39	Parvalbumin_GAD67	65	39.9374	0.697039	1
FCD12-2	Dync1h1(-/+)	SC39	Parvalbumin_GAD67	66	30.845	0.538347	1
FCD12-2	Dync1h1(-/+)	SC39	Parvalbumin_GAD67	67	38.6029	0.673748	1
FCD12-2	Dync1h1(-/+)	SC39	Parvalbumin_GAD67	68	55.8977	0.975599	1
FCD12-2	Dync1h1(-/+)	SC58	ChAT_GAD67	1	337.317	5.8873	1
FCD12-2	Dync1h1(-/+)	SC58	ChAT_GAD67	2	344.711	6.01634	1
FCD12-2	Dync1h1(-/+)	SC58	ChAT_GAD67	3	53.5763	0.935083	1
FCD12-2	Dync1h1(-/+)	SC58	ChAT_GAD67	4	44.3475	0.77401	0.9373
FCD12-2	Dync1h1(-/+)	SC58	ChAT_GAD67	5	21.9629	0.383325	0.4353
FCD12-2	Dync1h1(-/+)	SC58	ChAT_GAD67	6	16.3791	0.285869	0.6157
FCD12-2	Dync1h1(-/+)	SC58	ChAT_GAD67	7	10.159	0.177308	1
FCD12-2	Dync1h1(-/+)	SC58	ChAT_GAD67	8	21.3278	0.37224	0.6039
FCD12-2	Dync1h1(-/+)	SC58	ChAT_GAD67	9	25.7033	0.448607	0.9882
FCD12-2	Dync1h1(-/+)	SC58	ChAT_GAD67	10	24.7133	0.431328	1
FCD12-2	Dync1h1(-/+)	SC58	ChAT_GAD67	11	27.5749	0.481273	1
FCD12-2	Dync1h1(-/+)	SC58	ChAT_GAD67	12	42.829	0.747507	1
FCD12-2	Dync1h1(-/+)	SC58	ChAT_GAD67	13	32.3221	0.564127	1
FCD12-2	Dync1h1(-/+)	SC58	ChAT_GAD67	14	49.1364	0.857592	1
FCD12-2	Dync1h1(-/+)	SC58	ChAT_GAD67	15	39.3236	0.686326	1
FCD12-2	Dync1h1(-/+)	SC58	ChAT_GAD67	16	39.4164	0.687946	1
FCD12-2	Dync1h1(-/+)	SC58	Parvalbumin_Calbindin	1	-51.4372	-0.897748	0.7882
FCD12-2	Dync1h1(-/+)	SC58	Parvalbumin_Calbindin	2	21.9917	0.383828	0.4392
FCD12-2	Dync1h1(-/+)	SC58	Parvalbumin_Calbindin	3	56.7541	0.990546	1
FCD12-2	Dync1h1(-/+)	SC58	Parvalbumin_Calbindin	4	33.9398	0.592361	1
FCD12-2	Dync1h1(-/+)	SC58	Parvalbumin_Calbindin	5	54.385	0.949197	1
FCD12-2	Dync1h1(-/+)	SC58	Parvalbumin_Calbindin	6	34.9192	0.609455	1
FCD12-2	Dync1h1(-/+)	SC58	Parvalbumin_GAD67	1	320.201	5.58857	0.6863
FCD12-2	Dync1h1(-/+)	SC58	Parvalbumin_GAD67	2	327.087	5.70875	0.9373
FCD12-2	Dync1h1(-/+)	SC58	Parvalbumin_GAD67	3	-26.8928	-0.469368	0.7647
FCD12-2	Dync1h1(-/+)	SC58	Parvalbumin_GAD67	4	340.647	5.94542	1
FCD12-2	Dync1h1(-/+)	SC58	Parvalbumin_GAD67	5	336.119	5.86638	0.2353
FCD12-2	Dync1h1(-/+)	SC58	Parvalbumin_GAD67	6	345.182	6.02456	0.8824
FCD12-2	Dync1h1(-/+)	SC58	Parvalbumin_GAD67	7	350.729	6.12138	1
FCD12-2	Dync1h1(-/+)	SC58	Parvalbumin_GAD67	8	350.869	6.12381	1
FCD12-2	Dync1h1(-/+)	SC58	Parvalbumin_GAD67	9	-11.1885	-0.195276	0.2078
FCD12-2	Dync1h1(-/+)	SC58	Parvalbumin_GAD67	10	352.51	6.15247	0.03922
FCD12-2	Dync1h1(-/+)	SC58	Parvalbumin_GAD67	11	357.17	6.2338	1
FCD12-2	Dync1h1(-/+)	SC58	Parvalbumin_GAD67	12	0.06566	0.00114598	1
FCD12-2	Dync1h1(-/+)	SC58	Parvalbumin_GAD67	13	0.5542	0.00967261	1
FCD12-2	Dync1h1(-/+)	SC58	Parvalbumin_GAD67	14	2.0347	0.0355122	0.7137
FCD12-2	Dync1h1(-/+)	SC58	Parvalbumin_GAD67	15	6.3203	0.11031	0.3216
FCD12-2	Dync1h1(-/+)	SC58	Parvalbumin_GAD67	16	2.2976	0.0401007	1
FCD12-2	Dync1h1(-/+)	SC58	Parvalbumin_GAD67	17	48.3675	0.844172	0.8275
FCD12-2	Dync1h1(-/+)	SC58	Parvalbumin_GAD67	18	8.5524	0.149268	0.07843
FCD12-2	Dync1h1(-/+)	SC58	Parvalbumin_GAD67	19	11.6288	0.202961	0.1059
FCD12-2	Dync1h1(-/+)	SC58	Parvalbumin_GAD67	20	20.1773	0.35216	0.451
FCD12-2	Dync1h1(-/+)	SC58	Parvalbumin_GAD67	21	21.9917	0.383828	0.4392
FCD12-2	Dync1h1(-/+)	SC58	Parvalbumin_GAD67	22	13.1584	0.229657	0.2549
FCD12-2	Dync1h1(-/+)	SC58	Parvalbumin_GAD67	23	14.5653	0.254212	0.2902
FCD12-2	Dync1h1(-/+)	SC58	Parvalbumin_GAD67	24	15.3002	0.267039	0.2118
FCD12-2	Dync1h1(-/+)	SC58	Parvalbumin_GAD67	25	13.7173	0.239412	0.6039
FCD12-2	Dync1h1(-/+)	SC58	Parvalbumin_GAD67	26	15.3969	0.268727	1
FCD12-2	Dync1h1(-/+)	SC58	Parvalbumin_GAD67	27	12.3571	0.215672	1
FCD12-2	Dync1h1(-/+)	SC58	Parvalbumin_GAD67	28	37.0686	0.646969	0.5725
FCD12-2	Dync1h1(-/+)	SC58	Parvalbumin_GAD67	29	17.5828	0.306878	0.7569
FCD12-2	Dync1h1(-/+)	SC58	Parvalbumin_GAD67	30	71.2969	1.24437	1
FCD12-2	Dync1h1(-/+)	SC58	Parvalbumin_GAD67	31	30.2356	0.527711	0.5176
FCD12-2	Dync1h1(-/+)	SC58	Parvalbumin_GAD67	32	26.186	0.457032	0.6902
FCD12-2	Dync1h1(-/+)	SC58	Parvalbumin_GAD67	33	25.1455	0.438872	0.7882
FCD12-2	Dync1h1(-/+)	SC58	Parvalbumin_GAD67	34	21.0693	0.367729	1
FCD12-2	Dync1h1(-/+)	SC58	Parvalbumin_GAD67	35	24.7158	0.431372	1
FCD12-2	Dync1h1(-/+)	SC58	Parvalbumin_GAD67	36	59.9226	1.04585	1
FCD12-2	Dync1h1(-/+)	SC58	Parvalbumin_GAD67	37	42.2894	0.738089	0.9961
FCD12-2	Dync1h1(-/+)	SC58	Parvalbumin_GAD67	38	44.2118	0.771641	1
FCD12-2	Dync1h1(-/+)	SC58	Parvalbumin_GAD67	39	27.5745	0.481266	1
FCD12-2	Dync1h1(-/+)	SC58	Parvalbumin_GAD67	40	56.7541	0.990546	1
FCD12-2	Dync1h1(-/+)	SC58	Parvalbumin_GAD67	41	32.325	0.564178	1
FCD12-2	Dync1h1(-/+)	SC58	Parvalbumin_GAD67	42	33.9398	0.592361	1
FCD12-2	Dync1h1(-/+)	SC58	Parvalbumin_GAD67	43	54.385	0.949197	1
FCD12-2	Dync1h1(-/+)	SC58	Parvalbumin_GAD67	44	34.9192	0.609455	1
FCD12-2	Dync1h1(-/+)	SC70	ChAT_GAD67	1	26.4368	0.461409	1
FCD12-2	Dync1h1(-/+)	SC70	ChAT_GAD67	2	32.8607	0.573527	0.8392
FCD12-2	Dync1h1(-/+)	SC70	ChAT_GAD67	3	34.2709	0.59814	0.9961
FCD12-2	Dync1h1(-/+)	SC70	ChAT_GAD67	4	38.391	0.670049	1
FCD12-2	Dync1h1(-/+)	SC70	ChAT_GAD67	5	28.6481	0.500004	1
FCD12-2	Dync1h1(-/+)	SC70	Parvalbumin_Calbindin	1	34.7937	0.607265	0.7961
FCD12-2	Dync1h1(-/+)	SC70	Parvalbumin_Calbindin	2	46.2554	0.807309	1
FCD12-2	Dync1h1(-/+)	SC70	Parvalbumin_Calbindin	3	56.5906	0.987692	1
FCD12-2	Dync1h1(-/+)	SC70	Parvalbumin_Calbindin	4	59.9918	1.04705	1
FCD12-2	Dync1h1(-/+)	SC70	Parvalbumin_Calbindin	5	58.7742	1.0258	1
FCD12-2	Dync1h1(-/+)	SC70	Parvalbumin_GAD67	1	-34.5697	-0.603355	0.4784
FCD12-2	Dync1h1(-/+)	SC70	Parvalbumin_GAD67	2	-18.3202	-0.319748	0.4784
FCD12-2	Dync1h1(-/+)	SC70	Parvalbumin_GAD67	3	-27.5176	-0.480273	0.2549
FCD12-2	Dync1h1(-/+)	SC70	Parvalbumin_GAD67	4	339.488	5.92519	0.2314
FCD12-2	Dync1h1(-/+)	SC70	Parvalbumin_GAD67	5	347.467	6.06444	0.2353
FCD12-2	Dync1h1(-/+)	SC70	Parvalbumin_GAD67	6	355.116	6.19794	0.1569
FCD12-2	Dync1h1(-/+)	SC70	Parvalbumin_GAD67	7	5.091	0.0888547	0.2196
FCD12-2	Dync1h1(-/+)	SC70	Parvalbumin_GAD67	8	9.8516	0.171943	0.3451
FCD12-2	Dync1h1(-/+)	SC70	Parvalbumin_GAD67	9	51.2604	0.894663	0.8706
FCD12-2	Dync1h1(-/+)	SC70	Parvalbumin_GAD67	10	42.6402	0.744212	0.6667
FCD12-2	Dync1h1(-/+)	SC70	Parvalbumin_GAD67	11	23.1734	0.404452	0.502
FCD12-2	Dync1h1(-/+)	SC70	Parvalbumin_GAD67	12	72.4225	1.26401	1
FCD12-2	Dync1h1(-/+)	SC70	Parvalbumin_GAD67	13	58.2633	1.01689	1
FCD12-2	Dync1h1(-/+)	SC70	Parvalbumin_GAD67	14	38.2104	0.666897	0.5804
FCD12-2	Dync1h1(-/+)	SC70	Parvalbumin_GAD67	15	29.1813	0.50931	1
FCD12-2	Dync1h1(-/+)	SC70	Parvalbumin_GAD67	16	60.7456	1.06021	1
FCD12-2	Dync1h1(-/+)	SC70	Parvalbumin_GAD67	17	33.766	0.589328	0.9725
FCD12-2	Dync1h1(-/+)	SC70	Parvalbumin_GAD67	18	38.3042	0.668534	1
FCD12-2	Dync1h1(-/+)	SC70	Parvalbumin_GAD67	19	38.1881	0.666508	1
FCD12-2	Dync1h1(-/+)	SC70	Parvalbumin_GAD67	20	56.5906	0.987692	1
FCD12-2	Dync1h1(-/+)	SC70	Parvalbumin_GAD67	21	49.233	0.859278	1
FCD12-2	Dync1h1(-/+)	SC70	Parvalbumin_GAD67	22	58.7742	1.0258	1
FCD12-2	Dync1h1(-/+)	SC82	ChAT_GAD67	1	-30.3329	-0.529409	0.9804
FCD12-2	Dync1h1(-/+)	SC82	ChAT_GAD67	2	350.196	6.11207	1
FCD12-2	Dync1h1(-/+)	SC82	ChAT_GAD67	3	36.5016	0.637073	0.4157
FCD12-2	Dync1h1(-/+)	SC82	ChAT_GAD67	4	47.0287	0.820806	0.8863
FCD12-2	Dync1h1(-/+)	SC82	ChAT_GAD67	5	51.9392	0.90651	1
FCD12-2	Dync1h1(-/+)	SC82	ChAT_GAD67	6	40.0688	0.699332	1
FCD12-2	Dync1h1(-/+)	SC82	ChAT_GAD67	7	49.3095	0.860613	1
FCD12-2	Dync1h1(-/+)	SC82	Parvalbumin_Calbindin	1	335.259	5.85136	0.8824
FCD12-2	Dync1h1(-/+)	SC82	Parvalbumin_Calbindin	2	-38.0031	-0.663279	0.4549
FCD12-2	Dync1h1(-/+)	SC82	Parvalbumin_Calbindin	3	-16.1689	-0.282201	0.2078
FCD12-2	Dync1h1(-/+)	SC82	Parvalbumin_Calbindin	4	5.9488	0.103826	0.3686
FCD12-2	Dync1h1(-/+)	SC82	Parvalbumin_Calbindin	5	89.7842	1.56703	1
FCD12-2	Dync1h1(-/+)	SC82	Parvalbumin_Calbindin	6	47.991	0.837601	0.902
FCD12-2	Dync1h1(-/+)	SC82	Parvalbumin_Calbindin	7	52.5782	0.917663	1
FCD12-2	Dync1h1(-/+)	SC82	Parvalbumin_Calbindin	8	50.4492	0.880505	0.9608
FCD12-2	Dync1h1(-/+)	SC82	Parvalbumin_Calbindin	9	44.3449	0.773965	1
FCD12-2	Dync1h1(-/+)	SC82	Parvalbumin_Calbindin	10	60.8463	1.06197	1
FCD12-2	Dync1h1(-/+)	SC82	Parvalbumin_Calbindin	11	43.1469	0.753055	1
FCD12-2	Dync1h1(-/+)	SC82	Parvalbumin_GAD67	1	331.421	5.78438	0.9373
FCD12-2	Dync1h1(-/+)	SC82	Parvalbumin_GAD67	2	339.563	5.92649	1
FCD12-2	Dync1h1(-/+)	SC82	Parvalbumin_GAD67	3	326.772	5.70324	0.2706
FCD12-2	Dync1h1(-/+)	SC82	Parvalbumin_GAD67	4	274.262	4.78677	1
FCD12-2	Dync1h1(-/+)	SC82	Parvalbumin_GAD67	5	335.259	5.85136	0.8824
FCD12-2	Dync1h1(-/+)	SC82	Parvalbumin_GAD67	6	341.383	5.95825	1
FCD12-2	Dync1h1(-/+)	SC82	Parvalbumin_GAD67	7	324.825	5.66927	0.2706
FCD12-2	Dync1h1(-/+)	SC82	Parvalbumin_GAD67	8	338.391	5.90603	0.702
FCD12-2	Dync1h1(-/+)	SC82	Parvalbumin_GAD67	9	334.137	5.83178	0.0549
FCD12-2	Dync1h1(-/+)	SC82	Parvalbumin_GAD67	10	-38.0031	-0.663279	0.4549
FCD12-2	Dync1h1(-/+)	SC82	Parvalbumin_GAD67	11	348.777	6.08731	0.6627
FCD12-2	Dync1h1(-/+)	SC82	Parvalbumin_GAD67	12	-39.2826	-0.685611	0.6902
FCD12-2	Dync1h1(-/+)	SC82	Parvalbumin_GAD67	13	353.141	6.16348	1
FCD12-2	Dync1h1(-/+)	SC82	Parvalbumin_GAD67	14	353.479	6.16937	1
FCD12-2	Dync1h1(-/+)	SC82	Parvalbumin_GAD67	15	-16.1689	-0.282201	0.2078
FCD12-2	Dync1h1(-/+)	SC82	Parvalbumin_GAD67	16	-16.7825	-0.29291	0.3255
FCD12-2	Dync1h1(-/+)	SC82	Parvalbumin_GAD67	17	352.575	6.15359	0
FCD12-2	Dync1h1(-/+)	SC82	Parvalbumin_GAD67	18	-10.8674	-0.189672	0.1725
FCD12-2	Dync1h1(-/+)	SC82	Parvalbumin_GAD67	19	355.248	6.20024	0
FCD12-2	Dync1h1(-/+)	SC82	Parvalbumin_GAD67	20	357.832	6.24535	0.4667
FCD12-2	Dync1h1(-/+)	SC82	Parvalbumin_GAD67	21	359.311	6.27117	0.6471
FCD12-2	Dync1h1(-/+)	SC82	Parvalbumin_GAD67	22	2.7965	0.0488081	0.08235
FCD12-2	Dync1h1(-/+)	SC82	Parvalbumin_GAD67	23	5.8647	0.102358	0.1059
FCD12-2	Dync1h1(-/+)	SC82	Parvalbumin_GAD67	24	7.9722	0.139141	0
FCD12-2	Dync1h1(-/+)	SC82	Parvalbumin_GAD67	25	27.97	0.488169	0.6118
FCD12-2	Dync1h1(-/+)	SC82	Parvalbumin_GAD67	26	11.6681	0.203647	0
FCD12-2	Dync1h1(-/+)	SC82	Parvalbumin_GAD67	27	33.9649	0.592799	0.6902
FCD12-2	Dync1h1(-/+)	SC82	Parvalbumin_GAD67	28	8.1022	0.14141	0.9686
FCD12-2	Dync1h1(-/+)	SC82	Parvalbumin_GAD67	29	30.6747	0.535375	0.4667
FCD12-2	Dync1h1(-/+)	SC82	Parvalbumin_GAD67	30	25.3611	0.442635	0.2549
FCD12-2	Dync1h1(-/+)	SC82	Parvalbumin_GAD67	31	89.7842	1.56703	1
FCD12-2	Dync1h1(-/+)	SC82	Parvalbumin_GAD67	32	45.231	0.78943	0.698
FCD12-2	Dync1h1(-/+)	SC82	Parvalbumin_GAD67	33	84.0748	1.46738	1
FCD12-2	Dync1h1(-/+)	SC82	Parvalbumin_GAD67	34	29.3324	0.511947	0.1176
FCD12-2	Dync1h1(-/+)	SC82	Parvalbumin_GAD67	35	36.7691	0.641742	0.3882
FCD12-2	Dync1h1(-/+)	SC82	Parvalbumin_GAD67	36	66.7496	1.165	1
FCD12-2	Dync1h1(-/+)	SC82	Parvalbumin_GAD67	37	41.3738	0.722109	0.4706
FCD12-2	Dync1h1(-/+)	SC82	Parvalbumin_GAD67	38	60.5327	1.05649	1
FCD12-2	Dync1h1(-/+)	SC82	Parvalbumin_GAD67	39	37.1877	0.649048	0.3922
FCD12-2	Dync1h1(-/+)	SC82	Parvalbumin_GAD67	40	28.7785	0.50228	0.1804
FCD12-2	Dync1h1(-/+)	SC82	Parvalbumin_GAD67	41	25.3394	0.442256	0.6784
FCD12-2	Dync1h1(-/+)	SC82	Parvalbumin_GAD67	42	29.4168	0.51342	0.302
FCD12-2	Dync1h1(-/+)	SC82	Parvalbumin_GAD67	43	28.6771	0.50051	0.702
FCD12-2	Dync1h1(-/+)	SC82	Parvalbumin_GAD67	44	59.8685	1.0449	1
FCD12-2	Dync1h1(-/+)	SC82	Parvalbumin_GAD67	45	34.0831	0.594862	0.5725
FCD12-2	Dync1h1(-/+)	SC82	Parvalbumin_GAD67	46	27.6828	0.483156	0.9961
FCD12-2	Dync1h1(-/+)	SC82	Parvalbumin_GAD67	47	66.4266	1.15936	1
FCD12-2	Dync1h1(-/+)	SC82	Parvalbumin_GAD67	48	47.991	0.837601	0.902
FCD12-2	Dync1h1(-/+)	SC82	Parvalbumin_GAD67	49	42.5533	0.742695	0.7137
FCD12-2	Dync1h1(-/+)	SC82	Parvalbumin_GAD67	50	68.8443	1.20156	1
FCD12-2	Dync1h1(-/+)	SC82	Parvalbumin_GAD67	51	50.4492	0.880505	0.9608
FCD12-2	Dync1h1(-/+)	SC82	Parvalbumin_GAD67	52	62.0303	1.08263	1
FCD12-2	Dync1h1(-/+)	SC82	Parvalbumin_GAD67	53	37.3032	0.651064	0.8
FCD12-2	Dync1h1(-/+)	SC82	Parvalbumin_GAD67	54	40.2359	0.702249	1
FCD12-2	Dync1h1(-/+)	SC82	Parvalbumin_GAD67	55	64.6445	1.12826	1
FCD12-2	Dync1h1(-/+)	SC82	Parvalbumin_GAD67	56	43.1469	0.753055	1
FCD12-3	Dync1h1(-/Loa)	SC109	ChAT_GAD67	1	280.76	4.90018	0.9176
FCD12-3	Dync1h1(-/Loa)	SC109	ChAT_GAD67	2	307.622	5.36901	0.4196
FCD12-3	Dync1h1(-/Loa)	SC109	ChAT_GAD67	3	-30.8839	-0.539026	0.8745
FCD12-3	Dync1h1(-/Loa)	SC109	ChAT_GAD67	4	353.713	6.17346	1
FCD12-3	Dync1h1(-/Loa)	SC109	ChAT_GAD67	5	357.415	6.23806	1
FCD12-3	Dync1h1(-/Loa)	SC109	ChAT_GAD67	6	21.6946	0.378642	1
FCD12-3	Dync1h1(-/Loa)	SC109	ChAT_GAD67	7	35.2172	0.614656	0.4471
FCD12-3	Dync1h1(-/Loa)	SC109	ChAT_GAD67	8	41.8973	0.731246	0.8431
FCD12-3	Dync1h1(-/Loa)	SC109	ChAT_GAD67	9	49.499	0.863921	1
FCD12-3	Dync1h1(-/Loa)	SC109	ChAT_GAD67	10	47.2067	0.823912	1
FCD12-3	Dync1h1(-/Loa)	SC109	ChAT_GAD67	11	33.0534	0.576891	1
FCD12-3	Dync1h1(-/Loa)	SC109	ChAT_GAD67	12	32.9835	0.575671	1
FCD12-3	Dync1h1(-/Loa)	SC109	Parvalbumin_Calbindin	1	321.45	5.61036	0.3059
FCD12-3	Dync1h1(-/Loa)	SC109	Parvalbumin_Calbindin	2	348.136	6.07611	0.2824
FCD12-3	Dync1h1(-/Loa)	SC109	Parvalbumin_Calbindin	3	18.3763	0.320727	0.1373
FCD12-3	Dync1h1(-/Loa)	SC109	Parvalbumin_Calbindin	4	7.0035	0.122234	1
FCD12-3	Dync1h1(-/Loa)	SC109	Parvalbumin_Calbindin	5	17.2082	0.30034	0.8627
FCD12-3	Dync1h1(-/Loa)	SC109	Parvalbumin_Calbindin	6	14.8677	0.25949	1
FCD12-3	Dync1h1(-/Loa)	SC109	Parvalbumin_Calbindin	7	22.4418	0.391683	1
FCD12-3	Dync1h1(-/Loa)	SC109	Parvalbumin_Calbindin	8	24.3332	0.424694	1
FCD12-3	Dync1h1(-/Loa)	SC109	Parvalbumin_Calbindin	9	37.4414	0.653476	0.6078
FCD12-3	Dync1h1(-/Loa)	SC109	Parvalbumin_Calbindin	10	33.7517	0.589078	1
FCD12-3	Dync1h1(-/Loa)	SC109	Parvalbumin_GAD67	1	332.021	5.79486	1
FCD12-3	Dync1h1(-/Loa)	SC109	Parvalbumin_GAD67	2	321.45	5.61036	0.3059
FCD12-3	Dync1h1(-/Loa)	SC109	Parvalbumin_GAD67	3	345.772	6.03486	0.8392
FCD12-3	Dync1h1(-/Loa)	SC109	Parvalbumin_GAD67	4	-67.5045	-1.17818	1
FCD12-3	Dync1h1(-/Loa)	SC109	Parvalbumin_GAD67	5	353.199	6.16448	1
FCD12-3	Dync1h1(-/Loa)	SC109	Parvalbumin_GAD67	6	349.428	6.09867	0.02353
FCD12-3	Dync1h1(-/Loa)	SC109	Parvalbumin_GAD67	7	-48.5963	-0.848165	0.8118
FCD12-3	Dync1h1(-/Loa)	SC109	Parvalbumin_GAD67	8	354.159	6.18124	0
FCD12-3	Dync1h1(-/Loa)	SC109	Parvalbumin_GAD67	9	358.536	6.25764	0.4706
FCD12-3	Dync1h1(-/Loa)	SC109	Parvalbumin_GAD67	10	357.868	6.24597	0
FCD12-3	Dync1h1(-/Loa)	SC109	Parvalbumin_GAD67	11	-1.4627	-0.0255289	0.451
FCD12-3	Dync1h1(-/Loa)	SC109	Parvalbumin_GAD67	12	358.475	6.25657	0
FCD12-3	Dync1h1(-/Loa)	SC109	Parvalbumin_GAD67	13	-3.427	-0.0598124	0.5686
FCD12-3	Dync1h1(-/Loa)	SC109	Parvalbumin_GAD67	14	359.46	6.27376	0
FCD12-3	Dync1h1(-/Loa)	SC109	Parvalbumin_GAD67	15	3.3051	0.0576849	0.05882
FCD12-3	Dync1h1(-/Loa)	SC109	Parvalbumin_GAD67	16	27.4973	0.479918	0.6196
FCD12-3	Dync1h1(-/Loa)	SC109	Parvalbumin_GAD67	17	18.3763	0.320727	0.1373
FCD12-3	Dync1h1(-/Loa)	SC109	Parvalbumin_GAD67	18	18.4666	0.322303	0
FCD12-3	Dync1h1(-/Loa)	SC109	Parvalbumin_GAD67	19	22.6202	0.394797	0.08235
FCD12-3	Dync1h1(-/Loa)	SC109	Parvalbumin_GAD67	20	28.8783	0.504021	0.2039
FCD12-3	Dync1h1(-/Loa)	SC109	Parvalbumin_GAD67	21	20.2962	0.354236	0.06275
FCD12-3	Dync1h1(-/Loa)	SC109	Parvalbumin_GAD67	22	82.358	1.43742	1
FCD12-3	Dync1h1(-/Loa)	SC109	Parvalbumin_GAD67	23	88.578	1.54598	1
FCD12-3	Dync1h1(-/Loa)	SC109	Parvalbumin_GAD67	24	78.3733	1.36787	1
FCD12-3	Dync1h1(-/Loa)	SC109	Parvalbumin_GAD67	25	37.3904	0.652586	0.5294
FCD12-3	Dync1h1(-/Loa)	SC109	Parvalbumin_GAD67	26	32.3963	0.565422	0.4471
FCD12-3	Dync1h1(-/Loa)	SC109	Parvalbumin_GAD67	27	22.4418	0.391683	1
FCD12-3	Dync1h1(-/Loa)	SC109	Parvalbumin_GAD67	28	64.1601	1.1198	1
FCD12-3	Dync1h1(-/Loa)	SC109	Parvalbumin_GAD67	29	35.1611	0.613677	0.4431
FCD12-3	Dync1h1(-/Loa)	SC109	Parvalbumin_GAD67	30	59.8519	1.04461	0.9725
FCD12-3	Dync1h1(-/Loa)	SC109	Parvalbumin_GAD67	31	24.3332	0.424694	1
FCD12-3	Dync1h1(-/Loa)	SC109	Parvalbumin_GAD67	32	37.4414	0.653476	0.6078
FCD12-3	Dync1h1(-/Loa)	SC109	Parvalbumin_GAD67	33	33.076	0.577285	1
FCD12-3	Dync1h1(-/Loa)	SC109	Parvalbumin_GAD67	34	34.3578	0.599657	1
FCD12-3	Dync1h1(-/Loa)	SC109	Parvalbumin_GAD67	35	32.9194	0.574552	1
FCD12-3	Dync1h1(-/Loa)	SC109	Parvalbumin_GAD67	36	36.733	0.641112	1
FCD12-3	Dync1h1(-/Loa)	SC110	ChAT_GAD67	1	16.0221	0.279638	0.03137
FCD12-3	Dync1h1(-/Loa)	SC110	ChAT_GAD67	2	17.0959	0.29838	0.298
FCD12-3	Dync1h1(-/Loa)	SC110	ChAT_GAD67	3	14.7648	0.257694	1
FCD12-3	Dync1h1(-/Loa)	SC110	ChAT_GAD67	4	23.5552	0.411116	0.02745
FCD12-3	Dync1h1(-/Loa)	SC110	ChAT_GAD67	5	19.2639	0.336218	0.7608
FCD12-3	Dync1h1(-/Loa)	SC110	ChAT_GAD67	6	53.3598	0.931304	0.8314
FCD12-3	Dync1h1(-/Loa)	SC110	ChAT_GAD67	7	19.6894	0.343645	1
FCD12-3	Dync1h1(-/Loa)	SC110	ChAT_GAD67	8	33.2197	0.579793	0.4824
FCD12-3	Dync1h1(-/Loa)	SC110	ChAT_GAD67	9	45.5406	0.794833	0.9765
FCD12-3	Dync1h1(-/Loa)	SC110	ChAT_GAD67	10	45.7343	0.798214	1
FCD12-3	Dync1h1(-/Loa)	SC110	ChAT_GAD67	11	33.47	0.584162	1
FCD12-3	Dync1h1(-/Loa)	SC110	ChAT_GAD67	12	46.819	0.817146	1
FCD12-3	Dync1h1(-/Loa)	SC110	Parvalbumin_Calbindin	1	-29.4655	-0.51427	0.6
FCD12-3	Dync1h1(-/Loa)	SC110	Parvalbumin_Calbindin	2	-31.3766	-0.547625	0.3647
FCD12-3	Dync1h1(-/Loa)	SC110	Parvalbumin_Calbindin	3	-11.9991	-0.209424	0.2235
FCD12-3	Dync1h1(-/Loa)	SC110	Parvalbumin_Calbindin	4	23.5269	0.410622	0.01961
FCD12-3	Dync1h1(-/Loa)	SC110	Parvalbumin_Calbindin	5	77.1792	1.34703	1
FCD12-3	Dync1h1(-/Loa)	SC110	Parvalbumin_Calbindin	6	24.1235	0.421035	0.5922
FCD12-3	Dync1h1(-/Loa)	SC110	Parvalbumin_Calbindin	7	60.1572	1.04994	1
FCD12-3	Dync1h1(-/Loa)	SC110	Parvalbumin_Calbindin	8	49.7983	0.869144	1
FCD12-3	Dync1h1(-/Loa)	SC110	Parvalbumin_Calbindin	9	61.7545	1.07782	1
FCD12-3	Dync1h1(-/Loa)	SC110	Parvalbumin_GAD67	1	-74.6655	-1.30316	0.9176
FCD12-3	Dync1h1(-/Loa)	SC110	Parvalbumin_GAD67	2	-42.15	-0.735656	0.6353
FCD12-3	Dync1h1(-/Loa)	SC110	Parvalbumin_GAD67	3	-38.4119	-0.670414	0.7686
FCD12-3	Dync1h1(-/Loa)	SC110	Parvalbumin_GAD67	4	327.002	5.70725	0.4824
FCD12-3	Dync1h1(-/Loa)	SC110	Parvalbumin_GAD67	5	336.593	5.87465	0.7529
FCD12-3	Dync1h1(-/Loa)	SC110	Parvalbumin_GAD67	6	336.194	5.8677	0.6235
FCD12-3	Dync1h1(-/Loa)	SC110	Parvalbumin_GAD67	7	339.95	5.93325	0.8667
FCD12-3	Dync1h1(-/Loa)	SC110	Parvalbumin_GAD67	8	345.694	6.0335	1
FCD12-3	Dync1h1(-/Loa)	SC110	Parvalbumin_GAD67	9	333.376	5.81852	0
FCD12-3	Dync1h1(-/Loa)	SC110	Parvalbumin_GAD67	10	344.216	6.0077	0.4314
FCD12-3	Dync1h1(-/Loa)	SC110	Parvalbumin_GAD67	11	344.348	6.01	0.01569
FCD12-3	Dync1h1(-/Loa)	SC110	Parvalbumin_GAD67	12	-31.3766	-0.547625	0.3647
FCD12-3	Dync1h1(-/Loa)	SC110	Parvalbumin_GAD67	13	-28.6069	-0.499285	0.3216
FCD12-3	Dync1h1(-/Loa)	SC110	Parvalbumin_GAD67	14	350.493	6.11726	0.2431
FCD12-3	Dync1h1(-/Loa)	SC110	Parvalbumin_GAD67	15	-27.6334	-0.482294	0.3686
FCD12-3	Dync1h1(-/Loa)	SC110	Parvalbumin_GAD67	16	-86.361	-1.50728	0.4627
FCD12-3	Dync1h1(-/Loa)	SC110	Parvalbumin_GAD67	17	353.649	6.17233	0.007843
FCD12-3	Dync1h1(-/Loa)	SC110	Parvalbumin_GAD67	18	2.7194	0.0474625	0.01961
FCD12-3	Dync1h1(-/Loa)	SC110	Parvalbumin_GAD67	19	1.6856	0.0294193	0
FCD12-3	Dync1h1(-/Loa)	SC110	Parvalbumin_GAD67	20	1.1837	0.0206595	0.7765
FCD12-3	Dync1h1(-/Loa)	SC110	Parvalbumin_GAD67	21	4.3313	0.0755954	0.1569
FCD12-3	Dync1h1(-/Loa)	SC110	Parvalbumin_GAD67	22	4.167	0.0727279	0.0549
FCD12-3	Dync1h1(-/Loa)	SC110	Parvalbumin_GAD67	23	4.0442	0.0705846	0
FCD12-3	Dync1h1(-/Loa)	SC110	Parvalbumin_GAD67	24	26.3881	0.460559	0.4941
FCD12-3	Dync1h1(-/Loa)	SC110	Parvalbumin_GAD67	25	3.3574	0.0585977	0.5412
FCD12-3	Dync1h1(-/Loa)	SC110	Parvalbumin_GAD67	26	3.0769	0.053702	1
FCD12-3	Dync1h1(-/Loa)	SC110	Parvalbumin_GAD67	27	17.5558	0.306407	0.4118
FCD12-3	Dync1h1(-/Loa)	SC110	Parvalbumin_GAD67	28	7.3382	0.128076	0
FCD12-3	Dync1h1(-/Loa)	SC110	Parvalbumin_GAD67	29	18.3178	0.319706	0.4353
FCD12-3	Dync1h1(-/Loa)	SC110	Parvalbumin_GAD67	30	7.1996	0.125657	0.2118
FCD12-3	Dync1h1(-/Loa)	SC110	Parvalbumin_GAD67	31	6.5732	0.114724	0.2196
FCD12-3	Dync1h1(-/Loa)	SC110	Parvalbumin_GAD67	32	6.1586	0.107488	0.698
FCD12-3	Dync1h1(-/Loa)	SC110	Parvalbumin_GAD67	33	10.4731	0.18279	0
FCD12-3	Dync1h1(-/Loa)	SC110	Parvalbumin_GAD67	34	20.4267	0.356513	0.3608
FCD12-3	Dync1h1(-/Loa)	SC110	Parvalbumin_GAD67	35	37.4703	0.65398	0.6392
FCD12-3	Dync1h1(-/Loa)	SC110	Parvalbumin_GAD67	36	77.3793	1.35052	0.8
FCD12-3	Dync1h1(-/Loa)	SC110	Parvalbumin_GAD67	37	20.2444	0.353331	0.2588
FCD12-3	Dync1h1(-/Loa)	SC110	Parvalbumin_GAD67	38	82.31	1.43658	0.8706
FCD12-3	Dync1h1(-/Loa)	SC110	Parvalbumin_GAD67	39	26.908	0.469633	0.3608
FCD12-3	Dync1h1(-/Loa)	SC110	Parvalbumin_GAD67	40	44.8194	0.782246	0.7098
FCD12-3	Dync1h1(-/Loa)	SC110	Parvalbumin_GAD67	41	17.308	0.302082	0
FCD12-3	Dync1h1(-/Loa)	SC110	Parvalbumin_GAD67	42	15.7373	0.274668	0.1451
FCD12-3	Dync1h1(-/Loa)	SC110	Parvalbumin_GAD67	43	16.5675	0.289157	0.2392
FCD12-3	Dync1h1(-/Loa)	SC110	Parvalbumin_GAD67	44	41.3722	0.722081	0.6235
FCD12-3	Dync1h1(-/Loa)	SC110	Parvalbumin_GAD67	45	29.998	0.523564	0.2824
FCD12-3	Dync1h1(-/Loa)	SC110	Parvalbumin_GAD67	46	23.7665	0.414804	0.06667
FCD12-3	Dync1h1(-/Loa)	SC110	Parvalbumin_GAD67	47	20.9203	0.365128	0.1529
FCD12-3	Dync1h1(-/Loa)	SC110	Parvalbumin_GAD67	48	18.6122	0.324844	0.4471
FCD12-3	Dync1h1(-/Loa)	SC110	Parvalbumin_GAD67	49	23.5269	0.410622	0.01961
FCD12-3	Dync1h1(-/Loa)	SC110	Parvalbumin_GAD67	50	84.7701	1.47952	1
FCD12-3	Dync1h1(-/Loa)	SC110	Parvalbumin_GAD67	51	16.011	0.279445	1
FCD12-3	Dync1h1(-/Loa)	SC110	Parvalbumin_GAD67	52	27.4957	0.47989	0.1882
FCD12-3	Dync1h1(-/Loa)	SC110	Parvalbumin_GAD67	53	43.9306	0.766734	0.6667
FCD12-3	Dync1h1(-/Loa)	SC110	Parvalbumin_GAD67	54	74.212	1.29524	1
FCD12-3	Dync1h1(-/Loa)	SC110	Parvalbumin_GAD67	55	23.5918	0.411755	0.4431
FCD12-3	Dync1h1(-/Loa)	SC110	Parvalbumin_GAD67	56	17.7495	0.309787	1
FCD12-3	Dync1h1(-/Loa)	SC110	Parvalbumin_GAD67	57	59.1152	1.03175	1
FCD12-3	Dync1h1(-/Loa)	SC110	Parvalbumin_GAD67	58	50.7236	0.885294	0.8196
FCD12-3	Dync1h1(-/Loa)	SC110	Parvalbumin_GAD67	59	57.4206	1.00218	0.9686
FCD12-3	Dync1h1(-/Loa)	SC110	Parvalbumin_GAD67	60	42.034	0.733632	0.5725
FCD12-3	Dync1h1(-/Loa)	SC110	Parvalbumin_GAD67	61	29.7244	0.518789	0.302
FCD12-3	Dync1h1(-/Loa)	SC110	Parvalbumin_GAD67	62	46.1524	0.805511	0.6784
FCD12-3	Dync1h1(-/Loa)	SC110	Parvalbumin_GAD67	63	64.0527	1.11793	1
FCD12-3	Dync1h1(-/Loa)	SC110	Parvalbumin_GAD67	64	17.2287	0.300698	1
FCD12-3	Dync1h1(-/Loa)	SC110	Parvalbumin_GAD67	65	25.2527	0.440743	0.7882
FCD12-3	Dync1h1(-/Loa)	SC110	Parvalbumin_GAD67	66	89.0838	1.55481	1
FCD12-3	Dync1h1(-/Loa)	SC110	Parvalbumin_GAD67	67	74.6683	1.30321	1
FCD12-3	Dync1h1(-/Loa)	SC110	Parvalbumin_GAD67	68	54.7542	0.955641	0.9294
FCD12-3	Dync1h1(-/Loa)	SC110	Parvalbumin_GAD67	69	60.1572	1.04994	1
FCD12-3	Dync1h1(-/Loa)	SC110	Parvalbumin_GAD67	70	87.2671	1.5231	1
FCD12-3	Dync1h1(-/Loa)	SC110	Parvalbumin_GAD67	71	26.1029	0.455582	1
FCD12-3	Dync1h1(-/Loa)	SC110	Parvalbumin_GAD67	72	80.047	1.39708	1
FCD12-3	Dync1h1(-/Loa)	SC110	Parvalbumin_GAD67	73	22.8464	0.398745	1
FCD12-3	Dync1h1(-/Loa)	SC110	Parvalbumin_GAD67	74	40.8826	0.713536	0.7373
FCD12-3	Dync1h1(-/Loa)	SC110	Parvalbumin_GAD67	75	35.0432	0.611619	0.5608
FCD12-3	Dync1h1(-/Loa)	SC110	Parvalbumin_GAD67	76	40.1882	0.701416	0.7529
FCD12-3	Dync1h1(-/Loa)	SC110	Parvalbumin_GAD67	77	71.9483	1.25573	1
FCD12-3	Dync1h1(-/Loa)	SC110	Parvalbumin_GAD67	78	31.2495	0.545407	0.902
FCD12-3	Dync1h1(-/Loa)	SC110	Parvalbumin_GAD67	79	68.9898	1.2041	1
FCD12-3	Dync1h1(-/Loa)	SC110	Parvalbumin_GAD67	80	73.113	1.27606	1
FCD12-3	Dync1h1(-/Loa)	SC110	Parvalbumin_GAD67	81	33.3819	0.582624	1
FCD12-3	Dync1h1(-/Loa)	SC110	Parvalbumin_GAD67	82	61.7545	1.07782	1
FCD12-3	Dync1h1(-/Loa)	SC110	Parvalbumin_GAD67	83	61.4417	1.07236	1
FCD12-3	Dync1h1(-/Loa)	SC18	ChAT_GAD67	1	-41.8214	-0.729921	0.549
FCD12-3	Dync1h1(-/Loa)	SC18	ChAT_GAD67	2	333.976	5.82898	0.8235
FCD12-3	Dync1h1(-/Loa)	SC18	ChAT_GAD67	3	6.4763	0.113033	1
FCD12-3	Dync1h1(-/Loa)	SC18	ChAT_GAD67	4	24.4733	0.42714	0.4941
FCD12-3	Dync1h1(-/Loa)	SC18	ChAT_GAD67	5	7.4094	0.129318	1
FCD12-3	Dync1h1(-/Loa)	SC18	ChAT_GAD67	6	42.3029	0.738325	0.7412
FCD12-3	Dync1h1(-/Loa)	SC18	ChAT_GAD67	7	28.6953	0.500827	0.3294
FCD12-3	Dync1h1(-/Loa)	SC18	ChAT_GAD67	8	50.4133	0.879878	0.902
FCD12-3	Dync1h1(-/Loa)	SC18	ChAT_GAD67	9	17.7513	0.309819	0.9255
FCD12-3	Dync1h1(-/Loa)	SC18	ChAT_GAD67	10	43.244	0.75475	0.702
FCD12-3	Dync1h1(-/Loa)	SC18	ChAT_GAD67	11	35.4333	0.618428	0.7412
FCD12-3	Dync1h1(-/Loa)	SC18	ChAT_GAD67	12	51.8036	0.904143	0.8784
FCD12-3	Dync1h1(-/Loa)	SC18	ChAT_GAD67	13	27.0193	0.471576	0.9137
FCD12-3	Dync1h1(-/Loa)	SC18	ChAT_GAD67	14	36.5253	0.637487	0.8706
FCD12-3	Dync1h1(-/Loa)	SC18	ChAT_GAD67	15	21.5207	0.375607	1
FCD12-3	Dync1h1(-/Loa)	SC18	ChAT_GAD67	16	31.9298	0.55728	1
FCD12-3	Dync1h1(-/Loa)	SC18	ChAT_GAD67	17	39.4555	0.688628	1
FCD12-3	Dync1h1(-/Loa)	SC18	ChAT_GAD67	18	38.6021	0.673734	1
FCD12-3	Dync1h1(-/Loa)	SC18	ChAT_GAD67	19	65.5604	1.14424	1
FCD12-3	Dync1h1(-/Loa)	SC18	ChAT_GAD67	20	70.6399	1.2329	1
FCD12-3	Dync1h1(-/Loa)	SC18	ChAT_GAD67	21	49.2076	0.858835	1
FCD12-3	Dync1h1(-/Loa)	SC18	ChAT_GAD67	22	53.3474	0.931088	1
FCD12-3	Dync1h1(-/Loa)	SC18	ChAT_GAD67	23	30.5997	0.534066	1
FCD12-3	Dync1h1(-/Loa)	SC18	ChAT_GAD67	24	38.7458	0.676242	1
FCD12-3	Dync1h1(-/Loa)	SC18	Parvalbumin_Calbindin	1	316.36	5.52152	0.7765
FCD12-3	Dync1h1(-/Loa)	SC18	Parvalbumin_Calbindin	2	324.351	5.66099	0.8431
FCD12-3	Dync1h1(-/Loa)	SC18	Parvalbumin_Calbindin	3	-56.5063	-0.986221	0.6431
FCD12-3	Dync1h1(-/Loa)	SC18	Parvalbumin_Calbindin	4	-32.8636	-0.573578	0.8549
FCD12-3	Dync1h1(-/Loa)	SC18	Parvalbumin_Calbindin	5	-35.9327	-0.627144	0.3255
FCD12-3	Dync1h1(-/Loa)	SC18	Parvalbumin_Calbindin	6	-36.9237	-0.64444	0.451
FCD12-3	Dync1h1(-/Loa)	SC18	Parvalbumin_Calbindin	7	-23.7943	-0.415289	0.3216
FCD12-3	Dync1h1(-/Loa)	SC18	Parvalbumin_Calbindin	8	349.155	6.09391	0.5647
FCD12-3	Dync1h1(-/Loa)	SC18	Parvalbumin_Calbindin	9	5.929	0.103481	0.06667
FCD12-3	Dync1h1(-/Loa)	SC18	Parvalbumin_Calbindin	10	51.8793	0.905465	0.8784
FCD12-3	Dync1h1(-/Loa)	SC18	Parvalbumin_Calbindin	11	31.2762	0.545873	1
FCD12-3	Dync1h1(-/Loa)	SC18	Parvalbumin_Calbindin	12	56.4005	0.984374	1
FCD12-3	Dync1h1(-/Loa)	SC18	Parvalbumin_Calbindin	13	49.1609	0.85802	1
FCD12-3	Dync1h1(-/Loa)	SC18	Parvalbumin_Calbindin	14	53.5628	0.934847	1
FCD12-3	Dync1h1(-/Loa)	SC18	Parvalbumin_GAD67	1	-41.7577	-0.728809	0.549
FCD12-3	Dync1h1(-/Loa)	SC18	Parvalbumin_GAD67	2	-60.6919	-1.05927	0.7922
[truncated: 8,776 more rows]

## Sheet: ChAT subpopulations
MouseID	Genotype	SectionID	ChAT_Subpopulation	CellID	Angle_transformed_degrees*	Angle_transformed_radians**	Normalised_DT_distance			*Transformation of left-side angles to right-side results in some negative values, hence why some angles are outside the 0-360° range.
FCD10-7	Dync1h1(+/Loa)	SC107	interneurons	1	316.579	5.52535	1			**Conversion of degrees to radians for circular statistics puts all angles in the –π/2 to 2π range.
FCD10-7	Dync1h1(+/Loa)	SC107	interneurons	2	277.547	4.84411	1
FCD10-7	Dync1h1(+/Loa)	SC107	interneurons	3	298.942	5.21753	0.5765
FCD10-7	Dync1h1(+/Loa)	SC107	interneurons	4	-60.3721	-1.05369	0.5843
FCD10-7	Dync1h1(+/Loa)	SC107	interneurons	5	329.9	5.75784	1
FCD10-7	Dync1h1(+/Loa)	SC107	interneurons	6	-30.0186	-0.523923	1
FCD10-7	Dync1h1(+/Loa)	SC107	interneurons	7	338.288	5.90425	1
FCD10-7	Dync1h1(+/Loa)	SC107	interneurons	8	-28.9883	-0.505941	1
FCD10-7	Dync1h1(+/Loa)	SC107	interneurons	9	-26.9389	-0.470173	0.6392
FCD10-7	Dync1h1(+/Loa)	SC107	interneurons	10	-19.1623	-0.334445	0.851
FCD10-7	Dync1h1(+/Loa)	SC107	interneurons	11	350.572	6.11864	1
FCD10-7	Dync1h1(+/Loa)	SC107	interneurons	12	358.547	6.25783	1
FCD10-7	Dync1h1(+/Loa)	SC107	interneurons	13	9.8334	0.171625	0.1412
FCD10-7	Dync1h1(+/Loa)	SC107	interneurons	14	55.1754	0.962992	0.6627
FCD10-7	Dync1h1(+/Loa)	SC107	interneurons	15	3.9476	0.0688986	1
FCD10-7	Dync1h1(+/Loa)	SC107	interneurons	16	14.4866	0.252839	0.2706
FCD10-7	Dync1h1(+/Loa)	SC107	interneurons	17	27.9478	0.487781	0.5882
FCD10-7	Dync1h1(+/Loa)	SC107	interneurons	18	29.3521	0.512291	0.6039
FCD10-7	Dync1h1(+/Loa)	SC107	interneurons	19	15.545	0.271311	0.6078
FCD10-7	Dync1h1(+/Loa)	SC107	interneurons	20	42.5766	0.743102	0.7373
FCD10-7	Dync1h1(+/Loa)	SC107	interneurons	21	13.6618	0.238443	1
FCD10-7	Dync1h1(+/Loa)	SC107	interneurons	22	20.8326	0.363597	0.5804
FCD10-7	Dync1h1(+/Loa)	SC107	interneurons	23	24.6093	0.429513	0.6784
FCD10-7	Dync1h1(+/Loa)	SC107	interneurons	24	36.2902	0.633383	0.6706
FCD10-7	Dync1h1(+/Loa)	SC107	interneurons	25	24.2645	0.423495	1
FCD10-7	Dync1h1(+/Loa)	SC107	interneurons	26	26.4688	0.461968	1
FCD10-7	Dync1h1(+/Loa)	SC107	interneurons	27	41.3646	0.721948	0.8275
FCD10-7	Dync1h1(+/Loa)	SC107	interneurons	28	24.7618	0.432175	1
FCD10-7	Dync1h1(+/Loa)	SC107	interneurons	29	26.0268	0.454253	1
FCD10-7	Dync1h1(+/Loa)	SC107	interneurons	30	35.4871	0.619367	0.7216
FCD10-7	Dync1h1(+/Loa)	SC107	interneurons	31	21.6957	0.378661	1
FCD10-7	Dync1h1(+/Loa)	SC107	interneurons	32	30.3537	0.529772	0.9647
FCD10-7	Dync1h1(+/Loa)	SC107	interneurons	33	49.3184	0.860768	1
FCD10-7	Dync1h1(+/Loa)	SC107	interneurons	34	42.0735	0.734321	0.9765
FCD10-7	Dync1h1(+/Loa)	SC107	interneurons	35	36.9356	0.644648	0.9176
FCD10-7	Dync1h1(+/Loa)	SC107	interneurons	36	25.8729	0.451567	1
FCD10-7	Dync1h1(+/Loa)	SC107	interneurons	37	34.2037	0.596967	1
FCD10-7	Dync1h1(+/Loa)	SC107	interneurons	38	51.1103	0.892043	1
FCD10-7	Dync1h1(+/Loa)	SC107	interneurons	39	48.7412	0.850694	1
FCD10-7	Dync1h1(+/Loa)	SC107	interneurons	40	46.7407	0.815779	1
FCD10-7	Dync1h1(+/Loa)	SC107	interneurons	41	76.3165	1.33197	1
FCD10-7	Dync1h1(+/Loa)	SC107	interneurons	42	40.2703	0.702849	1
FCD10-7	Dync1h1(+/Loa)	SC107	interneurons	43	51.0496	0.890984	1
FCD10-7	Dync1h1(+/Loa)	SC107	interneurons	44	49.7533	0.868359	1
FCD10-7	Dync1h1(+/Loa)	SC107	interneurons	45	41.0183	0.715904	1
FCD10-7	Dync1h1(+/Loa)	SC107	interneurons	46	40.3341	0.703963	1
FCD10-7	Dync1h1(+/Loa)	SC129	interneurons	1	-22.5325	-0.393266	0.6431
FCD10-7	Dync1h1(+/Loa)	SC129	interneurons	2	356.139	6.2158	1
FCD10-7	Dync1h1(+/Loa)	SC129	interneurons	3	51.0878	0.89165	0.7451
FCD10-7	Dync1h1(+/Loa)	SC129	interneurons	4	32.0988	0.56023	0.6314
FCD10-7	Dync1h1(+/Loa)	SC129	interneurons	5	6.9509	0.121316	1
FCD10-7	Dync1h1(+/Loa)	SC129	interneurons	6	13.3484	0.232974	1
FCD10-7	Dync1h1(+/Loa)	SC129	interneurons	7	10.5785	0.18463	1
FCD10-7	Dync1h1(+/Loa)	SC129	interneurons	8	18.2452	0.318439	1
FCD10-7	Dync1h1(+/Loa)	SC129	interneurons	9	29.0353	0.506762	1
FCD10-7	Dync1h1(+/Loa)	SC129	interneurons	10	24.1521	0.421534	1
FCD10-7	Dync1h1(+/Loa)	SC129	interneurons	11	31.5383	0.550447	1
FCD10-7	Dync1h1(+/Loa)	SC129	interneurons	12	52.0688	0.908772	1
FCD10-7	Dync1h1(+/Loa)	SC129	interneurons	13	71.1428	1.24168	1
FCD10-7	Dync1h1(+/Loa)	SC129	interneurons	14	32.4195	0.565827	1
FCD10-7	Dync1h1(+/Loa)	SC129	interneurons	15	73.805	1.28814	1
FCD10-7	Dync1h1(+/Loa)	SC31	interneurons	1	305.485	5.33171	0.6784
FCD10-7	Dync1h1(+/Loa)	SC31	interneurons	2	349.863	6.10626	1
FCD10-7	Dync1h1(+/Loa)	SC31	interneurons	3	357.649	6.24215	1
FCD10-7	Dync1h1(+/Loa)	SC31	interneurons	4	52.9221	0.923665	0.6588
FCD10-7	Dync1h1(+/Loa)	SC31	interneurons	5	25.467	0.444483	0.5451
FCD10-7	Dync1h1(+/Loa)	SC31	interneurons	6	68.1376	1.18923	0.7137
FCD10-7	Dync1h1(+/Loa)	SC31	interneurons	7	9.2837	0.162031	0.2039
FCD10-7	Dync1h1(+/Loa)	SC31	interneurons	8	42.3837	0.739735	0.7294
FCD10-7	Dync1h1(+/Loa)	SC31	interneurons	9	6.2187	0.108537	1
FCD10-7	Dync1h1(+/Loa)	SC31	interneurons	10	10.8278	0.188981	1
FCD10-7	Dync1h1(+/Loa)	SC31	interneurons	11	12.8198	0.223748	1
FCD10-7	Dync1h1(+/Loa)	SC31	interneurons	12	12.0634	0.210546	1
FCD10-7	Dync1h1(+/Loa)	SC31	interneurons	13	13.1767	0.229977	1
FCD10-7	Dync1h1(+/Loa)	SC31	interneurons	14	24.466	0.427012	0.1804
FCD10-7	Dync1h1(+/Loa)	SC31	interneurons	15	17.6215	0.307553	1
FCD10-7	Dync1h1(+/Loa)	SC31	interneurons	16	20.9106	0.364959	0.9843
FCD10-7	Dync1h1(+/Loa)	SC31	interneurons	17	86.4231	1.50837	1
FCD10-7	Dync1h1(+/Loa)	SC31	interneurons	18	32.2699	0.563216	0.3373
FCD10-7	Dync1h1(+/Loa)	SC31	interneurons	19	22.7204	0.396546	0.8588
FCD10-7	Dync1h1(+/Loa)	SC31	interneurons	20	52.3341	0.913402	1
FCD10-7	Dync1h1(+/Loa)	SC31	interneurons	21	71.7514	1.2523	1
FCD10-7	Dync1h1(+/Loa)	SC31	interneurons	22	47.3745	0.826841	1
FCD10-7	Dync1h1(+/Loa)	SC31	interneurons	23	37.1428	0.648264	1
FCD10-7	Dync1h1(+/Loa)	SC31	interneurons	24	36.1843	0.631535	1
FCD10-7	Dync1h1(+/Loa)	SC43	interneurons	1	277.882	4.84996	0.9137
FCD10-7	Dync1h1(+/Loa)	SC43	interneurons	2	303.759	5.30159	0.7529
FCD10-7	Dync1h1(+/Loa)	SC43	interneurons	3	333.507	5.8208	1
FCD10-7	Dync1h1(+/Loa)	SC43	interneurons	4	350.295	6.1138	1
FCD10-7	Dync1h1(+/Loa)	SC43	interneurons	5	4.4511	0.0776864	0.07059
FCD10-7	Dync1h1(+/Loa)	SC43	interneurons	6	7.245	0.126449	0.6667
FCD10-7	Dync1h1(+/Loa)	SC43	interneurons	7	9.4784	0.165429	0.651
FCD10-7	Dync1h1(+/Loa)	SC43	interneurons	8	11.2196	0.195819	1
FCD10-7	Dync1h1(+/Loa)	SC43	interneurons	9	14.855	0.259269	0.698
FCD10-7	Dync1h1(+/Loa)	SC43	interneurons	10	13.6792	0.238747	1
FCD10-7	Dync1h1(+/Loa)	SC43	interneurons	11	16.2269	0.283213	0.6392
FCD10-7	Dync1h1(+/Loa)	SC43	interneurons	12	24.3569	0.425108	0.08627
FCD10-7	Dync1h1(+/Loa)	SC43	interneurons	13	15.822	0.276146	1
FCD10-7	Dync1h1(+/Loa)	SC43	interneurons	14	23.9083	0.417279	0.5451
FCD10-7	Dync1h1(+/Loa)	SC43	interneurons	15	27.5763	0.481297	0.2314
FCD10-7	Dync1h1(+/Loa)	SC43	interneurons	16	18.0646	0.315287	1
FCD10-7	Dync1h1(+/Loa)	SC43	interneurons	17	80.161	1.39907	1
FCD10-7	Dync1h1(+/Loa)	SC43	interneurons	18	27.8042	0.485275	0.6314
FCD10-7	Dync1h1(+/Loa)	SC43	interneurons	19	32.1124	0.560467	0.4275
FCD10-7	Dync1h1(+/Loa)	SC43	interneurons	20	26.4852	0.462254	0.9843
FCD10-7	Dync1h1(+/Loa)	SC43	interneurons	21	30.3924	0.530447	0.6471
FCD10-7	Dync1h1(+/Loa)	SC43	interneurons	22	20.8421	0.363763	1
FCD10-7	Dync1h1(+/Loa)	SC43	interneurons	23	31.8975	0.556716	0.6118
FCD10-7	Dync1h1(+/Loa)	SC43	interneurons	24	28.2395	0.492872	0.8902
FCD10-7	Dync1h1(+/Loa)	SC43	interneurons	25	23.8123	0.415603	1
FCD10-7	Dync1h1(+/Loa)	SC43	interneurons	26	31.3475	0.547117	0.8392
FCD10-7	Dync1h1(+/Loa)	SC43	interneurons	27	29.2778	0.510994	1
FCD10-7	Dync1h1(+/Loa)	SC43	interneurons	28	27.1889	0.474536	1
FCD10-7	Dync1h1(+/Loa)	SC43	interneurons	29	43.8796	0.765843	0.7804
FCD10-7	Dync1h1(+/Loa)	SC43	interneurons	30	40.0582	0.699147	0.7216
FCD10-7	Dync1h1(+/Loa)	SC43	interneurons	31	25.6445	0.447581	1
FCD10-7	Dync1h1(+/Loa)	SC43	interneurons	32	31.2848	0.546023	1
FCD10-7	Dync1h1(+/Loa)	SC43	interneurons	33	26.9258	0.469944	1
FCD10-7	Dync1h1(+/Loa)	SC43	interneurons	34	30.021	0.523965	1
FCD10-7	Dync1h1(+/Loa)	SC43	interneurons	35	48.0992	0.839489	0.9725
FCD10-7	Dync1h1(+/Loa)	SC43	interneurons	36	32.5718	0.568485	1
FCD10-7	Dync1h1(+/Loa)	SC43	interneurons	37	29.4134	0.513361	1
FCD10-7	Dync1h1(+/Loa)	SC43	interneurons	38	31.7293	0.553781	1
FCD10-7	Dync1h1(+/Loa)	SC43	interneurons	39	31.0735	0.542335	1
FCD10-7	Dync1h1(+/Loa)	SC43	interneurons	40	49.5038	0.864004	1
FCD10-7	Dync1h1(+/Loa)	SC43	interneurons	41	72.2084	1.26027	1
FCD10-7	Dync1h1(+/Loa)	SC43	interneurons	42	42.5886	0.743311	0.9765
FCD10-7	Dync1h1(+/Loa)	SC43	interneurons	43	37.5682	0.655689	1
FCD10-7	Dync1h1(+/Loa)	SC43	interneurons	44	32.8124	0.572684	1
FCD10-7	Dync1h1(+/Loa)	SC43	interneurons	45	35.0576	0.611871	1
FCD10-7	Dync1h1(+/Loa)	SC43	interneurons	46	52.1729	0.910589	1
FCD10-7	Dync1h1(+/Loa)	SC43	interneurons	47	59.8402	1.04441	1
FCD10-7	Dync1h1(+/Loa)	SC43	interneurons	48	55.7827	0.973592	1
FCD10-7	Dync1h1(+/Loa)	SC54	interneurons	1	311.741	5.44091	0.8745
FCD10-7	Dync1h1(+/Loa)	SC54	interneurons	2	299.309	5.22393	0.6784
FCD10-7	Dync1h1(+/Loa)	SC54	interneurons	3	325.489	5.68086	1
FCD10-7	Dync1h1(+/Loa)	SC54	interneurons	4	332.667	5.80613	1
FCD10-7	Dync1h1(+/Loa)	SC54	interneurons	5	-38.6564	-0.674681	0.898
FCD10-7	Dync1h1(+/Loa)	SC54	interneurons	6	-40.1026	-0.699922	0.7373
FCD10-7	Dync1h1(+/Loa)	SC54	interneurons	7	-38.7438	-0.676207	0.651
FCD10-7	Dync1h1(+/Loa)	SC54	interneurons	8	-36.4539	-0.636241	0.4
FCD10-7	Dync1h1(+/Loa)	SC54	interneurons	9	-30.044	-0.524367	0.5647
FCD10-7	Dync1h1(+/Loa)	SC54	interneurons	10	329.29	5.74719	0.3059
FCD10-7	Dync1h1(+/Loa)	SC54	interneurons	11	-25.5145	-0.445312	0.5922
FCD10-7	Dync1h1(+/Loa)	SC54	interneurons	12	348.038	6.07442	1
FCD10-7	Dync1h1(+/Loa)	SC54	interneurons	13	-26.4651	-0.461903	0.4471
FCD10-7	Dync1h1(+/Loa)	SC54	interneurons	14	-21.0879	-0.368053	0.5804
FCD10-7	Dync1h1(+/Loa)	SC54	interneurons	15	351.048	6.12694	1
FCD10-7	Dync1h1(+/Loa)	SC54	interneurons	16	-13.1423	-0.229376	0.1059
FCD10-7	Dync1h1(+/Loa)	SC54	interneurons	17	319.962	5.58439	0.8039
FCD10-7	Dync1h1(+/Loa)	SC54	interneurons	18	357.197	6.23426	1
FCD10-7	Dync1h1(+/Loa)	SC54	interneurons	19	342.012	5.96923	0.6784
FCD10-7	Dync1h1(+/Loa)	SC54	interneurons	20	358.934	6.26458	1
FCD10-7	Dync1h1(+/Loa)	SC54	interneurons	21	356.411	6.22055	0.3608
FCD10-7	Dync1h1(+/Loa)	SC54	interneurons	22	5.2664	0.091916	0.451
FCD10-7	Dync1h1(+/Loa)	SC54	interneurons	23	42.4026	0.740065	0.651
FCD10-7	Dync1h1(+/Loa)	SC54	interneurons	24	4.9927	0.0871391	1
FCD10-7	Dync1h1(+/Loa)	SC54	interneurons	25	71.7763	1.25273	0.9176
FCD10-7	Dync1h1(+/Loa)	SC54	interneurons	26	17.6884	0.308721	0.6471
FCD10-7	Dync1h1(+/Loa)	SC54	interneurons	27	52.5484	0.917143	0.9333
FCD10-7	Dync1h1(+/Loa)	SC54	interneurons	28	16.8808	0.294626	0.9529
FCD10-7	Dync1h1(+/Loa)	SC54	interneurons	29	48.5958	0.848157	0.7137
FCD10-7	Dync1h1(+/Loa)	SC54	interneurons	30	15.0567	0.262789	1
FCD10-7	Dync1h1(+/Loa)	SC54	interneurons	31	73.6857	1.28606	1
FCD10-7	Dync1h1(+/Loa)	SC54	interneurons	32	87.5268	1.52763	1
FCD10-7	Dync1h1(+/Loa)	SC54	interneurons	33	38.5591	0.672983	0.6549
FCD10-7	Dync1h1(+/Loa)	SC54	interneurons	34	41.1079	0.717468	0.7529
FCD10-7	Dync1h1(+/Loa)	SC54	interneurons	35	34.6922	0.605493	0.5137
FCD10-7	Dync1h1(+/Loa)	SC54	interneurons	36	31.6228	0.551922	0.7529
FCD10-7	Dync1h1(+/Loa)	SC54	interneurons	37	47.4751	0.828597	0.9725
FCD10-7	Dync1h1(+/Loa)	SC54	interneurons	38	43.5313	0.759765	0.8627
FCD10-7	Dync1h1(+/Loa)	SC54	interneurons	39	52.1516	0.910217	0.8706
FCD10-7	Dync1h1(+/Loa)	SC54	interneurons	40	31.8124	0.555231	1
FCD10-7	Dync1h1(+/Loa)	SC54	interneurons	41	26.0385	0.454458	1
FCD10-7	Dync1h1(+/Loa)	SC54	interneurons	42	31.4156	0.548306	0.9725
FCD10-7	Dync1h1(+/Loa)	SC54	interneurons	43	75.5646	1.31885	1
FCD10-7	Dync1h1(+/Loa)	SC54	interneurons	44	28.6475	0.499993	1
FCD10-7	Dync1h1(+/Loa)	SC54	interneurons	45	28.7448	0.501691	1
FCD10-7	Dync1h1(+/Loa)	SC54	interneurons	46	32.246	0.562799	1
FCD10-7	Dync1h1(+/Loa)	SC54	interneurons	47	50.6905	0.884716	1
FCD10-7	Dync1h1(+/Loa)	SC54	interneurons	48	53.7319	0.937799	1
FCD10-7	Dync1h1(+/Loa)	SC54	interneurons	49	77.0353	1.34452	1
FCD10-7	Dync1h1(+/Loa)	SC54	interneurons	50	80.5658	1.40614	1
FCD10-7	Dync1h1(+/Loa)	SC54	interneurons	51	31.0137	0.541291	1
FCD10-7	Dync1h1(+/Loa)	SC54	interneurons	52	29.2517	0.510538	1
FCD10-7	Dync1h1(+/Loa)	SC54	interneurons	53	72.372	1.26313	1
FCD10-7	Dync1h1(+/Loa)	SC54	interneurons	54	54.195	0.945881	1
FCD10-7	Dync1h1(+/Loa)	SC54	interneurons	55	78.5412	1.3708	1
FCD10-7	Dync1h1(+/Loa)	SC54	interneurons	56	68.8146	1.20104	1
FCD10-7	Dync1h1(+/Loa)	SC54	interneurons	57	34.9657	0.610267	1
FCD10-7	Dync1h1(+/Loa)	SC54	interneurons	58	33.0247	0.57639	1
FCD10-7	Dync1h1(+/Loa)	SC54	interneurons	59	62.4557	1.09006	1
FCD10-7	Dync1h1(+/Loa)	SC54	interneurons	60	36.6787	0.640164	1
FCD10-7	Dync1h1(+/Loa)	SC54	interneurons	61	59.8601	1.04476	1
FCD10-7	Dync1h1(+/Loa)	SC54	interneurons	62	38.1385	0.665642	1
FCD10-7	Dync1h1(+/Loa)	SC66	interneurons	1	36.3569	0.634548	0.4745
FCD10-7	Dync1h1(+/Loa)	SC66	interneurons	2	-35.0058	-0.610966	0.9176
FCD10-7	Dync1h1(+/Loa)	SC66	interneurons	3	337.308	5.88713	1
FCD10-7	Dync1h1(+/Loa)	SC66	interneurons	4	354.616	6.18922	0.298
FCD10-7	Dync1h1(+/Loa)	SC66	interneurons	5	353.609	6.17164	0.6118
FCD10-7	Dync1h1(+/Loa)	SC66	interneurons	6	1.9156	0.0334335	1
FCD10-7	Dync1h1(+/Loa)	SC66	interneurons	7	28.3157	0.494202	0.3216
FCD10-7	Dync1h1(+/Loa)	SC66	interneurons	8	13.0169	0.227188	1
FCD10-7	Dync1h1(+/Loa)	SC66	interneurons	9	19.1985	0.335077	0.5451
FCD10-7	Dync1h1(+/Loa)	SC66	interneurons	10	15.0871	0.26332	1
FCD10-7	Dync1h1(+/Loa)	SC66	interneurons	11	25.468	0.4445	0.6078
FCD10-7	Dync1h1(+/Loa)	SC66	interneurons	12	30.1468	0.526161	0.8941
FCD10-7	Dync1h1(+/Loa)	SC66	interneurons	13	31.1349	0.543407	0.8118
FCD10-7	Dync1h1(+/Loa)	SC66	interneurons	14	33.1283	0.578198	1
FCD10-7	Dync1h1(+/Loa)	SC66	interneurons	15	36.6175	0.639096	1
FCD10-7	Dync1h1(+/Loa)	SC66	interneurons	16	35.354	0.617044	1
FCD10-7	Dync1h1(+/Loa)	SC66	interneurons	17	54.9162	0.958469	1
FCD10-7	Dync1h1(+/Loa)	SC66	interneurons	18	30.9147	0.539563	1
FCD10-7	Dync1h1(+/Loa)	SC66	interneurons	19	77.2333	1.34798	1
FCD10-7	Dync1h1(+/Loa)	SC66	interneurons	20	43.1281	0.752727	1
FCD10-7	Dync1h1(+/Loa)	SC66	interneurons	21	32.5728	0.568503	1
FCD10-7	Dync1h1(+/Loa)	SC66	interneurons	22	55.6352	0.971017	1
FCD10-7	Dync1h1(+/Loa)	SC66	interneurons	23	46.1309	0.805136	1
FCD10-7	Dync1h1(+/Loa)	SC78	interneurons	1	32.0038	0.558572	0.6471
FCD10-7	Dync1h1(+/Loa)	SC78	interneurons	2	293.386	5.12054	0.6824
FCD10-7	Dync1h1(+/Loa)	SC78	interneurons	3	-33.4505	-0.583821	0.8667
FCD10-7	Dync1h1(+/Loa)	SC78	interneurons	4	340.148	5.9367	1
FCD10-7	Dync1h1(+/Loa)	SC78	interneurons	5	-14.5063	-0.253183	0.6039
FCD10-7	Dync1h1(+/Loa)	SC78	interneurons	6	358.635	6.25936	1
FCD10-7	Dync1h1(+/Loa)	SC78	interneurons	7	4.3468	0.075866	1
FCD10-7	Dync1h1(+/Loa)	SC78	interneurons	8	57.3934	1.0017	0.7804
FCD10-7	Dync1h1(+/Loa)	SC78	interneurons	9	5.7064	0.0995955	1
FCD10-7	Dync1h1(+/Loa)	SC78	interneurons	10	11.5063	0.200823	0.4667
FCD10-7	Dync1h1(+/Loa)	SC78	interneurons	11	12.1213	0.211557	0.6392
FCD10-7	Dync1h1(+/Loa)	SC78	interneurons	12	17.3882	0.303481	0
FCD10-7	Dync1h1(+/Loa)	SC78	interneurons	13	9.8764	0.172376	1
FCD10-7	Dync1h1(+/Loa)	SC78	interneurons	14	11.2069	0.195597	1
FCD10-7	Dync1h1(+/Loa)	SC78	interneurons	15	10.8717	0.189747	1
FCD10-7	Dync1h1(+/Loa)	SC78	interneurons	16	11.5819	0.202142	1
FCD10-7	Dync1h1(+/Loa)	SC78	interneurons	17	15.408	0.26892	1
FCD10-7	Dync1h1(+/Loa)	SC78	interneurons	18	27.6021	0.481748	0.1569
FCD10-7	Dync1h1(+/Loa)	SC78	interneurons	19	89.1895	1.55665	1
FCD10-7	Dync1h1(+/Loa)	SC78	interneurons	20	56.1347	0.979735	0.8627
FCD10-7	Dync1h1(+/Loa)	SC78	interneurons	21	88.1263	1.53809	1
FCD10-7	Dync1h1(+/Loa)	SC78	interneurons	22	86.1604	1.50378	1
FCD10-7	Dync1h1(+/Loa)	SC78	interneurons	23	30.9215	0.539682	1
FCD10-7	Dync1h1(+/Loa)	SC78	interneurons	24	80.5917	1.40659	1
FCD10-7	Dync1h1(+/Loa)	SC78	interneurons	25	49.2633	0.859807	1
FCD10-7	Dync1h1(+/Loa)	SC78	interneurons	26	79.3125	1.38426	1
FCD10-7	Dync1h1(+/Loa)	SC78	interneurons	27	31.8207	0.555376	1
FCD10-7	Dync1h1(+/Loa)	SC78	interneurons	28	45.5222	0.794512	1
FCD10-7	Dync1h1(+/Loa)	SC78	interneurons	29	43.2849	0.755464	1
FCD10-7	Dync1h1(+/Loa)	SC78	interneurons	30	63.7637	1.11289	1
FCD10-7	Dync1h1(+/Loa)	SC78	interneurons	31	35.9112	0.626769	1
FCD10-7	Dync1h1(+/Loa)	SC78	interneurons	32	53.4351	0.932618	1
FCD10-7	Dync1h1(+/Loa)	SC78	interneurons	33	49.3668	0.861613	1
FCD10-7	Dync1h1(+/Loa)	SC78	interneurons	34	37.38	0.652404	1
FCD10-7	Dync1h1(+/Loa)	SC78	interneurons	35	57.5737	1.00485	1
FCD10-7	Dync1h1(+/Loa)	SC78	interneurons	36	53.3873	0.931784	1
FCD10-7	Dync1h1(+/Loa)	SC90	interneurons	1	308.303	5.3809	1
FCD10-7	Dync1h1(+/Loa)	SC90	interneurons	2	319.197	5.57103	1
FCD10-7	Dync1h1(+/Loa)	SC90	interneurons	3	326.619	5.70058	1
FCD10-7	Dync1h1(+/Loa)	SC90	interneurons	4	-79.6793	-1.39067	0.9922
FCD10-7	Dync1h1(+/Loa)	SC90	interneurons	5	-39.9228	-0.696784	0.7255
FCD10-7	Dync1h1(+/Loa)	SC90	interneurons	6	-85.263	-1.48812	1
FCD10-7	Dync1h1(+/Loa)	SC90	interneurons	7	-32.0648	-0.559636	0.8039
FCD10-7	Dync1h1(+/Loa)	SC90	interneurons	8	330.86	5.77459	1
FCD10-7	Dync1h1(+/Loa)	SC90	interneurons	9	308.659	5.38712	0.4471
FCD10-7	Dync1h1(+/Loa)	SC90	interneurons	10	341.929	5.96779	1
FCD10-7	Dync1h1(+/Loa)	SC90	interneurons	11	-22.6538	-0.395383	0.5961
FCD10-7	Dync1h1(+/Loa)	SC90	interneurons	12	346.46	6.04687	1
FCD10-7	Dync1h1(+/Loa)	SC90	interneurons	13	352.125	6.14575	1
FCD10-7	Dync1h1(+/Loa)	SC90	interneurons	14	-9.0972	-0.158776	0.6706
FCD10-7	Dync1h1(+/Loa)	SC90	interneurons	15	-8.2176	-0.143424	0.5333
FCD10-7	Dync1h1(+/Loa)	SC90	interneurons	16	354.221	6.18232	1
FCD10-7	Dync1h1(+/Loa)	SC90	interneurons	17	-3.6029	-0.0628825	0.6627
FCD10-7	Dync1h1(+/Loa)	SC90	interneurons	18	-4.4246	-0.0772238	0.5176
FCD10-7	Dync1h1(+/Loa)	SC90	interneurons	19	358.384	6.25499	1
FCD10-7	Dync1h1(+/Loa)	SC90	interneurons	20	2.2743	0.039694	0.6314
FCD10-7	Dync1h1(+/Loa)	SC90	interneurons	21	2.9427	0.0513598	1
FCD10-7	Dync1h1(+/Loa)	SC90	interneurons	22	9.2567	0.16156	1
FCD10-7	Dync1h1(+/Loa)	SC90	interneurons	23	10.9709	0.191478	0.7059
FCD10-7	Dync1h1(+/Loa)	SC90	interneurons	24	15.2631	0.266391	0.651
FCD10-7	Dync1h1(+/Loa)	SC90	interneurons	25	14.94	0.260752	0.5412
FCD10-7	Dync1h1(+/Loa)	SC90	interneurons	26	10.959	0.191271	1
FCD10-7	Dync1h1(+/Loa)	SC90	interneurons	27	19.216	0.335382	0.3333
FCD10-7	Dync1h1(+/Loa)	SC90	interneurons	28	14.4504	0.252207	1
FCD10-7	Dync1h1(+/Loa)	SC90	interneurons	29	20.1537	0.351748	0.5569
FCD10-7	Dync1h1(+/Loa)	SC90	interneurons	30	21.2569	0.371003	0.8235
FCD10-7	Dync1h1(+/Loa)	SC90	interneurons	31	15.7329	0.274591	1
FCD10-7	Dync1h1(+/Loa)	SC90	interneurons	32	80.5733	1.40627	1
FCD10-7	Dync1h1(+/Loa)	SC90	interneurons	33	55.9428	0.976386	0.8471
FCD10-7	Dync1h1(+/Loa)	SC90	interneurons	34	54.8677	0.957622	0.8
FCD10-7	Dync1h1(+/Loa)	SC90	interneurons	35	85.371	1.49001	1
FCD10-7	Dync1h1(+/Loa)	SC90	interneurons	36	25.3338	0.442158	0.851
FCD10-7	Dync1h1(+/Loa)	SC90	interneurons	37	51.8752	0.905393	0.6863
FCD10-7	Dync1h1(+/Loa)	SC90	interneurons	38	56.1039	0.979198	1
FCD10-7	Dync1h1(+/Loa)	SC90	interneurons	39	33.5772	0.586033	1
FCD10-7	Dync1h1(+/Loa)	SC90	interneurons	40	56.6675	0.989034	1
FCD10-7	Dync1h1(+/Loa)	SC90	interneurons	41	63.934	1.11586	1
FCD10-7	Dync1h1(+/Loa)	SC90	interneurons	42	56.8488	0.992199	1
FCD10-7	Dync1h1(+/Loa)	SC90	interneurons	43	35.7948	0.624737	1
FCD10-7	Dync1h1(+/Loa)	SC90	interneurons	44	51.1148	0.892122	1
FCD10-7	Dync1h1(+/Loa)	SC90	interneurons	45	47.5419	0.829763	1
FCD10-7	Dync1h1(+/Loa)	SC90	interneurons	46	43.4655	0.758616	1
FCD10-7	Dync1h1(+/Loa)	SC90	interneurons	47	46.3731	0.809363	1
FCD10-7	Dync1h1(+/Loa)	SC90	interneurons	48	50.2045	0.876234	1
FCD10-7	Dync1h1(+/Loa)	SC90	interneurons	49	37.7527	0.658909	1
FCD10-7	Dync1h1(+/Loa)	SC90	interneurons	50	56.4274	0.984844	1
FCD10-7	Dync1h1(+/Loa)	SC90	interneurons	51	46.3535	0.809021	1
FCD10-7	Dync1h1(+/Loa)	SC90	interneurons	52	52.2918	0.912664	1
FCD10-7	Dync1h1(+/Loa)	SC90	interneurons	53	38.6797	0.675088	1
FCD10-7	Dync1h1(+/Loa)	SC90	interneurons	54	42.196	0.736459	1
FCD10-7	Dync1h1(+/Loa)	SC90	interneurons	55	37.1903	0.649093	1
FCD11-4	Dync1h1(+/+)	SC116	interneurons	1	341.231	5.9556	1
FCD11-4	Dync1h1(+/+)	SC116	interneurons	2	-28.593	-0.499042	1
FCD11-4	Dync1h1(+/+)	SC116	interneurons	3	-27.8271	-0.485675	1
FCD11-4	Dync1h1(+/+)	SC116	interneurons	4	289.281	5.0489	1
FCD11-4	Dync1h1(+/+)	SC116	interneurons	5	1.2899	0.022513	0.3412
FCD11-4	Dync1h1(+/+)	SC116	interneurons	6	4.8423	0.0845141	0.3294
FCD11-4	Dync1h1(+/+)	SC116	interneurons	7	16.2415	0.283468	0.5686
FCD11-4	Dync1h1(+/+)	SC116	interneurons	8	6.8482	0.119524	0.5804
FCD11-4	Dync1h1(+/+)	SC116	interneurons	9	7.843	0.136886	0.3569
FCD11-4	Dync1h1(+/+)	SC116	interneurons	10	36.7049	0.640621	0.8039
FCD11-4	Dync1h1(+/+)	SC116	interneurons	11	23.9444	0.417909	0.6275
FCD11-4	Dync1h1(+/+)	SC116	interneurons	12	37.813	0.659961	0.8039
FCD11-4	Dync1h1(+/+)	SC116	interneurons	13	83.0469	1.44944	0.9922
FCD11-4	Dync1h1(+/+)	SC116	interneurons	14	13.7987	0.240833	0.5412
FCD11-4	Dync1h1(+/+)	SC116	interneurons	15	17.2466	0.30101	0.6275
FCD11-4	Dync1h1(+/+)	SC116	interneurons	16	59.0565	1.03073	1
FCD11-4	Dync1h1(+/+)	SC116	interneurons	17	70.1275	1.22396	1
FCD11-4	Dync1h1(+/+)	SC116	interneurons	18	66.5544	1.16159	1
FCD11-4	Dync1h1(+/+)	SC116	interneurons	19	47.8945	0.835917	0.8353
FCD11-4	Dync1h1(+/+)	SC116	interneurons	20	85.8798	1.49889	1
FCD11-4	Dync1h1(+/+)	SC116	interneurons	21	82.0065	1.43128	1
FCD11-4	Dync1h1(+/+)	SC116	interneurons	22	20.3268	0.35477	1
FCD11-4	Dync1h1(+/+)	SC116	interneurons	23	36.0447	0.629099	0.6588
FCD11-4	Dync1h1(+/+)	SC116	interneurons	24	28.5534	0.498351	0.8392
FCD11-4	Dync1h1(+/+)	SC116	interneurons	25	40.1348	0.700484	0.8549
FCD11-4	Dync1h1(+/+)	SC116	interneurons	26	31.4535	0.548967	1
FCD11-4	Dync1h1(+/+)	SC116	interneurons	27	45.3143	0.790884	1
FCD11-4	Dync1h1(+/+)	SC116	interneurons	28	27.0801	0.472637	1
FCD11-4	Dync1h1(+/+)	SC116	interneurons	29	30.565	0.53346	1
FCD11-4	Dync1h1(+/+)	SC116	interneurons	30	46.9681	0.819748	1
FCD11-4	Dync1h1(+/+)	SC116	interneurons	31	44.8005	0.781916	1
FCD11-4	Dync1h1(+/+)	SC116	interneurons	32	32.3209	0.564106	1
FCD11-4	Dync1h1(+/+)	SC116	interneurons	33	30.7235	0.536226	1
FCD11-4	Dync1h1(+/+)	SC116	interneurons	34	47.8505	0.835149	1
FCD11-4	Dync1h1(+/+)	SC116	interneurons	35	28.8236	0.503067	1
FCD11-4	Dync1h1(+/+)	SC116	interneurons	36	33.0542	0.576905	1
FCD11-4	Dync1h1(+/+)	SC116	interneurons	37	36.604	0.63886	1
FCD11-4	Dync1h1(+/+)	SC116	interneurons	38	49.8668	0.87034	1
FCD11-4	Dync1h1(+/+)	SC116	interneurons	39	47.2304	0.824326	1
FCD11-4	Dync1h1(+/+)	SC116	interneurons	40	67.1394	1.1718	1
FCD11-4	Dync1h1(+/+)	SC116	interneurons	41	43.6159	0.761241	1
FCD11-4	Dync1h1(+/+)	SC116	interneurons	42	31.6152	0.551789	1
FCD11-4	Dync1h1(+/+)	SC116	interneurons	43	39.2462	0.684975	1
FCD11-4	Dync1h1(+/+)	SC116	interneurons	44	48.1147	0.83976	1
FCD11-4	Dync1h1(+/+)	SC116	interneurons	45	45.3261	0.79109	1
FCD11-4	Dync1h1(+/+)	SC116	interneurons	46	32.7775	0.572075	1
FCD11-4	Dync1h1(+/+)	SC116	interneurons	47	53.354	0.931203	1
FCD11-4	Dync1h1(+/+)	SC118	interneurons	1	34.1225	0.59555	0.5804
FCD11-4	Dync1h1(+/+)	SC118	interneurons	2	-71.8707	-1.25438	0.9176
FCD11-4	Dync1h1(+/+)	SC118	interneurons	3	299.647	5.22984	0.6667
FCD11-4	Dync1h1(+/+)	SC118	interneurons	4	-77.0895	-1.34547	1
FCD11-4	Dync1h1(+/+)	SC118	interneurons	5	326.965	5.70661	1
FCD11-4	Dync1h1(+/+)	SC118	interneurons	6	-44.06	-0.768992	0.6314
FCD11-4	Dync1h1(+/+)	SC118	interneurons	7	-38.5205	-0.67231	0.7294
FCD11-4	Dync1h1(+/+)	SC118	interneurons	8	337.513	5.89071	1
FCD11-4	Dync1h1(+/+)	SC118	interneurons	9	309.163	5.39592	0.3294
FCD11-4	Dync1h1(+/+)	SC118	interneurons	10	340.597	5.94453	1
FCD11-4	Dync1h1(+/+)	SC118	interneurons	11	-25.8019	-0.450328	1
FCD11-4	Dync1h1(+/+)	SC118	interneurons	12	-61.9243	-1.08078	0.698
FCD11-4	Dync1h1(+/+)	SC118	interneurons	13	341.6	5.96204	1
FCD11-4	Dync1h1(+/+)	SC118	interneurons	14	343.146	5.98902	1
FCD11-4	Dync1h1(+/+)	SC118	interneurons	15	-27.6931	-0.483336	0.6784
FCD11-4	Dync1h1(+/+)	SC118	interneurons	16	-50.4871	-0.881166	0.4784
FCD11-4	Dync1h1(+/+)	SC118	interneurons	17	347.438	6.06394	1
FCD11-4	Dync1h1(+/+)	SC118	interneurons	18	-13.4744	-0.235173	0.549
FCD11-4	Dync1h1(+/+)	SC118	interneurons	19	353.245	6.16528	1
FCD11-4	Dync1h1(+/+)	SC118	interneurons	20	352.416	6.15083	1
FCD11-4	Dync1h1(+/+)	SC118	interneurons	21	-14.2869	-0.249353	0.1608
FCD11-4	Dync1h1(+/+)	SC118	interneurons	22	-8.4007	-0.14662	0.6706
FCD11-4	Dync1h1(+/+)	SC118	interneurons	23	354.547	6.18801	1
FCD11-4	Dync1h1(+/+)	SC118	interneurons	24	-71.4307	-1.2467	0.2
FCD11-4	Dync1h1(+/+)	SC118	interneurons	25	-20.7312	-0.361828	0.3216
FCD11-4	Dync1h1(+/+)	SC118	interneurons	26	0.7347	0.0128229	1
FCD11-4	Dync1h1(+/+)	SC118	interneurons	27	1.9124	0.0333777	0.5373
FCD11-4	Dync1h1(+/+)	SC118	interneurons	28	8.4923	0.148219	0.3098
FCD11-4	Dync1h1(+/+)	SC118	interneurons	29	14.9256	0.260501	0.4157
FCD11-4	Dync1h1(+/+)	SC118	interneurons	30	2.8851	0.0503545	1
FCD11-4	Dync1h1(+/+)	SC118	interneurons	31	3.3317	0.0581491	1
FCD11-4	Dync1h1(+/+)	SC118	interneurons	32	9.1598	0.159869	0.4667
FCD11-4	Dync1h1(+/+)	SC118	interneurons	33	21.9737	0.383513	0.3725
FCD11-4	Dync1h1(+/+)	SC118	interneurons	34	12.3155	0.214946	0.4588
FCD11-4	Dync1h1(+/+)	SC118	interneurons	35	37.2667	0.650427	0.6196
FCD11-4	Dync1h1(+/+)	SC118	interneurons	36	40.7884	0.711892	0.6706
FCD11-4	Dync1h1(+/+)	SC118	interneurons	37	35.493	0.61947	0.5686
FCD11-4	Dync1h1(+/+)	SC118	interneurons	38	12.5708	0.219402	0.6392
FCD11-4	Dync1h1(+/+)	SC118	interneurons	39	10.2236	0.178435	1
FCD11-4	Dync1h1(+/+)	SC118	interneurons	40	16.6491	0.290582	0.4314
FCD11-4	Dync1h1(+/+)	SC118	interneurons	41	87.9135	1.53438	1
FCD11-4	Dync1h1(+/+)	SC118	interneurons	42	18.4224	0.321532	0.3176
FCD11-4	Dync1h1(+/+)	SC118	interneurons	43	16.6744	0.291023	0.7529
FCD11-4	Dync1h1(+/+)	SC118	interneurons	44	19.6094	0.342249	0.2157
FCD11-4	Dync1h1(+/+)	SC118	interneurons	45	44.4	0.774926	0.7804
FCD11-4	Dync1h1(+/+)	SC118	interneurons	46	53.6498	0.936366	0.9451
FCD11-4	Dync1h1(+/+)	SC118	interneurons	47	24.9632	0.43569	0.2353
FCD11-4	Dync1h1(+/+)	SC118	interneurons	48	18.4294	0.321654	1
FCD11-4	Dync1h1(+/+)	SC118	interneurons	49	22.4476	0.391785	0.6941
FCD11-4	Dync1h1(+/+)	SC118	interneurons	50	22.2838	0.388926	0.7882
FCD11-4	Dync1h1(+/+)	SC118	interneurons	51	32.1676	0.561431	0.451
FCD11-4	Dync1h1(+/+)	SC118	interneurons	52	84.2964	1.47125	1
FCD11-4	Dync1h1(+/+)	SC118	interneurons	53	53.3224	0.930651	0.8235
FCD11-4	Dync1h1(+/+)	SC118	interneurons	54	21.5922	0.376855	1
FCD11-4	Dync1h1(+/+)	SC118	interneurons	55	34.8133	0.607607	0.5804
FCD11-4	Dync1h1(+/+)	SC118	interneurons	56	88.873	1.55113	1
FCD11-4	Dync1h1(+/+)	SC118	interneurons	57	26.8495	0.468612	0.9686
FCD11-4	Dync1h1(+/+)	SC118	interneurons	58	54.2917	0.947569	0.9412
FCD11-4	Dync1h1(+/+)	SC118	interneurons	59	85.4922	1.49212	1
FCD11-4	Dync1h1(+/+)	SC118	interneurons	60	38.5899	0.673521	0.749
FCD11-4	Dync1h1(+/+)	SC118	interneurons	61	29.5265	0.515335	1
FCD11-4	Dync1h1(+/+)	SC118	interneurons	62	30.2365	0.527726	1
FCD11-4	Dync1h1(+/+)	SC118	interneurons	63	30.8041	0.537633	1
FCD11-4	Dync1h1(+/+)	SC118	interneurons	64	33.0326	0.576528	1
FCD11-4	Dync1h1(+/+)	SC118	interneurons	65	34.0236	0.593824	1
FCD11-4	Dync1h1(+/+)	SC118	interneurons	66	49.0441	0.855981	1
FCD11-4	Dync1h1(+/+)	SC118	interneurons	67	47.7545	0.833473	1
FCD11-4	Dync1h1(+/+)	SC118	interneurons	68	77.9577	1.36062	1
FCD11-4	Dync1h1(+/+)	SC118	interneurons	69	38.1161	0.665251	1
FCD11-4	Dync1h1(+/+)	SC118	interneurons	70	37.4563	0.653736	1
FCD11-4	Dync1h1(+/+)	SC118	interneurons	71	37.9391	0.662162	1
FCD11-4	Dync1h1(+/+)	SC118	interneurons	72	53.6587	0.936521	1
FCD11-4	Dync1h1(+/+)	SC118	interneurons	73	51.4228	0.897497	1
FCD11-4	Dync1h1(+/+)	SC118	interneurons	74	48.9847	0.854944	1
FCD11-4	Dync1h1(+/+)	SC118	interneurons	75	35.0438	0.61163	1
FCD11-4	Dync1h1(+/+)	SC118	interneurons	76	47.4488	0.828138	1
FCD11-4	Dync1h1(+/+)	SC118	interneurons	77	59.5619	1.03955	1
FCD11-4	Dync1h1(+/+)	SC118	interneurons	78	57.872	1.01006	1
FCD11-4	Dync1h1(+/+)	SC118	interneurons	79	53.6681	0.936685	1
FCD11-4	Dync1h1(+/+)	SC127	interneurons	1	29.2792	0.511018	0.6078
FCD11-4	Dync1h1(+/+)	SC127	interneurons	2	-84.4777	-1.47441	1
FCD11-4	Dync1h1(+/+)	SC127	interneurons	3	-34.1909	-0.596744	1
FCD11-4	Dync1h1(+/+)	SC127	interneurons	4	270.015	4.71265	1
FCD11-4	Dync1h1(+/+)	SC127	interneurons	5	337.404	5.88881	1
FCD11-4	Dync1h1(+/+)	SC127	interneurons	6	-35.5388	-0.620269	0.9961
FCD11-4	Dync1h1(+/+)	SC127	interneurons	7	329.326	5.74783	1
FCD11-4	Dync1h1(+/+)	SC127	interneurons	8	339.279	5.92153	1
FCD11-4	Dync1h1(+/+)	SC127	interneurons	9	340.713	5.94656	1
FCD11-4	Dync1h1(+/+)	SC127	interneurons	10	-40.9675	-0.715018	0.3843
FCD11-4	Dync1h1(+/+)	SC127	interneurons	11	-22.307	-0.389331	0.5373
FCD11-4	Dync1h1(+/+)	SC127	interneurons	12	285.6	4.98467	0.9961
FCD11-4	Dync1h1(+/+)	SC127	interneurons	13	348.267	6.07841	1
FCD11-4	Dync1h1(+/+)	SC127	interneurons	14	347.661	6.06784	1
FCD11-4	Dync1h1(+/+)	SC127	interneurons	15	-81.1176	-1.41577	1
FCD11-4	Dync1h1(+/+)	SC127	interneurons	16	351.339	6.13202	1
FCD11-4	Dync1h1(+/+)	SC127	interneurons	17	311.86	5.44299	0.7216
FCD11-4	Dync1h1(+/+)	SC127	interneurons	18	348.053	6.07468	0.5294
FCD11-4	Dync1h1(+/+)	SC127	interneurons	19	299.283	5.22347	0.8118
FCD11-4	Dync1h1(+/+)	SC127	interneurons	20	-80.2598	-1.4008	0.8196
FCD11-4	Dync1h1(+/+)	SC127	interneurons	21	-72.6711	-1.26835	0.7725
FCD11-4	Dync1h1(+/+)	SC127	interneurons	22	357.065	6.23196	1
FCD11-4	Dync1h1(+/+)	SC127	interneurons	23	270.559	4.72215	0.7216
FCD11-4	Dync1h1(+/+)	SC127	interneurons	24	346.355	6.04504	0.4902
FCD11-4	Dync1h1(+/+)	SC127	interneurons	25	5.5513	0.0968885	0.4275
FCD11-4	Dync1h1(+/+)	SC127	interneurons	26	20.3825	0.355742	0.502
FCD11-4	Dync1h1(+/+)	SC127	interneurons	27	17.7856	0.310417	0.3569
FCD11-4	Dync1h1(+/+)	SC127	interneurons	28	54.3161	0.947995	0.8275
FCD11-4	Dync1h1(+/+)	SC127	interneurons	29	23.7231	0.414046	0.5059
FCD11-4	Dync1h1(+/+)	SC127	interneurons	30	36.9144	0.644278	0.702
FCD11-4	Dync1h1(+/+)	SC127	interneurons	31	35.5933	0.62122	0.6667
FCD11-4	Dync1h1(+/+)	SC127	interneurons	32	29.9921	0.523461	0.5294
FCD11-4	Dync1h1(+/+)	SC127	interneurons	33	47.3651	0.826677	0.8078
FCD11-4	Dync1h1(+/+)	SC127	interneurons	34	16.3375	0.285143	0
FCD11-4	Dync1h1(+/+)	SC127	interneurons	35	19.25	0.335976	0
FCD11-4	Dync1h1(+/+)	SC127	interneurons	36	18.4174	0.321444	0
FCD11-4	Dync1h1(+/+)	SC127	interneurons	37	15.4916	0.270379	0.2667
FCD11-4	Dync1h1(+/+)	SC127	interneurons	38	11.4714	0.200214	1
FCD11-4	Dync1h1(+/+)	SC127	interneurons	39	20.6514	0.360435	0.01176
FCD11-4	Dync1h1(+/+)	SC127	interneurons	40	19.6961	0.343762	0.2824
FCD11-4	Dync1h1(+/+)	SC127	interneurons	41	20.2025	0.3526	0.1922
FCD11-4	Dync1h1(+/+)	SC127	interneurons	42	28.0891	0.490247	0.2039
FCD11-4	Dync1h1(+/+)	SC127	interneurons	43	28.9113	0.504597	0.3255
FCD11-4	Dync1h1(+/+)	SC127	interneurons	44	61.78	1.07826	1
FCD11-4	Dync1h1(+/+)	SC127	interneurons	45	19.2796	0.336492	1
FCD11-4	Dync1h1(+/+)	SC127	interneurons	46	87.0676	1.51962	1
FCD11-4	Dync1h1(+/+)	SC127	interneurons	47	18.8086	0.328272	1
FCD11-4	Dync1h1(+/+)	SC127	interneurons	48	23.0055	0.401522	1
FCD11-4	Dync1h1(+/+)	SC127	interneurons	49	89.192	1.55669	1
FCD11-4	Dync1h1(+/+)	SC127	interneurons	50	27.0627	0.472333	1
FCD11-4	Dync1h1(+/+)	SC127	interneurons	51	21.8261	0.380937	1
FCD11-4	Dync1h1(+/+)	SC127	interneurons	52	49.7892	0.868985	1
FCD11-4	Dync1h1(+/+)	SC127	interneurons	53	47.1418	0.82278	1
FCD11-4	Dync1h1(+/+)	SC127	interneurons	54	32.9615	0.575287	0.9686
FCD11-4	Dync1h1(+/+)	SC127	interneurons	55	24.7775	0.432449	1
FCD11-4	Dync1h1(+/+)	SC127	interneurons	56	26.9622	0.470579	1
FCD11-4	Dync1h1(+/+)	SC127	interneurons	57	30.8153	0.537828	1
FCD11-4	Dync1h1(+/+)	SC127	interneurons	58	41.941	0.732009	1
FCD11-4	Dync1h1(+/+)	SC127	interneurons	59	34.9316	0.609671	1
FCD11-4	Dync1h1(+/+)	SC127	interneurons	60	29.2162	0.509919	1
FCD11-4	Dync1h1(+/+)	SC127	interneurons	61	31.2987	0.546265	1
FCD11-4	Dync1h1(+/+)	SC127	interneurons	62	51.9049	0.905911	1
FCD11-4	Dync1h1(+/+)	SC127	interneurons	63	39.8417	0.695369	1
FCD11-4	Dync1h1(+/+)	SC127	interneurons	64	34.2904	0.59848	1
FCD11-4	Dync1h1(+/+)	SC127	interneurons	65	38.2	0.666716	1
FCD11-4	Dync1h1(+/+)	SC127	interneurons	66	31.4971	0.549728	1
FCD11-4	Dync1h1(+/+)	SC127	interneurons	67	50.789	0.886435	1
FCD11-4	Dync1h1(+/+)	SC127	interneurons	68	31.3769	0.54763	1
FCD11-4	Dync1h1(+/+)	SC127	interneurons	69	45.1214	0.787517	1
FCD11-4	Dync1h1(+/+)	SC127	interneurons	70	45.0203	0.785752	1
FCD11-4	Dync1h1(+/+)	SC127	interneurons	71	45.7045	0.797694	1
FCD11-4	Dync1h1(+/+)	SC127	interneurons	72	44.8916	0.783506	1
FCD11-4	Dync1h1(+/+)	SC127	interneurons	73	36.3571	0.634551	1
FCD11-4	Dync1h1(+/+)	SC127	interneurons	74	34.9225	0.609513	1
FCD11-4	Dync1h1(+/+)	SC127	interneurons	75	59.6311	1.04076	1
FCD11-4	Dync1h1(+/+)	SC127	interneurons	76	42.1511	0.735675	1
FCD11-4	Dync1h1(+/+)	SC127	interneurons	77	58.708	1.02465	1
FCD11-4	Dync1h1(+/+)	SC25	interneurons	1	30.2205	0.527447	0.702
FCD11-4	Dync1h1(+/+)	SC25	interneurons	2	312.625	5.45633	0.3294
FCD11-4	Dync1h1(+/+)	SC25	interneurons	3	340.252	5.93852	1
FCD11-4	Dync1h1(+/+)	SC25	interneurons	4	338.878	5.91453	1
FCD11-4	Dync1h1(+/+)	SC25	interneurons	5	278.876	4.8673	1
FCD11-4	Dync1h1(+/+)	SC25	interneurons	6	350.724	6.12129	1
FCD11-4	Dync1h1(+/+)	SC25	interneurons	7	-16.867	-0.294385	0.4745
FCD11-4	Dync1h1(+/+)	SC25	interneurons	8	-11.3291	-0.19773	0.5255
FCD11-4	Dync1h1(+/+)	SC25	interneurons	9	353.629	6.17199	1
FCD11-4	Dync1h1(+/+)	SC25	interneurons	10	355.053	6.19684	1
FCD11-4	Dync1h1(+/+)	SC25	interneurons	11	352.853	6.15846	0.3373
FCD11-4	Dync1h1(+/+)	SC25	interneurons	12	343.638	5.99761	0.502
FCD11-4	Dync1h1(+/+)	SC25	interneurons	13	2.1375	0.0373064	0.4314
FCD11-4	Dync1h1(+/+)	SC25	interneurons	14	49.5534	0.86487	0.7922
FCD11-4	Dync1h1(+/+)	SC25	interneurons	15	38.8317	0.677741	0.8039
FCD11-4	Dync1h1(+/+)	SC25	interneurons	16	7.6272	0.13312	1
FCD11-4	Dync1h1(+/+)	SC25	interneurons	17	8.1856	0.142866	1
FCD11-4	Dync1h1(+/+)	SC25	interneurons	18	12.7952	0.223318	0.7765
FCD11-4	Dync1h1(+/+)	SC25	interneurons	19	72.3327	1.26244	1
FCD11-4	Dync1h1(+/+)	SC25	interneurons	20	18.5552	0.323849	0.2157
FCD11-4	Dync1h1(+/+)	SC25	interneurons	21	23.0218	0.401806	0
FCD11-4	Dync1h1(+/+)	SC25	interneurons	22	86.6485	1.5123	1
FCD11-4	Dync1h1(+/+)	SC25	interneurons	23	18.2543	0.318598	1
FCD11-4	Dync1h1(+/+)	SC25	interneurons	24	33.1844	0.579177	0.4
FCD11-4	Dync1h1(+/+)	SC25	interneurons	25	20.6851	0.361023	0.9412
FCD11-4	Dync1h1(+/+)	SC25	interneurons	26	23.4258	0.408857	0.8431
FCD11-4	Dync1h1(+/+)	SC25	interneurons	27	25.4703	0.444541	0.8627
FCD11-4	Dync1h1(+/+)	SC25	interneurons	28	87.0005	1.51845	1
FCD11-4	Dync1h1(+/+)	SC25	interneurons	29	19.9196	0.347663	1
FCD11-4	Dync1h1(+/+)	SC25	interneurons	30	27.6115	0.481912	1
FCD11-4	Dync1h1(+/+)	SC25	interneurons	31	42.4017	0.740049	0.9373
FCD11-4	Dync1h1(+/+)	SC25	interneurons	32	30.0215	0.523974	1
FCD11-4	Dync1h1(+/+)	SC25	interneurons	33	34.9669	0.610288	1
FCD11-4	Dync1h1(+/+)	SC25	interneurons	34	49.4304	0.862723	1
FCD11-4	Dync1h1(+/+)	SC25	interneurons	35	45.3266	0.791098	1
FCD11-4	Dync1h1(+/+)	SC25	interneurons	36	30.1157	0.525618	1
FCD11-4	Dync1h1(+/+)	SC25	interneurons	37	78.1071	1.36323	1
FCD11-4	Dync1h1(+/+)	SC25	interneurons	38	26.6209	0.464622	1
FCD11-4	Dync1h1(+/+)	SC25	interneurons	39	36.9967	0.645714	1
FCD11-4	Dync1h1(+/+)	SC25	interneurons	40	49.8579	0.870185	1
FCD11-4	Dync1h1(+/+)	SC25	interneurons	41	50.8882	0.888167	1
FCD11-4	Dync1h1(+/+)	SC25	interneurons	42	78.8391	1.376	1
FCD11-4	Dync1h1(+/+)	SC25	interneurons	43	36.1475	0.630893	1
FCD11-4	Dync1h1(+/+)	SC25	interneurons	44	76.4562	1.33441	1
FCD11-4	Dync1h1(+/+)	SC25	interneurons	45	33.5996	0.586424	1
FCD11-4	Dync1h1(+/+)	SC25	interneurons	46	62.616	1.09286	1
FCD11-4	Dync1h1(+/+)	SC60	interneurons	1	37.0172	0.646072	0.7686
FCD11-4	Dync1h1(+/+)	SC60	interneurons	2	316.403	5.52228	1
FCD11-4	Dync1h1(+/+)	SC60	interneurons	3	-43.8635	-0.765562	0.6784
FCD11-4	Dync1h1(+/+)	SC60	interneurons	4	336.51	5.87321	1
FCD11-4	Dync1h1(+/+)	SC60	interneurons	5	340.91	5.95	1
FCD11-4	Dync1h1(+/+)	SC60	interneurons	6	353.013	6.16124	1
FCD11-4	Dync1h1(+/+)	SC60	interneurons	7	-10.4304	-0.182045	0.6157
FCD11-4	Dync1h1(+/+)	SC60	interneurons	8	355.95	6.21249	1
FCD11-4	Dync1h1(+/+)	SC60	interneurons	9	-4.6772	-0.0816325	0.6039
FCD11-4	Dync1h1(+/+)	SC60	interneurons	10	356.404	6.22043	0.2275
FCD11-4	Dync1h1(+/+)	SC60	interneurons	11	38.9252	0.679373	0.7961
FCD11-4	Dync1h1(+/+)	SC60	interneurons	12	62.198	1.08556	0.9569
FCD11-4	Dync1h1(+/+)	SC60	interneurons	13	38.8146	0.677443	0.7961
FCD11-4	Dync1h1(+/+)	SC60	interneurons	14	8.629	0.150604	1
FCD11-4	Dync1h1(+/+)	SC60	interneurons	15	15.7288	0.274519	0.5765
FCD11-4	Dync1h1(+/+)	SC60	interneurons	16	82.0694	1.43238	1
FCD11-4	Dync1h1(+/+)	SC60	interneurons	17	32.1098	0.560422	0.5765
FCD11-4	Dync1h1(+/+)	SC60	interneurons	18	35.8672	0.626001	0.6863
FCD11-4	Dync1h1(+/+)	SC60	interneurons	19	24.0881	0.420417	1
FCD11-4	Dync1h1(+/+)	SC60	interneurons	20	24.9336	0.435173	1
FCD11-4	Dync1h1(+/+)	SC60	interneurons	21	29.3258	0.511832	0.9804
FCD11-4	Dync1h1(+/+)	SC60	interneurons	22	41.8278	0.730033	0.9569
FCD11-4	Dync1h1(+/+)	SC60	interneurons	23	25.9909	0.453627	1
FCD11-4	Dync1h1(+/+)	SC60	interneurons	24	29.2823	0.511073	1
FCD11-4	Dync1h1(+/+)	SC60	interneurons	25	46.687	0.814842	1
FCD11-4	Dync1h1(+/+)	SC60	interneurons	26	42.6478	0.744345	1
FCD11-4	Dync1h1(+/+)	SC60	interneurons	27	49.2188	0.85903	1
FCD11-4	Dync1h1(+/+)	SC60	interneurons	28	28.5742	0.498714	1
FCD11-4	Dync1h1(+/+)	SC60	interneurons	29	33.2967	0.581137	1
FCD11-4	Dync1h1(+/+)	SC60	interneurons	30	44.1526	0.770608	1
FCD11-4	Dync1h1(+/+)	SC60	interneurons	31	30.9998	0.541049	1
FCD11-4	Dync1h1(+/+)	SC60	interneurons	32	43.0425	0.751233	1
FCD11-4	Dync1h1(+/+)	SC60	interneurons	33	30.45	0.531453	1
FCD11-4	Dync1h1(+/+)	SC60	interneurons	34	36.6795	0.640178	1
FCD11-4	Dync1h1(+/+)	SC60	interneurons	35	51.2604	0.894663	1
FCD11-4	Dync1h1(+/+)	SC72	interneurons	1	32.3433	0.564497	0.7451
FCD11-4	Dync1h1(+/+)	SC72	interneurons	2	17.3868	0.303457	0.4157
FCD11-4	Dync1h1(+/+)	SC72	interneurons	3	64.4021	1.12403	0.9961
FCD11-4	Dync1h1(+/+)	SC72	interneurons	4	20.8529	0.363952	0.4353
FCD11-4	Dync1h1(+/+)	SC72	interneurons	5	11.6745	0.203758	1
FCD11-4	Dync1h1(+/+)	SC72	interneurons	6	18.5908	0.324471	1
FCD11-4	Dync1h1(+/+)	SC72	interneurons	7	21.7677	0.379918	0.8314
FCD11-4	Dync1h1(+/+)	SC72	interneurons	8	41.4725	0.723832	0.851
FCD11-4	Dync1h1(+/+)	SC72	interneurons	9	29.2618	0.510715	1
FCD11-4	Dync1h1(+/+)	SC72	interneurons	10	51.2307	0.894144	1
FCD11-4	Dync1h1(+/+)	SC72	interneurons	11	31.8495	0.555879	1
FCD11-4	Dync1h1(+/+)	SC72	interneurons	12	28.3819	0.495358	1
FCD11-4	Dync1h1(+/+)	SC72	interneurons	13	28.4062	0.495782	1
FCD11-4	Dync1h1(+/+)	SC72	interneurons	14	35.6629	0.622435	1
FCD11-4	Dync1h1(+/+)	SC72	interneurons	15	31.0469	0.541871	1
FCD11-4	Dync1h1(+/+)	SC84	interneurons	1	-77.8883	-1.35941	1
FCD11-4	Dync1h1(+/+)	SC84	interneurons	2	336.639	5.87547	1
FCD11-4	Dync1h1(+/+)	SC84	interneurons	3	8.8355	0.154209	0.1843
FCD11-4	Dync1h1(+/+)	SC84	interneurons	4	37.1931	0.649142	0.6902
FCD11-4	Dync1h1(+/+)	SC84	interneurons	5	7.2222	0.126051	0.9804
FCD11-4	Dync1h1(+/+)	SC84	interneurons	6	13.9069	0.242721	0.06275
FCD11-4	Dync1h1(+/+)	SC84	interneurons	7	19.4941	0.340236	0
FCD11-4	Dync1h1(+/+)	SC84	interneurons	8	22.1788	0.387093	0
FCD11-4	Dync1h1(+/+)	SC84	interneurons	9	30.49	0.532151	0.2824
FCD11-4	Dync1h1(+/+)	SC84	interneurons	10	24.7936	0.43273	0.06667
FCD11-4	Dync1h1(+/+)	SC84	interneurons	11	18.2502	0.318526	0.9412
FCD11-4	Dync1h1(+/+)	SC84	interneurons	12	31.8545	0.555966	0.3373
FCD11-4	Dync1h1(+/+)	SC84	interneurons	13	16.2203	0.283098	1
FCD11-4	Dync1h1(+/+)	SC84	interneurons	14	26.0338	0.454376	0.1569
FCD11-4	Dync1h1(+/+)	SC84	interneurons	15	31.5961	0.551456	0.3373
FCD11-4	Dync1h1(+/+)	SC84	interneurons	16	17.3538	0.302881	1
FCD11-4	Dync1h1(+/+)	SC84	interneurons	17	21.7475	0.379565	1
FCD11-4	Dync1h1(+/+)	SC84	interneurons	18	40.7689	0.711552	0.6745
FCD11-4	Dync1h1(+/+)	SC84	interneurons	19	24.5578	0.428614	1
FCD11-4	Dync1h1(+/+)	SC84	interneurons	20	34.3423	0.599386	0.9608
FCD11-4	Dync1h1(+/+)	SC84	interneurons	21	27.272	0.475986	1
FCD11-4	Dync1h1(+/+)	SC84	interneurons	22	43.5524	0.760133	0.9333
FCD11-4	Dync1h1(+/+)	SC84	interneurons	23	50.0533	0.873595	1
FCD11-4	Dync1h1(+/+)	SC84	interneurons	24	52.2293	0.911573	1
FCD11-4	Dync1h1(+/+)	SC84	interneurons	25	49.2872	0.860224	1
FCD11-4	Dync1h1(+/+)	SC84	interneurons	26	72.6954	1.26877	1
FCD11-4	Dync1h1(+/+)	SC84	interneurons	27	34.5717	0.60339	1
FCD11-4	Dync1h1(+/+)	SC84	interneurons	28	33.2224	0.57984	1
FCD11-4	Dync1h1(+/+)	SC84	interneurons	29	45.8821	0.800794	1
FCD11-4	Dync1h1(+/+)	SC96	interneurons	1	23.7467	0.414458	0.4902
FCD11-4	Dync1h1(+/+)	SC96	interneurons	2	-50.8202	-0.88698	0.6314
FCD11-4	Dync1h1(+/+)	SC96	interneurons	3	-42.6549	-0.744468	0.6039
FCD11-4	Dync1h1(+/+)	SC96	interneurons	4	336.63	5.87531	1
FCD11-4	Dync1h1(+/+)	SC96	interneurons	5	-28.2299	-0.492705	1
FCD11-4	Dync1h1(+/+)	SC96	interneurons	6	346.787	6.05258	1
FCD11-4	Dync1h1(+/+)	SC96	interneurons	7	347.433	6.06384	1
FCD11-4	Dync1h1(+/+)	SC96	interneurons	8	348.593	6.08409	1
FCD11-4	Dync1h1(+/+)	SC96	interneurons	9	-6.809	-0.118839	0.651
FCD11-4	Dync1h1(+/+)	SC96	interneurons	10	356.092	6.21497	1
FCD11-4	Dync1h1(+/+)	SC96	interneurons	11	22.4252	0.391394	0.3686
FCD11-4	Dync1h1(+/+)	SC96	interneurons	12	36.7979	0.642245	0.651
FCD11-4	Dync1h1(+/+)	SC96	interneurons	13	17.2858	0.301694	0.7765
FCD11-4	Dync1h1(+/+)	SC96	interneurons	14	14.7678	0.257747	1
FCD11-4	Dync1h1(+/+)	SC96	interneurons	15	18.983	0.331316	0.6863
FCD11-4	Dync1h1(+/+)	SC96	interneurons	16	15.4746	0.270083	1
FCD11-4	Dync1h1(+/+)	SC96	interneurons	17	15.635	0.272882	1
FCD11-4	Dync1h1(+/+)	SC96	interneurons	18	32.3855	0.565234	0.5373
FCD11-4	Dync1h1(+/+)	SC96	interneurons	19	50.9685	0.889568	1
FCD11-4	Dync1h1(+/+)	SC96	interneurons	20	43.0359	0.751118	1
FCD11-4	Dync1h1(+/+)	SC96	interneurons	21	43.0011	0.750511	1
FCD12-2	Dync1h1(-/+)	SC112	interneurons	1	-75.4961	-1.31766	0.9569
FCD12-2	Dync1h1(-/+)	SC112	interneurons	2	-84.4397	-1.47375	1
FCD12-2	Dync1h1(-/+)	SC112	interneurons	3	-28.4773	-0.497023	1
FCD12-2	Dync1h1(-/+)	SC112	interneurons	4	-28.2069	-0.492303	1
FCD12-2	Dync1h1(-/+)	SC112	interneurons	5	344.01	6.00411	1
FCD12-2	Dync1h1(-/+)	SC112	interneurons	6	353.334	6.16685	1
FCD12-2	Dync1h1(-/+)	SC112	interneurons	7	-7.5598	-0.131943	0.5922
FCD12-2	Dync1h1(-/+)	SC112	interneurons	8	359.219	6.26955	1
FCD12-2	Dync1h1(-/+)	SC112	interneurons	9	2.7397	0.0478168	0.5176
FCD12-2	Dync1h1(-/+)	SC112	interneurons	10	3.3374	0.0582486	0.1686
FCD12-2	Dync1h1(-/+)	SC112	interneurons	11	5.5757	0.0973143	0.6902
FCD12-2	Dync1h1(-/+)	SC112	interneurons	12	19.1013	0.333381	0.4353
FCD12-2	Dync1h1(-/+)	SC112	interneurons	13	10.9738	0.191529	0.6902
FCD12-2	Dync1h1(-/+)	SC112	interneurons	14	43.5015	0.759244	0.8196
FCD12-2	Dync1h1(-/+)	SC112	interneurons	15	58.3611	1.01859	0.9765
FCD12-2	Dync1h1(-/+)	SC112	interneurons	16	9.228	0.161059	1
FCD12-2	Dync1h1(-/+)	SC112	interneurons	17	61.9601	1.08141	1
FCD12-2	Dync1h1(-/+)	SC112	interneurons	18	16.1252	0.281438	0.6392
FCD12-2	Dync1h1(-/+)	SC112	interneurons	19	10.6416	0.185731	1
FCD12-2	Dync1h1(-/+)	SC112	interneurons	20	14.9622	0.26114	1
FCD12-2	Dync1h1(-/+)	SC112	interneurons	21	19.9881	0.348858	0.651
FCD12-2	Dync1h1(-/+)	SC112	interneurons	22	13.9594	0.243637	1
FCD12-2	Dync1h1(-/+)	SC112	interneurons	23	22.7653	0.397329	0.5765
FCD12-2	Dync1h1(-/+)	SC112	interneurons	24	64.9948	1.13437	1
FCD12-2	Dync1h1(-/+)	SC112	interneurons	25	17.1591	0.299483	0.9608
FCD12-2	Dync1h1(-/+)	SC112	interneurons	26	22.7863	0.397696	0.9059
FCD12-2	Dync1h1(-/+)	SC112	interneurons	27	16.2343	0.283342	1
FCD12-2	Dync1h1(-/+)	SC112	interneurons	28	20.8171	0.363327	1
FCD12-2	Dync1h1(-/+)	SC112	interneurons	29	49.3655	0.861591	0.949
FCD12-2	Dync1h1(-/+)	SC112	interneurons	30	31.894	0.556655	1
FCD12-2	Dync1h1(-/+)	SC112	interneurons	31	78.1586	1.36412	1
FCD12-2	Dync1h1(-/+)	SC112	interneurons	32	36.7605	0.641592	0.851
FCD12-2	Dync1h1(-/+)	SC112	interneurons	33	36.3903	0.635131	0.9961
FCD12-2	Dync1h1(-/+)	SC112	interneurons	34	49.0258	0.855662	1
FCD12-2	Dync1h1(-/+)	SC112	interneurons	35	33.1037	0.577769	1
FCD12-2	Dync1h1(-/+)	SC112	interneurons	36	31.8444	0.55579	1
FCD12-2	Dync1h1(-/+)	SC112	interneurons	37	47.4959	0.82896	1
FCD12-2	Dync1h1(-/+)	SC112	interneurons	38	54.8237	0.956854	1
FCD12-2	Dync1h1(-/+)	SC112	interneurons	39	48.8079	0.851859	1
FCD12-2	Dync1h1(-/+)	SC112	interneurons	40	44.6597	0.779459	1
FCD12-2	Dync1h1(-/+)	SC112	interneurons	41	54.1989	0.945949	1
FCD12-2	Dync1h1(-/+)	SC112	interneurons	42	34.044	0.59418	1
FCD12-2	Dync1h1(-/+)	SC112	interneurons	43	48.4586	0.845762	1
FCD12-2	Dync1h1(-/+)	SC112	interneurons	44	45.8004	0.799368	1
FCD12-2	Dync1h1(-/+)	SC112	interneurons	45	31.7532	0.554198	1
FCD12-2	Dync1h1(-/+)	SC112	interneurons	46	56.7813	0.991021	1
FCD12-2	Dync1h1(-/+)	SC112	interneurons	47	45.5944	0.795772	1
FCD12-2	Dync1h1(-/+)	SC112	interneurons	48	33.7503	0.589054	1
FCD12-2	Dync1h1(-/+)	SC112	interneurons	49	33.8282	0.590413	1
FCD12-2	Dync1h1(-/+)	SC112	interneurons	50	38.4186	0.670531	1
FCD12-2	Dync1h1(-/+)	SC112	interneurons	51	42.2769	0.737871	1
FCD12-2	Dync1h1(-/+)	SC112	interneurons	52	41.1831	0.718781	1
FCD12-2	Dync1h1(-/+)	SC15	interneurons	1	-51.9322	-0.906388	0.4078
FCD12-2	Dync1h1(-/+)	SC15	interneurons	2	351.85	6.14095	0.06275
FCD12-2	Dync1h1(-/+)	SC15	interneurons	3	61.1868	1.06791	0.9373
FCD12-2	Dync1h1(-/+)	SC15	interneurons	4	68.3641	1.19318	1
FCD12-2	Dync1h1(-/+)	SC15	interneurons	5	19.0101	0.331789	1
FCD12-2	Dync1h1(-/+)	SC15	interneurons	6	27.0351	0.471852	0.8275
FCD12-2	Dync1h1(-/+)	SC15	interneurons	7	35.4724	0.61911	0.498
FCD12-2	Dync1h1(-/+)	SC15	interneurons	8	27.0479	0.472075	0.9333
FCD12-2	Dync1h1(-/+)	SC15	interneurons	9	42.5146	0.74202	0.7451
FCD12-2	Dync1h1(-/+)	SC15	interneurons	10	26.0128	0.454009	1
FCD12-2	Dync1h1(-/+)	SC15	interneurons	11	31.3873	0.547812	0.9922
FCD12-2	Dync1h1(-/+)	SC15	interneurons	12	36.2597	0.632851	0.698
FCD12-2	Dync1h1(-/+)	SC15	interneurons	13	44.4233	0.775333	0.8667
FCD12-2	Dync1h1(-/+)	SC15	interneurons	14	29.1535	0.508825	1
FCD12-2	Dync1h1(-/+)	SC15	interneurons	15	26.3305	0.459554	1
FCD12-2	Dync1h1(-/+)	SC15	interneurons	16	45.082	0.786829	0.9647
FCD12-2	Dync1h1(-/+)	SC15	interneurons	17	34.083	0.594861	1
FCD12-2	Dync1h1(-/+)	SC15	interneurons	18	49.5023	0.863978	1
FCD12-2	Dync1h1(-/+)	SC15	interneurons	19	27.4477	0.479053	1
FCD12-2	Dync1h1(-/+)	SC15	interneurons	20	49.0497	0.856079	1
FCD12-2	Dync1h1(-/+)	SC15	interneurons	21	42.7063	0.745366	1
FCD12-2	Dync1h1(-/+)	SC15	interneurons	22	77.2037	1.34746	1
FCD12-2	Dync1h1(-/+)	SC15	interneurons	23	39.4193	0.687997	1
FCD12-2	Dync1h1(-/+)	SC15	interneurons	24	33.2401	0.580149	1
FCD12-2	Dync1h1(-/+)	SC15	interneurons	25	44.4092	0.775087	1
FCD12-2	Dync1h1(-/+)	SC15	interneurons	26	30.9449	0.54009	1
FCD12-2	Dync1h1(-/+)	SC15	interneurons	27	48.1189	0.839833	1
FCD12-2	Dync1h1(-/+)	SC15	interneurons	28	41.4125	0.722784	1
FCD12-2	Dync1h1(-/+)	SC15	interneurons	29	44.2473	0.772261	1
FCD12-2	Dync1h1(-/+)	SC27	interneurons	1	352.547	6.15311	1
FCD12-2	Dync1h1(-/+)	SC27	interneurons	2	-11.3682	-0.198413	0.5608
FCD12-2	Dync1h1(-/+)	SC27	interneurons	3	317.184	5.53591	0.7961
FCD12-2	Dync1h1(-/+)	SC27	interneurons	4	355.97	6.21285	1
FCD12-2	Dync1h1(-/+)	SC27	interneurons	5	23.3075	0.406793	0.3922
FCD12-2	Dync1h1(-/+)	SC27	interneurons	6	37.326	0.651462	0.6588
FCD12-2	Dync1h1(-/+)	SC27	interneurons	7	27.0565	0.472225	0.05098
FCD12-2	Dync1h1(-/+)	SC27	interneurons	8	27.4704	0.479449	0.08235
FCD12-2	Dync1h1(-/+)	SC27	interneurons	9	25.7661	0.449703	0.2392
FCD12-2	Dync1h1(-/+)	SC27	interneurons	10	28.7268	0.501377	0.1647
FCD12-2	Dync1h1(-/+)	SC27	interneurons	11	27.5697	0.481182	0.1176
FCD12-2	Dync1h1(-/+)	SC27	interneurons	12	17.3515	0.302841	1
FCD12-2	Dync1h1(-/+)	SC27	interneurons	13	19.1002	0.333361	1
FCD12-2	Dync1h1(-/+)	SC27	interneurons	14	23.0752	0.402738	0.8392
FCD12-2	Dync1h1(-/+)	SC27	interneurons	15	20.8762	0.364358	1
FCD12-2	Dync1h1(-/+)	SC27	interneurons	16	18.8869	0.329639	1
FCD12-2	Dync1h1(-/+)	SC27	interneurons	17	20.6617	0.360615	1
FCD12-2	Dync1h1(-/+)	SC27	interneurons	18	41.0103	0.715765	0.6392
FCD12-2	Dync1h1(-/+)	SC27	interneurons	19	36.3197	0.633898	0.451
FCD12-2	Dync1h1(-/+)	SC27	interneurons	20	21.5958	0.376918	1
FCD12-2	Dync1h1(-/+)	SC27	interneurons	21	30.1569	0.526337	0.9333
FCD12-2	Dync1h1(-/+)	SC27	interneurons	22	89.4931	1.56195	1
FCD12-2	Dync1h1(-/+)	SC27	interneurons	23	31.9485	0.557607	0.9176
FCD12-2	Dync1h1(-/+)	SC27	interneurons	24	35.7609	0.624145	0.7804
FCD12-2	Dync1h1(-/+)	SC27	interneurons	25	33.5779	0.586045	0.8588
FCD12-2	Dync1h1(-/+)	SC27	interneurons	26	24.8916	0.43444	1
FCD12-2	Dync1h1(-/+)	SC27	interneurons	27	33.8569	0.590914	1
FCD12-2	Dync1h1(-/+)	SC27	interneurons	28	81.1897	1.41703	1
FCD12-2	Dync1h1(-/+)	SC27	interneurons	29	49.375	0.861756	1
FCD12-2	Dync1h1(-/+)	SC27	interneurons	30	48.1614	0.840575	1
FCD12-2	Dync1h1(-/+)	SC27	interneurons	31	49.2971	0.860397	1
FCD12-2	Dync1h1(-/+)	SC27	interneurons	32	32.2201	0.562347	1
FCD12-2	Dync1h1(-/+)	SC27	interneurons	33	76.586	1.33668	1
FCD12-2	Dync1h1(-/+)	SC27	interneurons	34	31.1357	0.54342	1
FCD12-2	Dync1h1(-/+)	SC27	interneurons	35	51.8847	0.905559	1
FCD12-2	Dync1h1(-/+)	SC27	interneurons	36	44.4712	0.776169	1
FCD12-2	Dync1h1(-/+)	SC27	interneurons	37	78.3831	1.36804	1
FCD12-2	Dync1h1(-/+)	SC27	interneurons	38	73.2051	1.27767	1
FCD12-2	Dync1h1(-/+)	SC27	interneurons	39	46.0363	0.803485	1
FCD12-2	Dync1h1(-/+)	SC27	interneurons	40	42.9534	0.749678	1
FCD12-2	Dync1h1(-/+)	SC27	interneurons	41	33.785	0.589659	1
FCD12-2	Dync1h1(-/+)	SC27	interneurons	42	52.2001	0.911064	1
FCD12-2	Dync1h1(-/+)	SC27	interneurons	43	45.1688	0.788344	1
FCD12-2	Dync1h1(-/+)	SC27	interneurons	44	45.5566	0.795113	1
FCD12-2	Dync1h1(-/+)	SC27	interneurons	45	56.371	0.98386	1
FCD12-2	Dync1h1(-/+)	SC27	interneurons	46	35.5656	0.620737	1
FCD12-2	Dync1h1(-/+)	SC27	interneurons	47	45.2243	0.789313	1
FCD12-2	Dync1h1(-/+)	SC3	interneurons	1	26.2818	0.458704	0.6824
FCD12-2	Dync1h1(-/+)	SC3	interneurons	2	-80.6116	-1.40694	1
FCD12-2	Dync1h1(-/+)	SC3	interneurons	3	-87.1442	-1.52095	1
FCD12-2	Dync1h1(-/+)	SC3	interneurons	4	313.804	5.47691	0.5451
FCD12-2	Dync1h1(-/+)	SC3	interneurons	5	340.643	5.94534	1
FCD12-2	Dync1h1(-/+)	SC3	interneurons	6	355.042	6.19666	1
FCD12-2	Dync1h1(-/+)	SC3	interneurons	7	358.56	6.25804	0.5569
FCD12-2	Dync1h1(-/+)	SC3	interneurons	8	9.9241	0.173208	0.2118
FCD12-2	Dync1h1(-/+)	SC3	interneurons	9	11.2349	0.196086	0.1255
FCD12-2	Dync1h1(-/+)	SC3	interneurons	10	46.6799	0.814718	0.8431
FCD12-2	Dync1h1(-/+)	SC3	interneurons	11	67.9319	1.18564	0.851
FCD12-2	Dync1h1(-/+)	SC3	interneurons	12	16.0343	0.279851	0.3176
FCD12-2	Dync1h1(-/+)	SC3	interneurons	13	48.5887	0.848033	0.9216
FCD12-2	Dync1h1(-/+)	SC3	interneurons	14	27.7144	0.483708	0.7176
FCD12-2	Dync1h1(-/+)	SC3	interneurons	15	89.3574	1.55958	0.9569
FCD12-2	Dync1h1(-/+)	SC3	interneurons	16	6.3033	0.110013	1
FCD12-2	Dync1h1(-/+)	SC3	interneurons	17	18.9609	0.33093	0.8471
FCD12-2	Dync1h1(-/+)	SC3	interneurons	18	24.0914	0.420474	0.5255
FCD12-2	Dync1h1(-/+)	SC3	interneurons	19	25.8737	0.451581	0.4314
FCD12-2	Dync1h1(-/+)	SC3	interneurons	20	31.8805	0.55642	0.451
FCD12-2	Dync1h1(-/+)	SC3	interneurons	21	23.918	0.417448	1
FCD12-2	Dync1h1(-/+)	SC3	interneurons	22	32.1055	0.560347	0.6902
FCD12-2	Dync1h1(-/+)	SC3	interneurons	23	26.1809	0.456943	1
FCD12-2	Dync1h1(-/+)	SC3	interneurons	24	40.27	0.702844	1
FCD12-2	Dync1h1(-/+)	SC3	interneurons	25	35.3422	0.616838	0.8353
FCD12-2	Dync1h1(-/+)	SC3	interneurons	26	30.0055	0.523695	0.9333
FCD12-2	Dync1h1(-/+)	SC3	interneurons	27	42.9476	0.749577	1
FCD12-2	Dync1h1(-/+)	SC3	interneurons	28	44.8934	0.783538	0.8235
FCD12-2	Dync1h1(-/+)	SC3	interneurons	29	28.0519	0.489598	1
FCD12-2	Dync1h1(-/+)	SC3	interneurons	30	33.3675	0.582373	0.9176
FCD12-2	Dync1h1(-/+)	SC3	interneurons	31	29.6499	0.517488	1
FCD12-2	Dync1h1(-/+)	SC3	interneurons	32	44.6187	0.778743	1
FCD12-2	Dync1h1(-/+)	SC3	interneurons	33	27.2767	0.476068	1
FCD12-2	Dync1h1(-/+)	SC3	interneurons	34	65.3902	1.14127	1
FCD12-2	Dync1h1(-/+)	SC3	interneurons	35	39.9759	0.697711	1
FCD12-2	Dync1h1(-/+)	SC3	interneurons	36	69.1135	1.20626	1
FCD12-2	Dync1h1(-/+)	SC3	interneurons	37	36.5298	0.637565	1
FCD12-2	Dync1h1(-/+)	SC3	interneurons	38	52.6725	0.919309	1
FCD12-2	Dync1h1(-/+)	SC3	interneurons	39	34.8358	0.607999	1
FCD12-2	Dync1h1(-/+)	SC3	interneurons	40	29.3004	0.511388	1
FCD12-2	Dync1h1(-/+)	SC3	interneurons	41	34.6446	0.604662	1
FCD12-2	Dync1h1(-/+)	SC3	interneurons	42	30.0409	0.524313	1
FCD12-2	Dync1h1(-/+)	SC3	interneurons	43	32.4356	0.566108	1
FCD12-2	Dync1h1(-/+)	SC3	interneurons	44	39.0543	0.681626	1
FCD12-2	Dync1h1(-/+)	SC3	interneurons	45	31.741	0.553985	1
FCD12-2	Dync1h1(-/+)	SC3	interneurons	46	35.3422	0.616838	1
FCD12-2	Dync1h1(-/+)	SC39	interneurons	1	34.2077	0.597037	0.7137
FCD12-2	Dync1h1(-/+)	SC39	interneurons	2	-65.9349	-1.15078	0.7529
FCD12-2	Dync1h1(-/+)	SC39	interneurons	3	319.066	5.56875	0.5647
FCD12-2	Dync1h1(-/+)	SC39	interneurons	4	354.319	6.18403	1
FCD12-2	Dync1h1(-/+)	SC39	interneurons	5	12.573	0.21944	0.5137
FCD12-2	Dync1h1(-/+)	SC39	interneurons	6	9.0472	0.157903	0.5451
FCD12-2	Dync1h1(-/+)	SC39	interneurons	7	12.8578	0.224411	1
FCD12-2	Dync1h1(-/+)	SC39	interneurons	8	24.2536	0.423305	0.09412
FCD12-2	Dync1h1(-/+)	SC39	interneurons	9	14.8023	0.258349	1
FCD12-2	Dync1h1(-/+)	SC39	interneurons	10	17.6869	0.308695	1
FCD12-2	Dync1h1(-/+)	SC39	interneurons	11	20.5456	0.358588	1
FCD12-2	Dync1h1(-/+)	SC39	interneurons	12	19.9735	0.348603	1
FCD12-2	Dync1h1(-/+)	SC39	interneurons	13	31.3753	0.547602	0.3569
FCD12-2	Dync1h1(-/+)	SC39	interneurons	14	25.6349	0.447413	0.6706
FCD12-2	Dync1h1(-/+)	SC39	interneurons	15	21.3396	0.372446	1
FCD12-2	Dync1h1(-/+)	SC39	interneurons	16	36.8038	0.642347	0.5725
FCD12-2	Dync1h1(-/+)	SC39	interneurons	17	23.5969	0.411844	1
FCD12-2	Dync1h1(-/+)	SC39	interneurons	18	23.7721	0.414901	1
FCD12-2	Dync1h1(-/+)	SC39	interneurons	19	22.8673	0.39911	1
FCD12-2	Dync1h1(-/+)	SC39	interneurons	20	50.8996	0.888366	1
FCD12-2	Dync1h1(-/+)	SC39	interneurons	21	28.0788	0.490068	1
FCD12-2	Dync1h1(-/+)	SC39	interneurons	22	32.1047	0.560333	1
FCD12-2	Dync1h1(-/+)	SC39	interneurons	23	74.1261	1.29374	1
FCD12-2	Dync1h1(-/+)	SC39	interneurons	24	31.0303	0.541581	1
FCD12-2	Dync1h1(-/+)	SC39	interneurons	25	45.5009	0.794141	1
FCD12-2	Dync1h1(-/+)	SC39	interneurons	26	49.5077	0.864072	1
FCD12-2	Dync1h1(-/+)	SC39	interneurons	27	53.0832	0.926477	1
FCD12-2	Dync1h1(-/+)	SC58	interneurons	1	26.8948	0.469403	0.7686
FCD12-2	Dync1h1(-/+)	SC58	interneurons	2	310.129	5.41278	0.4863
FCD12-2	Dync1h1(-/+)	SC58	interneurons	3	-77.3591	-1.35017	1
FCD12-2	Dync1h1(-/+)	SC58	interneurons	4	337.317	5.8873	1
FCD12-2	Dync1h1(-/+)	SC58	interneurons	5	353.502	6.16977	0.5451
FCD12-2	Dync1h1(-/+)	SC58	interneurons	6	1.6203	0.0282796	1
FCD12-2	Dync1h1(-/+)	SC58	interneurons	7	18.622	0.325015	0.502
FCD12-2	Dync1h1(-/+)	SC58	interneurons	8	63.2867	1.10456	1
FCD12-2	Dync1h1(-/+)	SC58	interneurons	9	32.807	0.57259	0.8118
FCD12-2	Dync1h1(-/+)	SC58	interneurons	10	53.5763	0.935083	1
FCD12-2	Dync1h1(-/+)	SC58	interneurons	11	44.3475	0.77401	0.9373
FCD12-2	Dync1h1(-/+)	SC58	interneurons	12	21.9629	0.383325	0.4353
FCD12-2	Dync1h1(-/+)	SC58	interneurons	13	16.3791	0.285869	0.6157
FCD12-2	Dync1h1(-/+)	SC58	interneurons	14	10.159	0.177308	1
FCD12-2	Dync1h1(-/+)	SC58	interneurons	15	21.3278	0.37224	0.6039
FCD12-2	Dync1h1(-/+)	SC58	interneurons	16	18.6512	0.325525	1
FCD12-2	Dync1h1(-/+)	SC58	interneurons	17	25.7033	0.448607	0.9882
FCD12-2	Dync1h1(-/+)	SC58	interneurons	18	19.9418	0.34805	1
FCD12-2	Dync1h1(-/+)	SC58	interneurons	19	24.7133	0.431328	1
FCD12-2	Dync1h1(-/+)	SC58	interneurons	20	23.1812	0.404588	1
FCD12-2	Dync1h1(-/+)	SC58	interneurons	21	24.9892	0.436144	1
FCD12-2	Dync1h1(-/+)	SC58	interneurons	22	42.8206	0.74736	1
FCD12-2	Dync1h1(-/+)	SC58	interneurons	23	27.5749	0.481273	1
FCD12-2	Dync1h1(-/+)	SC58	interneurons	24	25.005	0.43642	1
FCD12-2	Dync1h1(-/+)	SC58	interneurons	25	27.2063	0.47484	1
FCD12-2	Dync1h1(-/+)	SC58	interneurons	26	25.8147	0.450552	1
FCD12-2	Dync1h1(-/+)	SC58	interneurons	27	42.829	0.747507	1
FCD12-2	Dync1h1(-/+)	SC58	interneurons	28	27.0745	0.472539	1
FCD12-2	Dync1h1(-/+)	SC58	interneurons	29	32.3221	0.564127	1
FCD12-2	Dync1h1(-/+)	SC58	interneurons	30	29.5116	0.515075	1
FCD12-2	Dync1h1(-/+)	SC58	interneurons	31	29.8172	0.520408	1
FCD12-2	Dync1h1(-/+)	SC58	interneurons	32	69.4517	1.21216	1
FCD12-2	Dync1h1(-/+)	SC58	interneurons	33	39.3236	0.686326	1
FCD12-2	Dync1h1(-/+)	SC58	interneurons	34	39.4164	0.687946	1
FCD12-2	Dync1h1(-/+)	SC70	interneurons	1	32.1579	0.561261	0.8
FCD12-2	Dync1h1(-/+)	SC70	interneurons	2	301.837	5.26805	0.7843
FCD12-2	Dync1h1(-/+)	SC70	interneurons	3	22.0718	0.385226	0.502
FCD12-2	Dync1h1(-/+)	SC70	interneurons	4	29.6749	0.517925	0.4078
FCD12-2	Dync1h1(-/+)	SC70	interneurons	5	26.5508	0.463399	0.4706
FCD12-2	Dync1h1(-/+)	SC70	interneurons	6	26.4368	0.461409	1
FCD12-2	Dync1h1(-/+)	SC70	interneurons	7	32.8607	0.573527	0.8392
FCD12-2	Dync1h1(-/+)	SC70	interneurons	8	26.5913	0.464106	1
FCD12-2	Dync1h1(-/+)	SC70	interneurons	9	35.9201	0.626924	1
FCD12-2	Dync1h1(-/+)	SC70	interneurons	10	29.1468	0.508708	1
FCD12-2	Dync1h1(-/+)	SC70	interneurons	11	34.2709	0.59814	0.9961
FCD12-2	Dync1h1(-/+)	SC70	interneurons	12	35.8102	0.625006	1
FCD12-2	Dync1h1(-/+)	SC70	interneurons	13	48.9767	0.854805	1
FCD12-2	Dync1h1(-/+)	SC70	interneurons	14	38.391	0.670049	1
FCD12-2	Dync1h1(-/+)	SC70	interneurons	15	28.6481	0.500004	1
FCD12-2	Dync1h1(-/+)	SC70	interneurons	16	46.811	0.817006	1
FCD12-2	Dync1h1(-/+)	SC82	interneurons	1	330.183	5.76279	1
FCD12-2	Dync1h1(-/+)	SC82	interneurons	2	-30.3329	-0.529409	0.9804
FCD12-2	Dync1h1(-/+)	SC82	interneurons	3	346.619	6.04964	1
FCD12-2	Dync1h1(-/+)	SC82	interneurons	4	347.757	6.06951	1
FCD12-2	Dync1h1(-/+)	SC82	interneurons	5	350.196	6.11207	1
FCD12-2	Dync1h1(-/+)	SC82	interneurons	6	355.546	6.20545	0.2118
FCD12-2	Dync1h1(-/+)	SC82	interneurons	7	23.065	0.40256	0.6196
FCD12-2	Dync1h1(-/+)	SC82	interneurons	8	16.843	0.293966	0.1451
FCD12-2	Dync1h1(-/+)	SC82	interneurons	9	23.8087	0.41554	0
FCD12-2	Dync1h1(-/+)	SC82	interneurons	10	22.3147	0.389465	0
FCD12-2	Dync1h1(-/+)	SC82	interneurons	11	20.2084	0.352703	0.09804
FCD12-2	Dync1h1(-/+)	SC82	interneurons	12	26.8297	0.468267	0.05882
FCD12-2	Dync1h1(-/+)	SC82	interneurons	13	48.2408	0.841961	0.7059
FCD12-2	Dync1h1(-/+)	SC82	interneurons	14	32.3629	0.564839	0.2745
FCD12-2	Dync1h1(-/+)	SC82	interneurons	15	14.6223	0.255207	1
FCD12-2	Dync1h1(-/+)	SC82	interneurons	16	16.5771	0.289325	1
FCD12-2	Dync1h1(-/+)	SC82	interneurons	17	36.5016	0.637073	0.4157
FCD12-2	Dync1h1(-/+)	SC82	interneurons	18	23.0109	0.401616	0.6824
FCD12-2	Dync1h1(-/+)	SC82	interneurons	19	41.163	0.71843	0.5333
FCD12-2	Dync1h1(-/+)	SC82	interneurons	20	24.3146	0.42437	0.5882
FCD12-2	Dync1h1(-/+)	SC82	interneurons	21	20.2168	0.35285	1
FCD12-2	Dync1h1(-/+)	SC82	interneurons	22	19.5647	0.341468	1
FCD12-2	Dync1h1(-/+)	SC82	interneurons	23	25.2977	0.441528	0.702
FCD12-2	Dync1h1(-/+)	SC82	interneurons	24	38.9413	0.679654	0.5843
FCD12-2	Dync1h1(-/+)	SC82	interneurons	25	20.0113	0.349263	1
FCD12-2	Dync1h1(-/+)	SC82	interneurons	26	36.8949	0.643937	0.5922
FCD12-2	Dync1h1(-/+)	SC82	interneurons	27	21.0087	0.366671	1
FCD12-2	Dync1h1(-/+)	SC82	interneurons	28	51.8613	0.90515	1
FCD12-2	Dync1h1(-/+)	SC82	interneurons	29	25.5216	0.445436	1
FCD12-2	Dync1h1(-/+)	SC82	interneurons	30	49.6634	0.86679	1
FCD12-2	Dync1h1(-/+)	SC82	interneurons	31	55.6319	0.97096	1
FCD12-2	Dync1h1(-/+)	SC82	interneurons	32	51.4754	0.898415	0.9961
FCD12-2	Dync1h1(-/+)	SC82	interneurons	33	35.8687	0.626027	1
FCD12-2	Dync1h1(-/+)	SC82	interneurons	34	42.7454	0.746048	1
FCD12-2	Dync1h1(-/+)	SC82	interneurons	35	51.9392	0.90651	1
FCD12-2	Dync1h1(-/+)	SC82	interneurons	36	40.0688	0.699332	1
FCD12-2	Dync1h1(-/+)	SC82	interneurons	37	36.049	0.629174	1
FCD12-2	Dync1h1(-/+)	SC82	interneurons	38	77.108	1.34579	1
FCD12-2	Dync1h1(-/+)	SC82	interneurons	39	44.9313	0.784199	1
FCD12-2	Dync1h1(-/+)	SC82	interneurons	40	49.3095	0.860613	1
FCD12-2	Dync1h1(-/+)	SC82	interneurons	41	39.101	0.682441	1
FCD12-3	Dync1h1(-/Loa)	SC109	interneurons	1	26.989	0.471047	0.5804
FCD12-3	Dync1h1(-/Loa)	SC109	interneurons	2	307.622	5.36901	0.4196
FCD12-3	Dync1h1(-/Loa)	SC109	interneurons	3	353.713	6.17346	1
FCD12-3	Dync1h1(-/Loa)	SC109	interneurons	4	355.765	6.20928	1
FCD12-3	Dync1h1(-/Loa)	SC109	interneurons	5	357.415	6.23806	1
FCD12-3	Dync1h1(-/Loa)	SC109	interneurons	6	4.6793	0.0816692	1
FCD12-3	Dync1h1(-/Loa)	SC109	interneurons	7	7.0642	0.123294	1
FCD12-3	Dync1h1(-/Loa)	SC109	interneurons	8	61.1734	1.06768	0.8863
FCD12-3	Dync1h1(-/Loa)	SC109	interneurons	9	15.442	0.269514	0.1529
FCD12-3	Dync1h1(-/Loa)	SC109	interneurons	10	8.77	0.153065	1
FCD12-3	Dync1h1(-/Loa)	SC109	interneurons	11	13.9215	0.242976	0.7961
FCD12-3	Dync1h1(-/Loa)	SC109	interneurons	12	17.3349	0.302551	0.8549
FCD12-3	Dync1h1(-/Loa)	SC109	interneurons	13	15.0287	0.2623	1
FCD12-3	Dync1h1(-/Loa)	SC109	interneurons	14	19.7328	0.344402	0.6157
FCD12-3	Dync1h1(-/Loa)	SC109	interneurons	15	19.1619	0.334438	0.9725
FCD12-3	Dync1h1(-/Loa)	SC109	interneurons	16	16.5376	0.288636	1
FCD12-3	Dync1h1(-/Loa)	SC109	interneurons	17	24.5963	0.429286	0.3608
FCD12-3	Dync1h1(-/Loa)	SC109	interneurons	18	27.4671	0.479391	0.2235
FCD12-3	Dync1h1(-/Loa)	SC109	interneurons	19	32.0877	0.560036	0.3451
FCD12-3	Dync1h1(-/Loa)	SC109	interneurons	20	25.7748	0.449855	0.6667
FCD12-3	Dync1h1(-/Loa)	SC109	interneurons	21	22.1754	0.387034	1
FCD12-3	Dync1h1(-/Loa)	SC109	interneurons	22	19.8784	0.346944	1
FCD12-3	Dync1h1(-/Loa)	SC109	interneurons	23	21.6946	0.378642	1
FCD12-3	Dync1h1(-/Loa)	SC109	interneurons	24	35.2172	0.614656	0.4471
FCD12-3	Dync1h1(-/Loa)	SC109	interneurons	25	44.6071	0.778541	0.8549
FCD12-3	Dync1h1(-/Loa)	SC109	interneurons	26	33.6904	0.588008	1
FCD12-3	Dync1h1(-/Loa)	SC109	interneurons	27	29.5607	0.515932	1
FCD12-3	Dync1h1(-/Loa)	SC109	interneurons	28	31.112	0.543007	1
FCD12-3	Dync1h1(-/Loa)	SC109	interneurons	29	81.4267	1.42116	1
FCD12-3	Dync1h1(-/Loa)	SC109	interneurons	30	41.8973	0.731246	0.8431
FCD12-3	Dync1h1(-/Loa)	SC109	interneurons	31	49.499	0.863921	1
FCD12-3	Dync1h1(-/Loa)	SC109	interneurons	32	29.9156	0.522126	1
FCD12-3	Dync1h1(-/Loa)	SC109	interneurons	33	42.5994	0.7435	0.9686
FCD12-3	Dync1h1(-/Loa)	SC109	interneurons	34	30.1059	0.525447	1
FCD12-3	Dync1h1(-/Loa)	SC109	interneurons	35	30.0524	0.524513	1
FCD12-3	Dync1h1(-/Loa)	SC109	interneurons	36	47.2067	0.823912	1
FCD12-3	Dync1h1(-/Loa)	SC109	interneurons	37	33.0534	0.576891	1
FCD12-3	Dync1h1(-/Loa)	SC109	interneurons	38	74.8334	1.30609	1
FCD12-3	Dync1h1(-/Loa)	SC109	interneurons	39	32.9835	0.575671	1
FCD12-3	Dync1h1(-/Loa)	SC109	interneurons	40	34.0829	0.594859	1
FCD12-3	Dync1h1(-/Loa)	SC109	interneurons	41	45.2842	0.790358	1
FCD12-3	Dync1h1(-/Loa)	SC109	interneurons	42	49.4092	0.862353	1
FCD12-3	Dync1h1(-/Loa)	SC110	interneurons	1	19.7261	0.344285	0.4314
FCD12-3	Dync1h1(-/Loa)	SC110	interneurons	2	-38.6324	-0.674263	0.7843
FCD12-3	Dync1h1(-/Loa)	SC110	interneurons	3	343.4	5.99346	1
FCD12-3	Dync1h1(-/Loa)	SC110	interneurons	4	348.801	6.08773	1
FCD12-3	Dync1h1(-/Loa)	SC110	interneurons	5	11.6419	0.203189	0.1294
FCD12-3	Dync1h1(-/Loa)	SC110	interneurons	6	16.0221	0.279638	0.03137
FCD12-3	Dync1h1(-/Loa)	SC110	interneurons	7	10.6934	0.186635	1
FCD12-3	Dync1h1(-/Loa)	SC110	interneurons	8	17.0959	0.29838	0.298
FCD12-3	Dync1h1(-/Loa)	SC110	interneurons	9	12.0442	0.210211	1
FCD12-3	Dync1h1(-/Loa)	SC110	interneurons	10	14.7648	0.257694	1
FCD12-3	Dync1h1(-/Loa)	SC110	interneurons	11	19.2639	0.336218	0.7608
FCD12-3	Dync1h1(-/Loa)	SC110	interneurons	12	21.8063	0.380592	0.4863
FCD12-3	Dync1h1(-/Loa)	SC110	interneurons	13	23.7002	0.413647	0.5961
FCD12-3	Dync1h1(-/Loa)	SC110	interneurons	14	76.1805	1.3296	1
FCD12-3	Dync1h1(-/Loa)	SC110	interneurons	15	53.3598	0.931304	0.8314
FCD12-3	Dync1h1(-/Loa)	SC110	interneurons	16	19.6894	0.343645	1
FCD12-3	Dync1h1(-/Loa)	SC110	interneurons	17	21.579	0.376625	1
FCD12-3	Dync1h1(-/Loa)	SC110	interneurons	18	33.2197	0.579793	0.4824
FCD12-3	Dync1h1(-/Loa)	SC110	interneurons	19	45.5406	0.794833	0.9765
FCD12-3	Dync1h1(-/Loa)	SC110	interneurons	20	45.7343	0.798214	1
FCD12-3	Dync1h1(-/Loa)	SC110	interneurons	21	33.47	0.584162	1
FCD12-3	Dync1h1(-/Loa)	SC110	interneurons	22	49.7841	0.868896	1
FCD12-3	Dync1h1(-/Loa)	SC110	interneurons	23	35.7147	0.623339	1
FCD12-3	Dync1h1(-/Loa)	SC110	interneurons	24	46.1432	0.805351	1
FCD12-3	Dync1h1(-/Loa)	SC110	interneurons	25	36.3575	0.634558	1
FCD12-3	Dync1h1(-/Loa)	SC110	interneurons	26	51.1306	0.892397	1
FCD12-3	Dync1h1(-/Loa)	SC18	interneurons	1	275.195	4.80307	1
FCD12-3	Dync1h1(-/Loa)	SC18	interneurons	2	-88.8211	-1.55022	1
FCD12-3	Dync1h1(-/Loa)	SC18	interneurons	3	341.584	5.96176	1
FCD12-3	Dync1h1(-/Loa)	SC18	interneurons	4	319.326	5.57329	0.3333
FCD12-3	Dync1h1(-/Loa)	SC18	interneurons	5	333.976	5.82898	0.8235
FCD12-3	Dync1h1(-/Loa)	SC18	interneurons	6	-51.4433	-0.897855	0.7725
FCD12-3	Dync1h1(-/Loa)	SC18	interneurons	7	283.299	4.9445	1
FCD12-3	Dync1h1(-/Loa)	SC18	interneurons	8	335.678	5.85869	0.3059
FCD12-3	Dync1h1(-/Loa)	SC18	interneurons	9	353.627	6.17195	1
FCD12-3	Dync1h1(-/Loa)	SC18	interneurons	10	-12.9121	-0.225359	0.6118
FCD12-3	Dync1h1(-/Loa)	SC18	interneurons	11	-9.8859	-0.172542	0.6314
FCD12-3	Dync1h1(-/Loa)	SC18	interneurons	12	-7.1757	-0.12524	0.6078
FCD12-3	Dync1h1(-/Loa)	SC18	interneurons	13	346.365	6.04521	0.6078
FCD12-3	Dync1h1(-/Loa)	SC18	interneurons	14	-4.6981	-0.0819973	0.2667
FCD12-3	Dync1h1(-/Loa)	SC18	interneurons	15	2.0479	0.0357426	0.898
FCD12-3	Dync1h1(-/Loa)	SC18	interneurons	16	2.3427	0.0408878	1
FCD12-3	Dync1h1(-/Loa)	SC18	interneurons	17	28.5193	0.497756	0.698
FCD12-3	Dync1h1(-/Loa)	SC18	interneurons	18	6.4763	0.113033	1
FCD12-3	Dync1h1(-/Loa)	SC18	interneurons	19	24.4733	0.42714	0.4941
FCD12-3	Dync1h1(-/Loa)	SC18	interneurons	20	7.4094	0.129318	1
FCD12-3	Dync1h1(-/Loa)	SC18	interneurons	21	15.129	0.264051	0.6
FCD12-3	Dync1h1(-/Loa)	SC18	interneurons	22	42.3029	0.738325	0.7412
FCD12-3	Dync1h1(-/Loa)	SC18	interneurons	23	16.7688	0.292671	0.5725
FCD12-3	Dync1h1(-/Loa)	SC18	interneurons	24	28.6953	0.500827	0.3294
FCD12-3	Dync1h1(-/Loa)	SC18	interneurons	25	50.4133	0.879878	0.902
FCD12-3	Dync1h1(-/Loa)	SC18	interneurons	26	17.7513	0.309819	0.9255
FCD12-3	Dync1h1(-/Loa)	SC18	interneurons	27	43.244	0.75475	0.702
FCD12-3	Dync1h1(-/Loa)	SC18	interneurons	28	21.4175	0.373806	0.6118
FCD12-3	Dync1h1(-/Loa)	SC18	interneurons	29	87.9267	1.53461	1
FCD12-3	Dync1h1(-/Loa)	SC18	interneurons	30	24.6111	0.429545	0.6196
FCD12-3	Dync1h1(-/Loa)	SC18	interneurons	31	25.3126	0.441788	0.6667
FCD12-3	Dync1h1(-/Loa)	SC18	interneurons	32	35.4333	0.618428	0.7412
FCD12-3	Dync1h1(-/Loa)	SC18	interneurons	33	51.8036	0.904143	0.8784
FCD12-3	Dync1h1(-/Loa)	SC18	interneurons	34	33.4051	0.583029	0.6941
FCD12-3	Dync1h1(-/Loa)	SC18	interneurons	35	21.8907	0.382065	1
FCD12-3	Dync1h1(-/Loa)	SC18	interneurons	36	27.0193	0.471576	0.9137
FCD12-3	Dync1h1(-/Loa)	SC18	interneurons	37	32.8441	0.573238	0.7882
FCD12-3	Dync1h1(-/Loa)	SC18	interneurons	38	24.5947	0.429258	1
FCD12-3	Dync1h1(-/Loa)	SC18	interneurons	39	39.1138	0.682665	0.9137
FCD12-3	Dync1h1(-/Loa)	SC18	interneurons	40	36.5253	0.637487	0.8706
FCD12-3	Dync1h1(-/Loa)	SC18	interneurons	41	41.7402	0.728504	1
FCD12-3	Dync1h1(-/Loa)	SC18	interneurons	42	25.1941	0.43972	1
FCD12-3	Dync1h1(-/Loa)	SC18	interneurons	43	33.0656	0.577104	1
FCD12-3	Dync1h1(-/Loa)	SC18	interneurons	44	27.1601	0.474033	1
FCD12-3	Dync1h1(-/Loa)	SC18	interneurons	45	31.9298	0.55728	1
FCD12-3	Dync1h1(-/Loa)	SC18	interneurons	46	39.4555	0.688628	1
FCD12-3	Dync1h1(-/Loa)	SC18	interneurons	47	37.1083	0.647662	1
FCD12-3	Dync1h1(-/Loa)	SC18	interneurons	48	67.7001	1.18159	1
FCD12-3	Dync1h1(-/Loa)	SC18	interneurons	49	41.2078	0.719212	1
FCD12-3	Dync1h1(-/Loa)	SC18	interneurons	50	26.9298	0.470014	1
FCD12-3	Dync1h1(-/Loa)	SC18	interneurons	51	44.6927	0.780035	1
FCD12-3	Dync1h1(-/Loa)	SC18	interneurons	52	39.6973	0.692849	1
FCD12-3	Dync1h1(-/Loa)	SC18	interneurons	53	74.6707	1.30325	1
FCD12-3	Dync1h1(-/Loa)	SC18	interneurons	54	38.6021	0.673734	1
FCD12-3	Dync1h1(-/Loa)	SC18	interneurons	55	29.9175	0.522159	1
FCD12-3	Dync1h1(-/Loa)	SC18	interneurons	56	42.0627	0.734133	1
FCD12-3	Dync1h1(-/Loa)	SC18	interneurons	57	65.5604	1.14424	1
FCD12-3	Dync1h1(-/Loa)	SC18	interneurons	58	70.6399	1.2329	1
FCD12-3	Dync1h1(-/Loa)	SC18	interneurons	59	27.7701	0.48468	1
FCD12-3	Dync1h1(-/Loa)	SC18	interneurons	60	49.2076	0.858835	1
FCD12-3	Dync1h1(-/Loa)	SC18	interneurons	61	39.9489	0.69724	1
FCD12-3	Dync1h1(-/Loa)	SC18	interneurons	62	53.3474	0.931088	1
FCD12-3	Dync1h1(-/Loa)	SC18	interneurons	63	30.5997	0.534066	1
FCD12-3	Dync1h1(-/Loa)	SC18	interneurons	64	38.7458	0.676242	1
FCD12-3	Dync1h1(-/Loa)	SC55	interneurons	1	272.66	4.75882	1
FCD12-3	Dync1h1(-/Loa)	SC55	interneurons	2	303.734	5.30116	0.6824
FCD12-3	Dync1h1(-/Loa)	SC55	interneurons	3	333.85	5.82677	0.3294
FCD12-3	Dync1h1(-/Loa)	SC55	interneurons	4	32.9801	0.575611	0.7294
FCD12-3	Dync1h1(-/Loa)	SC55	interneurons	5	12.8553	0.224367	0.1765
FCD12-3	Dync1h1(-/Loa)	SC55	interneurons	6	47.6696	0.831991	0.7961
FCD12-3	Dync1h1(-/Loa)	SC55	interneurons	7	45.2588	0.789915	0.6941
FCD12-3	Dync1h1(-/Loa)	SC55	interneurons	8	42.4829	0.741466	0.6863
FCD12-3	Dync1h1(-/Loa)	SC55	interneurons	9	84.5385	1.47548	1
FCD12-3	Dync1h1(-/Loa)	SC55	interneurons	10	32.206	0.562101	0.5725
FCD12-3	Dync1h1(-/Loa)	SC55	interneurons	11	85.5699	1.49348	1
FCD12-3	Dync1h1(-/Loa)	SC55	interneurons	12	46.0295	0.803366	0.5373
FCD12-3	Dync1h1(-/Loa)	SC55	interneurons	13	35.6106	0.621522	0.7098
FCD12-3	Dync1h1(-/Loa)	SC55	interneurons	14	64.1526	1.11967	1
FCD12-3	Dync1h1(-/Loa)	SC55	interneurons	15	33.4886	0.584486	0.7137
FCD12-3	Dync1h1(-/Loa)	SC55	interneurons	16	40.2286	0.702122	0.749
FCD12-3	Dync1h1(-/Loa)	SC55	interneurons	17	40.497	0.706806	0.949
FCD12-3	Dync1h1(-/Loa)	SC55	interneurons	18	26.2387	0.457952	1
FCD12-3	Dync1h1(-/Loa)	SC55	interneurons	19	36.2195	0.63215	1
FCD12-3	Dync1h1(-/Loa)	SC55	interneurons	20	67.9481	1.18592	1
FCD12-3	Dync1h1(-/Loa)	SC55	interneurons	21	41.5541	0.725256	1
FCD12-3	Dync1h1(-/Loa)	SC55	interneurons	22	27.6142	0.481959	1
FCD12-3	Dync1h1(-/Loa)	SC55	interneurons	23	71.5245	1.24834	1
FCD12-3	Dync1h1(-/Loa)	SC55	interneurons	24	30.4354	0.531198	1
FCD12-3	Dync1h1(-/Loa)	SC55	interneurons	25	31.8503	0.555893	1
FCD12-3	Dync1h1(-/Loa)	SC55	interneurons	26	68.9877	1.20406	1
FCD12-3	Dync1h1(-/Loa)	SC55	interneurons	27	34.6289	0.604388	1
FCD12-3	Dync1h1(-/Loa)	SC55	interneurons	28	51.708	0.902475	1
FCD12-3	Dync1h1(-/Loa)	SC55	interneurons	29	53.3134	0.930494	1
FCD12-3	Dync1h1(-/Loa)	SC55	interneurons	30	35.3336	0.616688	1
FCD12-3	Dync1h1(-/Loa)	SC6	interneurons	1	34.8511	0.608266	0.5882
FCD12-3	Dync1h1(-/Loa)	SC6	interneurons	2	309.322	5.39869	0.698
FCD12-3	Dync1h1(-/Loa)	SC6	interneurons	3	273.801	4.77874	1
FCD12-3	Dync1h1(-/Loa)	SC6	interneurons	4	334.67	5.8411	1
FCD12-3	Dync1h1(-/Loa)	SC6	interneurons	5	-33.401	-0.582957	0.8706
FCD12-3	Dync1h1(-/Loa)	SC6	interneurons	6	329.859	5.75713	0.651
FCD12-3	Dync1h1(-/Loa)	SC6	interneurons	7	339.176	5.91973	0.5176
FCD12-3	Dync1h1(-/Loa)	SC6	interneurons	8	5.785	0.100967	0.3255
FCD12-3	Dync1h1(-/Loa)	SC6	interneurons	9	5.4845	0.0957226	0.2039
FCD12-3	Dync1h1(-/Loa)	SC6	interneurons	10	11.1387	0.194407	1
FCD12-3	Dync1h1(-/Loa)	SC6	interneurons	11	51.212	0.893818	1
FCD12-3	Dync1h1(-/Loa)	SC6	interneurons	12	33.0844	0.577432	0.7725
FCD12-3	Dync1h1(-/Loa)	SC6	interneurons	13	32.1214	0.560624	0.851
FCD12-3	Dync1h1(-/Loa)	SC6	interneurons	14	68.9773	1.20388	1
FCD12-3	Dync1h1(-/Loa)	SC6	interneurons	15	71.8831	1.2546	1
FCD12-3	Dync1h1(-/Loa)	SC6	interneurons	16	66.1282	1.15415	1
FCD12-3	Dync1h1(-/Loa)	SC6	interneurons	17	66.6241	1.16281	1
FCD12-3	Dync1h1(-/Loa)	SC6	interneurons	18	69.2392	1.20845	1
FCD12-3	Dync1h1(-/Loa)	SC6	interneurons	19	55.6306	0.970937	1
FCD12-3	Dync1h1(-/Loa)	SC6	interneurons	20	52.8413	0.922255	1
FCD12-3	Dync1h1(-/Loa)	SC6	interneurons	21	30.2092	0.52725	1
FCD12-3	Dync1h1(-/Loa)	SC6	interneurons	22	45.7087	0.797767	1
FCD12-3	Dync1h1(-/Loa)	SC67	interneurons	1	27.1638	0.474098	0.6784
FCD12-3	Dync1h1(-/Loa)	SC67	interneurons	2	278.004	4.85208	1
FCD12-3	Dync1h1(-/Loa)	SC67	interneurons	3	-84.2737	-1.47085	1
FCD12-3	Dync1h1(-/Loa)	SC67	interneurons	4	47.3793	0.826925	0.9098
FCD12-3	Dync1h1(-/Loa)	SC67	interneurons	5	42.1557	0.735756	0.6784
FCD12-3	Dync1h1(-/Loa)	SC67	interneurons	6	24.0132	0.419109	0.9686
FCD12-3	Dync1h1(-/Loa)	SC67	interneurons	7	24.1784	0.421993	1
FCD12-3	Dync1h1(-/Loa)	SC67	interneurons	8	25.5471	0.445881	0.9804
FCD12-3	Dync1h1(-/Loa)	SC67	interneurons	9	23.8002	0.415392	1
FCD12-3	Dync1h1(-/Loa)	SC67	interneurons	10	36.975	0.645335	0.8353
FCD12-3	Dync1h1(-/Loa)	SC67	interneurons	11	39.0845	0.682153	0.8824
FCD12-3	Dync1h1(-/Loa)	SC67	interneurons	12	23.6131	0.412126	1
FCD12-3	Dync1h1(-/Loa)	SC67	interneurons	13	27.26	0.475777	1
FCD12-3	Dync1h1(-/Loa)	SC67	interneurons	14	42.9434	0.749504	1
FCD12-3	Dync1h1(-/Loa)	SC67	interneurons	15	39.9193	0.696723	1
FCD12-3	Dync1h1(-/Loa)	SC67	interneurons	16	37.6326	0.656813	0.9725
FCD12-3	Dync1h1(-/Loa)	SC67	interneurons	17	21.64	0.377689	1
FCD12-3	Dync1h1(-/Loa)	SC67	interneurons	18	40.798	0.712059	1
FCD12-3	Dync1h1(-/Loa)	SC67	interneurons	19	23.8686	0.416586	1
FCD12-3	Dync1h1(-/Loa)	SC67	interneurons	20	28.8502	0.503531	1
FCD12-3	Dync1h1(-/Loa)	SC67	interneurons	21	26.6978	0.465965	1
FCD12-3	Dync1h1(-/Loa)	SC67	interneurons	22	33.4802	0.58434	1
FCD12-3	Dync1h1(-/Loa)	SC67	interneurons	23	24.1911	0.422214	1
FCD12-3	Dync1h1(-/Loa)	SC67	interneurons	24	30.2056	0.527187	1
FCD12-3	Dync1h1(-/Loa)	SC67	interneurons	25	43.7713	0.763953	1
FCD12-3	Dync1h1(-/Loa)	SC67	interneurons	26	75.5223	1.31811	1
FCD12-3	Dync1h1(-/Loa)	SC67	interneurons	27	47.2257	0.824244	1
FCD12-3	Dync1h1(-/Loa)	SC67	interneurons	28	45.7584	0.798635	1
FCD12-3	Dync1h1(-/Loa)	SC67	interneurons	29	43.6452	0.761752	1
FCD12-3	Dync1h1(-/Loa)	SC67	interneurons	30	75.3075	1.31436	1
FCD12-3	Dync1h1(-/Loa)	SC67	interneurons	31	36.0606	0.629376	1
FCD12-3	Dync1h1(-/Loa)	SC79	interneurons	1	45.1206	0.787503	0.6039
FCD12-3	Dync1h1(-/Loa)	SC79	interneurons	2	296.543	5.17565	0.7176
FCD12-3	Dync1h1(-/Loa)	SC79	interneurons	3	356.063	6.21448	1
FCD12-3	Dync1h1(-/Loa)	SC79	interneurons	4	358.829	6.26274	1
FCD12-3	Dync1h1(-/Loa)	SC79	interneurons	5	5.5428	0.0967401	0.4902
FCD12-3	Dync1h1(-/Loa)	SC79	interneurons	6	21.7604	0.379791	0.2667
FCD12-3	Dync1h1(-/Loa)	SC79	interneurons	7	10.3968	0.181458	0.003922
FCD12-3	Dync1h1(-/Loa)	SC79	interneurons	8	15.0428	0.262546	0
FCD12-3	Dync1h1(-/Loa)	SC79	interneurons	9	31.0658	0.5422	0.4314
FCD12-3	Dync1h1(-/Loa)	SC79	interneurons	10	11.0958	0.193658	1
FCD12-3	Dync1h1(-/Loa)	SC79	interneurons	11	13.4479	0.23471	0.6
FCD12-3	Dync1h1(-/Loa)	SC79	interneurons	12	12.6334	0.220494	1
FCD12-3	Dync1h1(-/Loa)	SC79	interneurons	13	12.678	0.221273	1
FCD12-3	Dync1h1(-/Loa)	SC79	interneurons	14	23.52	0.410501	0.1255
FCD12-3	Dync1h1(-/Loa)	SC79	interneurons	15	14.1675	0.24727	1
FCD12-3	Dync1h1(-/Loa)	SC79	interneurons	16	19.2181	0.335419	0.4706
FCD12-3	Dync1h1(-/Loa)	SC79	interneurons	17	26.0107	0.453972	0.2118
FCD12-3	Dync1h1(-/Loa)	SC79	interneurons	18	15.8659	0.276912	1
FCD12-3	Dync1h1(-/Loa)	SC79	interneurons	19	17.5399	0.306129	1
FCD12-3	Dync1h1(-/Loa)	SC79	interneurons	20	19.1889	0.334909	1
FCD12-3	Dync1h1(-/Loa)	SC79	interneurons	21	17.8324	0.311234	1
FCD12-3	Dync1h1(-/Loa)	SC79	interneurons	22	19.7066	0.343945	1
FCD12-3	Dync1h1(-/Loa)	SC79	interneurons	23	20.8785	0.364399	1
FCD12-3	Dync1h1(-/Loa)	SC79	interneurons	24	30.1223	0.525733	0.3569
FCD12-3	Dync1h1(-/Loa)	SC79	interneurons	25	18.9763	0.331199	1
FCD12-3	Dync1h1(-/Loa)	SC79	interneurons	26	21.8976	0.382185	1
FCD12-3	Dync1h1(-/Loa)	SC79	interneurons	27	30.2546	0.528042	0.6039
FCD12-3	Dync1h1(-/Loa)	SC79	interneurons	28	23.441	0.409123	1
FCD12-3	Dync1h1(-/Loa)	SC79	interneurons	29	44.9526	0.784571	0.9608
FCD12-3	Dync1h1(-/Loa)	SC79	interneurons	30	43.1507	0.753122	0.9216
FCD12-3	Dync1h1(-/Loa)	SC79	interneurons	31	50.8086	0.886777	1
FCD12-3	Dync1h1(-/Loa)	SC79	interneurons	32	29.5754	0.516188	1
FCD12-3	Dync1h1(-/Loa)	SC79	interneurons	33	33.4645	0.584066	0.9216
FCD12-3	Dync1h1(-/Loa)	SC79	interneurons	34	33.978	0.593028	1
FCD12-3	Dync1h1(-/Loa)	SC79	interneurons	35	46.0745	0.804152	1
FCD12-3	Dync1h1(-/Loa)	SC79	interneurons	36	75.9965	1.32639	1
FCD12-3	Dync1h1(-/Loa)	SC79	interneurons	37	34.1873	0.596681	1
FCD12-3	Dync1h1(-/Loa)	SC79	interneurons	38	33.0968	0.577648	1
FCD12-3	Dync1h1(-/Loa)	SC79	interneurons	39	45.9243	0.80153	1
FCD12-3	Dync1h1(-/Loa)	SC79	interneurons	40	40.469	0.706317	1
FCD12-3	Dync1h1(-/Loa)	SC79	interneurons	41	32.3379	0.564403	1
FCD12-3	Dync1h1(-/Loa)	SC79	interneurons	42	50.9235	0.888783	1
FCD12-3	Dync1h1(-/Loa)	SC79	interneurons	43	34.0982	0.595126	1
FCD12-3	Dync1h1(-/Loa)	SC79	interneurons	44	47.682	0.832208	1
FCD12-3	Dync1h1(-/Loa)	SC79	interneurons	45	32.1084	0.560397	1
FCD12-3	Dync1h1(-/Loa)	SC79	interneurons	46	35.246	0.615159	1
FCD12-3	Dync1h1(-/Loa)	SC79	interneurons	47	33.2929	0.581071	1
FCD12-3	Dync1h1(-/Loa)	SC79	interneurons	48	49.9217	0.871298	1
FCD12-3	Dync1h1(-/Loa)	SC79	interneurons	49	53.3338	0.93085	1
FCD12-3	Dync1h1(-/Loa)	SC91	interneurons	1	22.8643	0.399057	0.4196
FCD12-3	Dync1h1(-/Loa)	SC91	interneurons	2	309.252	5.39746	0.9843
FCD12-3	Dync1h1(-/Loa)	SC91	interneurons	3	-38.264	-0.667833	0.7686
FCD12-3	Dync1h1(-/Loa)	SC91	interneurons	4	341.806	5.96565	1
FCD12-3	Dync1h1(-/Loa)	SC91	interneurons	5	358.112	6.25023	1
FCD12-3	Dync1h1(-/Loa)	SC91	interneurons	6	51.6565	0.901576	0.6314
FCD12-3	Dync1h1(-/Loa)	SC91	interneurons	7	11.1854	0.195222	1
FCD12-3	Dync1h1(-/Loa)	SC91	interneurons	8	53.8082	0.93913	0.8431
FCD12-3	Dync1h1(-/Loa)	SC91	interneurons	9	19.9948	0.348975	1
FCD12-3	Dync1h1(-/Loa)	SC91	interneurons	10	34.4092	0.600554	0.5294
FCD12-3	Dync1h1(-/Loa)	SC91	interneurons	11	31.3751	0.547599	0.7059
FCD12-3	Dync1h1(-/Loa)	SC91	interneurons	12	32.5763	0.568564	1
FCD12-3	Dync1h1(-/Loa)	SC91	interneurons	13	76.0146	1.32671	1
FCD12-3	Dync1h1(-/Loa)	SC91	interneurons	14	37.0448	0.646554	1
FCD12-3	Dync1h1(-/Loa)	SC91	interneurons	15	36.9826	0.645468	1
FCD12-4	Dync1h1(-/Loa)	SC111	interneurons	1	-66.9828	-1.16907	0.7647
FCD12-4	Dync1h1(-/Loa)	SC111	interneurons	2	329.693	5.75423	1
FCD12-4	Dync1h1(-/Loa)	SC111	interneurons	3	333.255	5.8164	1
FCD12-4	Dync1h1(-/Loa)	SC111	interneurons	4	-33.7865	-0.589686	0.9255
FCD12-4	Dync1h1(-/Loa)	SC111	interneurons	5	272.896	4.76293	1
FCD12-4	Dync1h1(-/Loa)	SC111	interneurons	6	-9.7051	-0.169386	0.6353
FCD12-4	Dync1h1(-/Loa)	SC111	interneurons	7	-3.1054	-0.0541995	0.6431
FCD12-4	Dync1h1(-/Loa)	SC111	interneurons	8	55.5454	0.96945	0.8353
FCD12-4	Dync1h1(-/Loa)	SC111	interneurons	9	5.6273	0.0982149	1
FCD12-4	Dync1h1(-/Loa)	SC111	interneurons	10	6.6924	0.116804	1
FCD12-4	Dync1h1(-/Loa)	SC111	interneurons	11	5.5387	0.0966686	1
FCD12-4	Dync1h1(-/Loa)	SC111	interneurons	12	5.8996	0.102967	1
FCD12-4	Dync1h1(-/Loa)	SC111	interneurons	13	6.2861	0.109713	1
FCD12-4	Dync1h1(-/Loa)	SC111	interneurons	14	7.4241	0.129575	1
FCD12-4	Dync1h1(-/Loa)	SC111	interneurons	15	13.8946	0.242507	0.6
FCD12-4	Dync1h1(-/Loa)	SC111	interneurons	16	9.5338	0.166396	1
FCD12-4	Dync1h1(-/Loa)	SC111	interneurons	17	14.036	0.244974	0.8784
FCD12-4	Dync1h1(-/Loa)	SC111	interneurons	18	16.7224	0.291861	0.5412
FCD12-4	Dync1h1(-/Loa)	SC111	interneurons	19	14.3818	0.25101	1
FCD12-4	Dync1h1(-/Loa)	SC111	interneurons	20	16.1863	0.282504	0.7255
FCD12-4	Dync1h1(-/Loa)	SC111	interneurons	21	57.412	1.00203	1
FCD12-4	Dync1h1(-/Loa)	SC111	interneurons	22	65.2183	1.13827	1
FCD12-4	Dync1h1(-/Loa)	SC111	interneurons	23	17.5391	0.306115	1
FCD12-4	Dync1h1(-/Loa)	SC111	interneurons	24	29.8938	0.521745	0.4314
FCD12-4	Dync1h1(-/Loa)	SC111	interneurons	25	38.6131	0.673926	0.5686
FCD12-4	Dync1h1(-/Loa)	SC111	interneurons	26	16.6776	0.291079	1
FCD12-4	Dync1h1(-/Loa)	SC111	interneurons	27	18.7544	0.327326	1
FCD12-4	Dync1h1(-/Loa)	SC111	interneurons	28	17.6373	0.307829	1
FCD12-4	Dync1h1(-/Loa)	SC111	interneurons	29	87.5235	1.52757	1
FCD12-4	Dync1h1(-/Loa)	SC111	interneurons	30	51.7849	0.903817	0.8902
FCD12-4	Dync1h1(-/Loa)	SC111	interneurons	31	19.5158	0.340615	1
FCD12-4	Dync1h1(-/Loa)	SC111	interneurons	32	26.2781	0.458639	0.6431
FCD12-4	Dync1h1(-/Loa)	SC111	interneurons	33	68.6731	1.19857	1
FCD12-4	Dync1h1(-/Loa)	SC111	interneurons	34	34.8384	0.608045	0.7451
FCD12-4	Dync1h1(-/Loa)	SC111	interneurons	35	28.8984	0.504372	0.8392
FCD12-4	Dync1h1(-/Loa)	SC111	interneurons	36	28.2063	0.492293	1
FCD12-4	Dync1h1(-/Loa)	SC111	interneurons	37	26.8306	0.468282	1
FCD12-4	Dync1h1(-/Loa)	SC111	interneurons	38	28.5513	0.498314	1
FCD12-4	Dync1h1(-/Loa)	SC111	interneurons	39	42.4303	0.740548	0.9882
FCD12-4	Dync1h1(-/Loa)	SC111	interneurons	40	26.5965	0.464196	1
FCD12-4	Dync1h1(-/Loa)	SC111	interneurons	41	32.7986	0.572444	1
FCD12-4	Dync1h1(-/Loa)	SC111	interneurons	42	30.6351	0.534683	1
FCD12-4	Dync1h1(-/Loa)	SC111	interneurons	43	76.7754	1.33998	1
FCD12-4	Dync1h1(-/Loa)	SC111	interneurons	44	30.4929	0.532202	1
FCD12-4	Dync1h1(-/Loa)	SC111	interneurons	45	45.9816	0.80253	1
FCD12-4	Dync1h1(-/Loa)	SC111	interneurons	46	31.8799	0.556409	1
FCD12-4	Dync1h1(-/Loa)	SC111	interneurons	47	40.5233	0.707265	1
FCD12-4	Dync1h1(-/Loa)	SC111	interneurons	48	34.7825	0.607069	1
FCD12-4	Dync1h1(-/Loa)	SC111	interneurons	49	38.4164	0.670493	1
FCD12-4	Dync1h1(-/Loa)	SC111	interneurons	50	32.9223	0.574603	1
FCD12-4	Dync1h1(-/Loa)	SC111	interneurons	51	46.5415	0.812302	1
FCD12-4	Dync1h1(-/Loa)	SC111	interneurons	52	51.407	0.897221	1
FCD12-4	Dync1h1(-/Loa)	SC17	interneurons	1	32.3716	0.564991	0.5961
FCD12-4	Dync1h1(-/Loa)	SC17	interneurons	2	300.66	5.24751	0.6824
FCD12-4	Dync1h1(-/Loa)	SC17	interneurons	3	14.3674	0.250758	0.1608
FCD12-4	Dync1h1(-/Loa)	SC17	interneurons	4	23.5811	0.411568	0.3608
FCD12-4	Dync1h1(-/Loa)	SC17	interneurons	5	19.218	0.335417	0.3569
FCD12-4	Dync1h1(-/Loa)	SC17	interneurons	6	51.0385	0.89079	0.8039
FCD12-4	Dync1h1(-/Loa)	SC17	interneurons	7	22.7831	0.39764	1
FCD12-4	Dync1h1(-/Loa)	SC17	interneurons	8	48.2589	0.842277	0.9608
FCD12-4	Dync1h1(-/Loa)	SC17	interneurons	9	22.3993	0.390942	1
FCD12-4	Dync1h1(-/Loa)	SC17	interneurons	10	42.9517	0.749649	0.8627
FCD12-4	Dync1h1(-/Loa)	SC17	interneurons	11	25.1462	0.438884	1
FCD12-4	Dync1h1(-/Loa)	SC17	interneurons	12	35.3583	0.617119	0.7412
FCD12-4	Dync1h1(-/Loa)	SC17	interneurons	13	27.6273	0.482187	1
FCD12-4	Dync1h1(-/Loa)	SC17	interneurons	14	38.4141	0.670453	0.8549
FCD12-4	Dync1h1(-/Loa)	SC17	interneurons	15	36.4175	0.635605	0.8471
FCD12-4	Dync1h1(-/Loa)	SC17	interneurons	16	27.4051	0.478309	1
FCD12-4	Dync1h1(-/Loa)	SC17	interneurons	17	38.3918	0.670063	0.8824
FCD12-4	Dync1h1(-/Loa)	SC17	interneurons	18	45.4544	0.793329	1
FCD12-4	Dync1h1(-/Loa)	SC17	interneurons	19	22.7145	0.396443	1
FCD12-4	Dync1h1(-/Loa)	SC17	interneurons	20	41.6178	0.726368	1
FCD12-4	Dync1h1(-/Loa)	SC17	interneurons	21	45.2365	0.789526	1
FCD12-4	Dync1h1(-/Loa)	SC17	interneurons	22	47.5017	0.829061	1
FCD12-4	Dync1h1(-/Loa)	SC17	interneurons	23	80.6001	1.40674	1
FCD12-4	Dync1h1(-/Loa)	SC17	interneurons	24	76.6819	1.33835	1
FCD12-4	Dync1h1(-/Loa)	SC17	interneurons	25	43.9725	0.767465	1
FCD12-4	Dync1h1(-/Loa)	SC17	interneurons	26	27.765	0.484591	1
FCD12-4	Dync1h1(-/Loa)	SC17	interneurons	27	30.6563	0.535053	1
FCD12-4	Dync1h1(-/Loa)	SC17	interneurons	28	36.3869	0.635071	1
FCD12-4	Dync1h1(-/Loa)	SC17	interneurons	29	36.3038	0.633621	1
FCD12-4	Dync1h1(-/Loa)	SC17	interneurons	30	74.1998	1.29503	1
FCD12-4	Dync1h1(-/Loa)	SC17	interneurons	31	38.6434	0.674455	1
FCD12-4	Dync1h1(-/Loa)	SC17	interneurons	32	27.9624	0.488036	1
FCD12-4	Dync1h1(-/Loa)	SC17	interneurons	33	48.3847	0.844472	1
FCD12-4	Dync1h1(-/Loa)	SC17	interneurons	34	37.626	0.656698	1
FCD12-4	Dync1h1(-/Loa)	SC17	interneurons	35	78.0259	1.36181	1
FCD12-4	Dync1h1(-/Loa)	SC17	interneurons	36	41.0633	0.71669	1
FCD12-4	Dync1h1(-/Loa)	SC29	interneurons	1	28.8966	0.504341	0.5922
FCD12-4	Dync1h1(-/Loa)	SC29	interneurons	2	299.233	5.22261	0.6471
FCD12-4	Dync1h1(-/Loa)	SC29	interneurons	3	336.62	5.87513	1
FCD12-4	Dync1h1(-/Loa)	SC29	interneurons	4	338.723	5.91182	1
FCD12-4	Dync1h1(-/Loa)	SC29	interneurons	5	348.723	6.08637	1
FCD12-4	Dync1h1(-/Loa)	SC29	interneurons	6	-11.7952	-0.205865	0.6275
FCD12-4	Dync1h1(-/Loa)	SC29	interneurons	7	350.781	6.12229	0.5882
FCD12-4	Dync1h1(-/Loa)	SC29	interneurons	8	6.0123	0.104934	0.4745
FCD12-4	Dync1h1(-/Loa)	SC29	interneurons	9	3.9305	0.0686002	1
FCD12-4	Dync1h1(-/Loa)	SC29	interneurons	10	6.5077	0.113581	0.9686
FCD12-4	Dync1h1(-/Loa)	SC29	interneurons	11	7.3145	0.127662	1
FCD12-4	Dync1h1(-/Loa)	SC29	interneurons	12	13.8621	0.241939	0.2392
FCD12-4	Dync1h1(-/Loa)	SC29	interneurons	13	15.7329	0.274591	0.149
FCD12-4	Dync1h1(-/Loa)	SC29	interneurons	14	9.7104	0.169478	1
FCD12-4	Dync1h1(-/Loa)	SC29	interneurons	15	10.6844	0.186478	1
FCD12-4	Dync1h1(-/Loa)	SC29	interneurons	16	11.1586	0.194754	1
FCD12-4	Dync1h1(-/Loa)	SC29	interneurons	17	13.8449	0.241639	0.7569
FCD12-4	Dync1h1(-/Loa)	SC29	interneurons	18	43.3754	0.757044	0.6863
FCD12-4	Dync1h1(-/Loa)	SC29	interneurons	19	21.5483	0.376089	0.3765
FCD12-4	Dync1h1(-/Loa)	SC29	interneurons	20	24.3463	0.424923	0.1098
FCD12-4	Dync1h1(-/Loa)	SC29	interneurons	21	30.0476	0.52443	0.2588
FCD12-4	Dync1h1(-/Loa)	SC29	interneurons	22	17.5856	0.306927	1
FCD12-4	Dync1h1(-/Loa)	SC29	interneurons	23	29.3092	0.511542	0.3373
FCD12-4	Dync1h1(-/Loa)	SC29	interneurons	24	22.1201	0.386069	0.7725
FCD12-4	Dync1h1(-/Loa)	SC29	interneurons	25	18.7382	0.327043	1
FCD12-4	Dync1h1(-/Loa)	SC29	interneurons	26	21.742	0.379469	1
FCD12-4	Dync1h1(-/Loa)	SC29	interneurons	27	22.7289	0.396694	1
FCD12-4	Dync1h1(-/Loa)	SC29	interneurons	28	32.9005	0.574222	0.6784
FCD12-4	Dync1h1(-/Loa)	SC29	interneurons	29	27.2028	0.474778	1
FCD12-4	Dync1h1(-/Loa)	SC29	interneurons	30	41.3696	0.722036	0.8157
FCD12-4	Dync1h1(-/Loa)	SC29	interneurons	31	28.6472	0.499988	1
FCD12-4	Dync1h1(-/Loa)	SC29	interneurons	32	27.1487	0.473834	1
FCD12-4	Dync1h1(-/Loa)	SC29	interneurons	33	77.9279	1.3601	1
FCD12-4	Dync1h1(-/Loa)	SC29	interneurons	34	38.8198	0.677533	0.9098
FCD12-4	Dync1h1(-/Loa)	SC29	interneurons	35	41.3912	0.722413	1
FCD12-4	Dync1h1(-/Loa)	SC29	interneurons	36	24.8693	0.434051	1
FCD12-4	Dync1h1(-/Loa)	SC29	interneurons	37	72.4341	1.26421	1
FCD12-4	Dync1h1(-/Loa)	SC29	interneurons	38	78.0754	1.36267	1
FCD12-4	Dync1h1(-/Loa)	SC29	interneurons	39	26.6286	0.464757	1
FCD12-4	Dync1h1(-/Loa)	SC29	interneurons	40	49.7764	0.868762	1
FCD12-4	Dync1h1(-/Loa)	SC29	interneurons	41	44.3866	0.774692	1
FCD12-4	Dync1h1(-/Loa)	SC29	interneurons	42	74.0934	1.29317	1
FCD12-4	Dync1h1(-/Loa)	SC29	interneurons	43	26.5091	0.462671	1
FCD12-4	Dync1h1(-/Loa)	SC29	interneurons	44	45.7258	0.798066	1
FCD12-4	Dync1h1(-/Loa)	SC29	interneurons	45	32.1173	0.560553	1
FCD12-4	Dync1h1(-/Loa)	SC29	interneurons	46	29.1056	0.507989	1
FCD12-4	Dync1h1(-/Loa)	SC29	interneurons	47	29.9495	0.522717	1
FCD12-4	Dync1h1(-/Loa)	SC29	interneurons	48	34.8322	0.607937	1
FCD12-4	Dync1h1(-/Loa)	SC29	interneurons	49	46.7665	0.816229	1
FCD12-4	Dync1h1(-/Loa)	SC5	interneurons	1	24.8144	0.433093	0.5804
FCD12-4	Dync1h1(-/Loa)	SC5	interneurons	2	305.976	5.34029	0.6
FCD12-4	Dync1h1(-/Loa)	SC5	interneurons	3	341.356	5.95778	1
FCD12-4	Dync1h1(-/Loa)	SC5	interneurons	4	-26.3145	-0.459275	0.9451
FCD12-4	Dync1h1(-/Loa)	SC5	interneurons	5	5.4509	0.0951362	0.2118
FCD12-4	Dync1h1(-/Loa)	SC5	interneurons	6	18.8014	0.328146	0.3647
FCD12-4	Dync1h1(-/Loa)	SC5	interneurons	7	31.8488	0.555866	0.6627
FCD12-4	Dync1h1(-/Loa)	SC5	interneurons	8	7.7183	0.13471	1
FCD12-4	Dync1h1(-/Loa)	SC5	interneurons	9	30.0515	0.524498	0.2941
FCD12-4	Dync1h1(-/Loa)	SC5	interneurons	10	36.0532	0.629247	0.7137
FCD12-4	Dync1h1(-/Loa)	SC5	interneurons	11	43.0101	0.750668	0.8706
FCD12-4	Dync1h1(-/Loa)	SC5	interneurons	12	38.549	0.672807	1
FCD12-4	Dync1h1(-/Loa)	SC5	interneurons	13	27.4066	0.478335	1
FCD12-4	Dync1h1(-/Loa)	SC5	interneurons	14	28.7514	0.501807	1
FCD12-4	Dync1h1(-/Loa)	SC5	interneurons	15	49.9929	0.872541	1
FCD12-4	Dync1h1(-/Loa)	SC5	interneurons	16	39.6626	0.692243	1
FCD12-4	Dync1h1(-/Loa)	SC5	interneurons	17	29.2554	0.510603	1
FCD12-4	Dync1h1(-/Loa)	SC5	interneurons	18	39.7501	0.69377	1
FCD12-4	Dync1h1(-/Loa)	SC5	interneurons	19	47.9391	0.836695	1
FCD12-4	Dync1h1(-/Loa)	SC5	interneurons	20	29.2892	0.511193	1
FCD12-4	Dync1h1(-/Loa)	SC5	interneurons	21	31.0596	0.542092	1
FCD12-4	Dync1h1(-/Loa)	SC5	interneurons	22	76.5143	1.33543	1
FCD12-4	Dync1h1(-/Loa)	SC5	interneurons	23	77.8185	1.35819	1
FCD12-4	Dync1h1(-/Loa)	SC5	interneurons	24	42.8316	0.747552	1
FCD12-4	Dync1h1(-/Loa)	SC5	interneurons	25	70.8755	1.23701	1
FCD12-4	Dync1h1(-/Loa)	SC5	interneurons	26	75.3419	1.31496	1
FCD12-4	Dync1h1(-/Loa)	SC56	interneurons	1	37.5918	0.656101	0.7882
FCD12-4	Dync1h1(-/Loa)	SC56	interneurons	2	335.469	5.85504	1
FCD12-4	Dync1h1(-/Loa)	SC56	interneurons	3	-32.3443	-0.564515	0.949
FCD12-4	Dync1h1(-/Loa)	SC56	interneurons	4	-35.0608	-0.611926	0.8078
FCD12-4	Dync1h1(-/Loa)	SC56	interneurons	5	338.294	5.90435	1
FCD12-4	Dync1h1(-/Loa)	SC56	interneurons	6	347.435	6.06389	1
FCD12-4	Dync1h1(-/Loa)	SC56	interneurons	7	-16.7281	-0.29196	0.5725
FCD12-4	Dync1h1(-/Loa)	SC56	interneurons	8	338.986	5.91643	0.2902
FCD12-4	Dync1h1(-/Loa)	SC56	interneurons	9	353.814	6.17523	1
FCD12-4	Dync1h1(-/Loa)	SC56	interneurons	10	-0.7486	-0.0130655	0.5686
FCD12-4	Dync1h1(-/Loa)	SC56	interneurons	11	2.5842	0.0451028	0.5725
FCD12-4	Dync1h1(-/Loa)	SC56	interneurons	12	7.1314	0.124466	0.5843
FCD12-4	Dync1h1(-/Loa)	SC56	interneurons	13	15.202	0.265325	0.3961
FCD12-4	Dync1h1(-/Loa)	SC56	interneurons	14	11.5311	0.201256	0.502
FCD12-4	Dync1h1(-/Loa)	SC56	interneurons	15	29.2487	0.510486	0.3255
FCD12-4	Dync1h1(-/Loa)	SC56	interneurons	16	70.6661	1.23336	1
FCD12-4	Dync1h1(-/Loa)	SC56	interneurons	17	21.6362	0.377623	1
FCD12-4	Dync1h1(-/Loa)	SC56	interneurons	18	41.8022	0.729586	0.7725
FCD12-4	Dync1h1(-/Loa)	SC56	interneurons	19	22.4877	0.392484	1
FCD12-4	Dync1h1(-/Loa)	SC56	interneurons	20	35.4568	0.618838	0.6902
FCD12-4	Dync1h1(-/Loa)	SC56	interneurons	21	25.7815	0.449972	1
FCD12-4	Dync1h1(-/Loa)	SC56	interneurons	22	25.9145	0.452293	1
FCD12-4	Dync1h1(-/Loa)	SC56	interneurons	23	28.8625	0.503746	1
FCD12-4	Dync1h1(-/Loa)	SC56	interneurons	24	47.1665	0.823211	1
FCD12-4	Dync1h1(-/Loa)	SC56	interneurons	25	30.2658	0.528238	1
FCD12-4	Dync1h1(-/Loa)	SC56	interneurons	26	46.4646	0.81096	1
FCD12-4	Dync1h1(-/Loa)	SC56	interneurons	27	76.5021	1.33521	1
FCD12-4	Dync1h1(-/Loa)	SC56	interneurons	28	69.6139	1.21499	1
FCD12-4	Dync1h1(-/Loa)	SC56	interneurons	29	47.9569	0.837006	1
FCD12-4	Dync1h1(-/Loa)	SC56	interneurons	30	58.3711	1.01877	1
FCD12-4	Dync1h1(-/Loa)	SC68	interneurons	1	282.243	4.92607	1
FCD12-4	Dync1h1(-/Loa)	SC68	interneurons	2	-33.5762	-0.586015	0.8353
FCD12-4	Dync1h1(-/Loa)	SC68	interneurons	3	-37.6192	-0.656579	0.6118
FCD12-4	Dync1h1(-/Loa)	SC68	interneurons	4	280.692	4.89901	1
FCD12-4	Dync1h1(-/Loa)	SC68	interneurons	5	338.509	5.9081	1
FCD12-4	Dync1h1(-/Loa)	SC68	interneurons	6	311.951	5.44457	0.3647
FCD12-4	Dync1h1(-/Loa)	SC68	interneurons	7	338.644	5.91045	1
FCD12-4	Dync1h1(-/Loa)	SC68	interneurons	8	-23.0657	-0.402572	0.6314
FCD12-4	Dync1h1(-/Loa)	SC68	interneurons	9	-13.308	-0.232268	0.3059
FCD12-4	Dync1h1(-/Loa)	SC68	interneurons	10	353.111	6.16296	1
FCD12-4	Dync1h1(-/Loa)	SC68	interneurons	11	354.529	6.18769	1
FCD12-4	Dync1h1(-/Loa)	SC68	interneurons	12	-8.813	-0.153816	0.5961
FCD12-4	Dync1h1(-/Loa)	SC68	interneurons	13	329.186	5.74538	0.6745
FCD12-4	Dync1h1(-/Loa)	SC68	interneurons	14	346.73	6.05158	0.3922
FCD12-4	Dync1h1(-/Loa)	SC68	interneurons	15	359.595	6.27612	1
FCD12-4	Dync1h1(-/Loa)	SC68	interneurons	16	1.4827	0.025878	0.5843
FCD12-4	Dync1h1(-/Loa)	SC68	interneurons	17	2.7581	0.0481379	1
FCD12-4	Dync1h1(-/Loa)	SC68	interneurons	18	2.6522	0.0462896	1
FCD12-4	Dync1h1(-/Loa)	SC68	interneurons	19	8.7554	0.152811	0.1137
FCD12-4	Dync1h1(-/Loa)	SC68	interneurons	20	15.5134	0.27076	0.2824
FCD12-4	Dync1h1(-/Loa)	SC68	interneurons	21	18.8884	0.329665	0.3647
FCD12-4	Dync1h1(-/Loa)	SC68	interneurons	22	69.4049	1.21134	0.8
FCD12-4	Dync1h1(-/Loa)	SC68	interneurons	23	20.2034	0.352616	0.3255
FCD12-4	Dync1h1(-/Loa)	SC68	interneurons	24	42.4015	0.740046	0.7373
FCD12-4	Dync1h1(-/Loa)	SC68	interneurons	25	48.4014	0.844764	0.8353
FCD12-4	Dync1h1(-/Loa)	SC68	interneurons	26	20.9359	0.3654	0.5686
FCD12-4	Dync1h1(-/Loa)	SC68	interneurons	27	34.4723	0.601655	0.6157
FCD12-4	Dync1h1(-/Loa)	SC68	interneurons	28	23.2771	0.406262	0.5765
FCD12-4	Dync1h1(-/Loa)	SC68	interneurons	29	24.6726	0.430618	0.5608
FCD12-4	Dync1h1(-/Loa)	SC68	interneurons	30	25.8267	0.450761	1
FCD12-4	Dync1h1(-/Loa)	SC68	interneurons	31	24.7087	0.431248	1
FCD12-4	Dync1h1(-/Loa)	SC68	interneurons	32	38.4365	0.670843	0.7608
FCD12-4	Dync1h1(-/Loa)	SC68	interneurons	33	27.7719	0.484711	1
FCD12-4	Dync1h1(-/Loa)	SC68	interneurons	34	36.5681	0.638234	0.9569
FCD12-4	Dync1h1(-/Loa)	SC68	interneurons	35	30.0152	0.523864	1
FCD12-4	Dync1h1(-/Loa)	SC68	interneurons	36	47.6436	0.831538	1
FCD12-4	Dync1h1(-/Loa)	SC68	interneurons	37	44.8406	0.782616	1
FCD12-4	Dync1h1(-/Loa)	SC68	interneurons	38	47.6641	0.831895	1
FCD12-4	Dync1h1(-/Loa)	SC68	interneurons	39	28.1609	0.4915	1
FCD12-4	Dync1h1(-/Loa)	SC68	interneurons	40	47.1549	0.823008	1
FCD12-4	Dync1h1(-/Loa)	SC68	interneurons	41	75.3707	1.31547	1
FCD12-4	Dync1h1(-/Loa)	SC68	interneurons	42	37.7969	0.65968	1
FCD12-4	Dync1h1(-/Loa)	SC68	interneurons	43	40.2015	0.701649	1
FCD12-4	Dync1h1(-/Loa)	SC80	interneurons	1	30.6432	0.534825	0.6431
FCD12-4	Dync1h1(-/Loa)	SC80	interneurons	2	305.902	5.339	0.9059
FCD12-4	Dync1h1(-/Loa)	SC80	interneurons	3	300.511	5.2449	0.6235
FCD12-4	Dync1h1(-/Loa)	SC80	interneurons	4	287.322	5.01471	0.8353
FCD12-4	Dync1h1(-/Loa)	SC80	interneurons	5	-35.1784	-0.613979	0.8078
FCD12-4	Dync1h1(-/Loa)	SC80	interneurons	6	338.74	5.91212	1
FCD12-4	Dync1h1(-/Loa)	SC80	interneurons	7	342.51	5.97793	1
FCD12-4	Dync1h1(-/Loa)	SC80	interneurons	8	354.47	6.18666	1
FCD12-4	Dync1h1(-/Loa)	SC80	interneurons	9	358.934	6.26458	1
FCD12-4	Dync1h1(-/Loa)	SC80	interneurons	10	7.8166	0.136425	0.3333
FCD12-4	Dync1h1(-/Loa)	SC80	interneurons	11	29.0266	0.50661	0.6471
FCD12-4	Dync1h1(-/Loa)	SC80	interneurons	12	27.7972	0.485153	0.6157
FCD12-4	Dync1h1(-/Loa)	SC80	interneurons	13	11.6302	0.202985	0.1686
FCD12-4	Dync1h1(-/Loa)	SC80	interneurons	14	7.7305	0.134923	0.9922
FCD12-4	Dync1h1(-/Loa)	SC80	interneurons	15	23.6299	0.41242	0.4118
FCD12-4	Dync1h1(-/Loa)	SC80	interneurons	16	8.668	0.151285	1
FCD12-4	Dync1h1(-/Loa)	SC80	interneurons	17	19.6507	0.342969	0
FCD12-4	Dync1h1(-/Loa)	SC80	interneurons	18	22.2364	0.388098	0.06667
FCD12-4	Dync1h1(-/Loa)	SC80	interneurons	19	24.4969	0.427552	0.1373
FCD12-4	Dync1h1(-/Loa)	SC80	interneurons	20	14.6901	0.256391	1
FCD12-4	Dync1h1(-/Loa)	SC80	interneurons	21	30.206	0.527194	0.302
FCD12-4	Dync1h1(-/Loa)	SC80	interneurons	22	22.6753	0.395759	0.3137
FCD12-4	Dync1h1(-/Loa)	SC80	interneurons	23	21.5999	0.376989	0.5137
FCD12-4	Dync1h1(-/Loa)	SC80	interneurons	24	15.7184	0.274338	1
FCD12-4	Dync1h1(-/Loa)	SC80	interneurons	25	45.3708	0.79187	0.7686
FCD12-4	Dync1h1(-/Loa)	SC80	interneurons	26	37.6762	0.657574	0.4941
FCD12-4	Dync1h1(-/Loa)	SC80	interneurons	27	44.8649	0.78304	0.7373
FCD12-4	Dync1h1(-/Loa)	SC80	interneurons	28	44.8963	0.783588	0.7373
FCD12-4	Dync1h1(-/Loa)	SC80	interneurons	29	39.5688	0.690606	0.7608
FCD12-4	Dync1h1(-/Loa)	SC80	interneurons	30	22.9307	0.400216	0.7922
FCD12-4	Dync1h1(-/Loa)	SC80	interneurons	31	16.3294	0.285002	1
FCD12-4	Dync1h1(-/Loa)	SC80	interneurons	32	28.2777	0.493539	0.5686
FCD12-4	Dync1h1(-/Loa)	SC80	interneurons	33	18.8392	0.328806	1
FCD12-4	Dync1h1(-/Loa)	SC80	interneurons	34	20.5247	0.358224	1
FCD12-4	Dync1h1(-/Loa)	SC80	interneurons	35	19.0243	0.332037	1
FCD12-4	Dync1h1(-/Loa)	SC80	interneurons	36	30.986	0.540808	0.5569
FCD12-4	Dync1h1(-/Loa)	SC80	interneurons	37	26.1114	0.45573	0.8588
FCD12-4	Dync1h1(-/Loa)	SC80	interneurons	38	21.5445	0.376022	1
FCD12-4	Dync1h1(-/Loa)	SC80	interneurons	39	32.6645	0.570103	0.6549
FCD12-4	Dync1h1(-/Loa)	SC80	interneurons	40	42.4949	0.741676	0.8275
FCD12-4	Dync1h1(-/Loa)	SC80	interneurons	41	77.386	1.35064	1
FCD12-4	Dync1h1(-/Loa)	SC80	interneurons	42	44.9709	0.78489	1
FCD12-4	Dync1h1(-/Loa)	SC80	interneurons	43	41.6444	0.726832	1
FCD12-4	Dync1h1(-/Loa)	SC80	interneurons	44	30.8274	0.53804	1
FCD12-4	Dync1h1(-/Loa)	SC80	interneurons	45	75.7318	1.32177	1
FCD12-4	Dync1h1(-/Loa)	SC80	interneurons	46	29.8712	0.521351	1
FCD12-4	Dync1h1(-/Loa)	SC80	interneurons	47	27.8508	0.486088	1
FCD12-4	Dync1h1(-/Loa)	SC80	interneurons	48	32.1454	0.561043	1
FCD12-4	Dync1h1(-/Loa)	SC80	interneurons	49	30.7484	0.536661	1
FCD12-4	Dync1h1(-/Loa)	SC80	interneurons	50	43.602	0.760998	1
FCD12-4	Dync1h1(-/Loa)	SC80	interneurons	51	47.2565	0.824782	1
FCD12-4	Dync1h1(-/Loa)	SC80	interneurons	52	45.7393	0.798301	1
FCD12-4	Dync1h1(-/Loa)	SC80	interneurons	53	37.0996	0.64751	1
FCD12-4	Dync1h1(-/Loa)	SC80	interneurons	54	63.5823	1.10972	1
FCD12-4	Dync1h1(-/Loa)	SC92	interneurons	1	331.465	5.78516	1
FCD12-4	Dync1h1(-/Loa)	SC92	interneurons	2	-40.6394	-0.709291	0.6824
FCD12-4	Dync1h1(-/Loa)	SC92	interneurons	3	333.453	5.81985	1
FCD12-4	Dync1h1(-/Loa)	SC92	interneurons	4	-38.0334	-0.663808	0.7137
FCD12-4	Dync1h1(-/Loa)	SC92	interneurons	5	-39.8105	-0.694824	0.4275
FCD12-4	Dync1h1(-/Loa)	SC92	interneurons	6	-19.7834	-0.345285	0.5765
FCD12-4	Dync1h1(-/Loa)	SC92	interneurons	7	26.8914	0.469343	0.5529
FCD12-4	Dync1h1(-/Loa)	SC92	interneurons	8	5.983	0.104423	0.2353
FCD12-4	Dync1h1(-/Loa)	SC92	interneurons	9	11.5131	0.200942	0.05098
FCD12-4	Dync1h1(-/Loa)	SC92	interneurons	10	5.8471	0.102051	0.5961
FCD12-4	Dync1h1(-/Loa)	SC92	interneurons	11	12.0594	0.210476	0.1059
FCD12-4	Dync1h1(-/Loa)	SC92	interneurons	12	11.578	0.202074	0.3804
FCD12-4	Dync1h1(-/Loa)	SC92	interneurons	13	8.0464	0.140436	1
FCD12-4	Dync1h1(-/Loa)	SC92	interneurons	14	9.0098	0.157251	1
FCD12-4	Dync1h1(-/Loa)	SC92	interneurons	15	16.4701	0.287457	0.1059
FCD12-4	Dync1h1(-/Loa)	SC92	interneurons	16	10.9662	0.191396	1
FCD12-4	Dync1h1(-/Loa)	SC92	interneurons	17	42.8786	0.748373	0.9961
FCD12-4	Dync1h1(-/Loa)	SC92	interneurons	18	29.2218	0.510017	1
FCD12-4	Dync1h1(-/Loa)	SC92	interneurons	19	41.5987	0.726034	1
FCD12-4	Dync1h1(-/Loa)	SC92	interneurons	20	74.1029	1.29334	1
FCD12-4	Dync1h1(-/Loa)	SC92	interneurons	21	72.3647	1.263	1
FCD12-4	Dync1h1(-/Loa)	SC92	interneurons	22	47.8089	0.834423	1
FCD12-4	Dync1h1(-/Loa)	SC92	interneurons	23	45.2282	0.789381	1
FCD12-4	Dync1h1(-/Loa)	SC92	interneurons	24	61.1433	1.06715	1
FCD12-4	Dync1h1(-/Loa)	SC92	interneurons	25	34.3793	0.600032	1
FCD12-5	Dync1h1(-/Loa)	SC16	interneurons	1	23.7179	0.413955	0.549
FCD12-5	Dync1h1(-/Loa)	SC16	interneurons	2	42.8949	0.748657	0.7137
FCD12-5	Dync1h1(-/Loa)	SC16	interneurons	3	16.4638	0.287348	0.2941
FCD12-5	Dync1h1(-/Loa)	SC16	interneurons	4	36.0672	0.629491	0.7882
FCD12-5	Dync1h1(-/Loa)	SC16	interneurons	5	27.5777	0.481322	0.6824
FCD12-5	Dync1h1(-/Loa)	SC16	interneurons	6	32.1291	0.560759	0.702
FCD12-5	Dync1h1(-/Loa)	SC16	interneurons	7	22.464	0.392071	1
FCD12-5	Dync1h1(-/Loa)	SC16	interneurons	8	23.998	0.418844	0.8706
FCD12-5	Dync1h1(-/Loa)	SC16	interneurons	9	22.0233	0.384379	1
FCD12-5	Dync1h1(-/Loa)	SC16	interneurons	10	39.8645	0.695767	0.949
FCD12-5	Dync1h1(-/Loa)	SC16	interneurons	11	34.2954	0.598568	0.9059
FCD12-5	Dync1h1(-/Loa)	SC16	interneurons	12	38.9167	0.679225	0.9725
FCD12-5	Dync1h1(-/Loa)	SC16	interneurons	13	23.312	0.406871	1
FCD12-5	Dync1h1(-/Loa)	SC16	interneurons	14	27.2033	0.474787	1
FCD12-5	Dync1h1(-/Loa)	SC16	interneurons	15	24.2489	0.423223	1
FCD12-5	Dync1h1(-/Loa)	SC16	interneurons	16	65.7425	1.14742	1
FCD12-5	Dync1h1(-/Loa)	SC16	interneurons	17	39.8836	0.6961	1
FCD12-5	Dync1h1(-/Loa)	SC16	interneurons	18	27.3441	0.477245	1
FCD12-5	Dync1h1(-/Loa)	SC16	interneurons	19	28.6051	0.499253	1
FCD12-5	Dync1h1(-/Loa)	SC16	interneurons	20	23.8645	0.416514	1
FCD12-5	Dync1h1(-/Loa)	SC16	interneurons	21	36.5368	0.637687	1
FCD12-5	Dync1h1(-/Loa)	SC16	interneurons	22	71.7959	1.25307	1
FCD12-5	Dync1h1(-/Loa)	SC16	interneurons	23	46.0595	0.80389	1
FCD12-5	Dync1h1(-/Loa)	SC16	interneurons	24	43.2083	0.754127	1
FCD12-5	Dync1h1(-/Loa)	SC16	interneurons	25	68.7764	1.20037	1
FCD12-5	Dync1h1(-/Loa)	SC16	interneurons	26	25.2744	0.441121	1
FCD12-5	Dync1h1(-/Loa)	SC16	interneurons	27	36.3423	0.634293	1
FCD12-5	Dync1h1(-/Loa)	SC16	interneurons	28	49.3971	0.862142	1
FCD12-5	Dync1h1(-/Loa)	SC16	interneurons	29	47.7454	0.833314	1
FCD12-5	Dync1h1(-/Loa)	SC28	interneurons	1	-76.6964	-1.3386	0.9922
FCD12-5	Dync1h1(-/Loa)	SC28	interneurons	2	-48.2313	-0.841795	0.5059
FCD12-5	Dync1h1(-/Loa)	SC28	interneurons	3	326.949	5.70633	1
FCD12-5	Dync1h1(-/Loa)	SC28	interneurons	4	348.659	6.08525	1
FCD12-5	Dync1h1(-/Loa)	SC28	interneurons	5	351.508	6.13498	1
FCD12-5	Dync1h1(-/Loa)	SC28	interneurons	6	-14.7811	-0.257979	0.4745
FCD12-5	Dync1h1(-/Loa)	SC28	interneurons	7	-12.6986	-0.221632	0.6275
FCD12-5	Dync1h1(-/Loa)	SC28	interneurons	8	353.448	6.16883	1
FCD12-5	Dync1h1(-/Loa)	SC28	interneurons	9	354.056	6.17944	1
FCD12-5	Dync1h1(-/Loa)	SC28	interneurons	10	358.917	6.26428	1
FCD12-5	Dync1h1(-/Loa)	SC28	interneurons	11	16.0751	0.280563	0.3216
FCD12-5	Dync1h1(-/Loa)	SC28	interneurons	12	18.391	0.320984	0.4157
FCD12-5	Dync1h1(-/Loa)	SC28	interneurons	13	6.786	0.118438	1
FCD12-5	Dync1h1(-/Loa)	SC28	interneurons	14	22.3961	0.390886	0.4275
FCD12-5	Dync1h1(-/Loa)	SC28	interneurons	15	8.3508	0.145749	0.9255
FCD12-5	Dync1h1(-/Loa)	SC28	interneurons	16	15.7136	0.274254	0.102
FCD12-5	Dync1h1(-/Loa)	SC28	interneurons	17	10.2599	0.179069	0.8157
FCD12-5	Dync1h1(-/Loa)	SC28	interneurons	18	15.5149	0.270786	0.2431
FCD12-5	Dync1h1(-/Loa)	SC28	interneurons	19	11.3061	0.197329	0.9098
FCD12-5	Dync1h1(-/Loa)	SC28	interneurons	20	9.4135	0.164297	1
FCD12-5	Dync1h1(-/Loa)	SC28	interneurons	21	11.3625	0.198313	0.8353
FCD12-5	Dync1h1(-/Loa)	SC28	interneurons	22	16.7124	0.291686	0.3725
FCD12-5	Dync1h1(-/Loa)	SC28	interneurons	23	20.43	0.356571	0.1529
FCD12-5	Dync1h1(-/Loa)	SC28	interneurons	24	14.4783	0.252694	0.8157
FCD12-5	Dync1h1(-/Loa)	SC28	interneurons	25	14.2161	0.248118	1
FCD12-5	Dync1h1(-/Loa)	SC28	interneurons	26	18.0441	0.314929	0.6706
FCD12-5	Dync1h1(-/Loa)	SC28	interneurons	27	15.8346	0.276366	0.8627
FCD12-5	Dync1h1(-/Loa)	SC28	interneurons	28	20.7716	0.362533	0.5137
FCD12-5	Dync1h1(-/Loa)	SC28	interneurons	29	24.4696	0.427075	0.1412
FCD12-5	Dync1h1(-/Loa)	SC28	interneurons	30	30.777	0.53716	0.1373
FCD12-5	Dync1h1(-/Loa)	SC28	interneurons	31	14.9276	0.260536	1
FCD12-5	Dync1h1(-/Loa)	SC28	interneurons	32	23.1136	0.403408	0.5608
FCD12-5	Dync1h1(-/Loa)	SC28	interneurons	33	15.7861	0.275519	1
FCD12-5	Dync1h1(-/Loa)	SC28	interneurons	34	22.3104	0.38939	0.8039
FCD12-5	Dync1h1(-/Loa)	SC28	interneurons	35	24.2247	0.422801	0.7294
FCD12-5	Dync1h1(-/Loa)	SC28	interneurons	36	18.3927	0.321013	1
FCD12-5	Dync1h1(-/Loa)	SC28	interneurons	37	35.6426	0.622081	0.3608
FCD12-5	Dync1h1(-/Loa)	SC28	interneurons	38	19.6177	0.342393	1
FCD12-5	Dync1h1(-/Loa)	SC28	interneurons	39	22.5131	0.392928	1
FCD12-5	Dync1h1(-/Loa)	SC28	interneurons	40	29.4806	0.514534	0.4431
FCD12-5	Dync1h1(-/Loa)	SC28	interneurons	41	26.0531	0.454712	0.7843
FCD12-5	Dync1h1(-/Loa)	SC28	interneurons	42	25.4686	0.444511	0.8196
FCD12-5	Dync1h1(-/Loa)	SC28	interneurons	43	33.1521	0.578613	0.4902
FCD12-5	Dync1h1(-/Loa)	SC28	interneurons	44	21.7087	0.378888	1
FCD12-5	Dync1h1(-/Loa)	SC28	interneurons	45	37.0807	0.64718	0.4392
FCD12-5	Dync1h1(-/Loa)	SC28	interneurons	46	19.5494	0.341201	1
FCD12-5	Dync1h1(-/Loa)	SC28	interneurons	47	29.9205	0.522211	0.8588
FCD12-5	Dync1h1(-/Loa)	SC28	interneurons	48	33.9871	0.593187	0.7373
FCD12-5	Dync1h1(-/Loa)	SC28	interneurons	49	27.1293	0.473496	1
FCD12-5	Dync1h1(-/Loa)	SC28	interneurons	50	28.0573	0.489692	1
FCD12-5	Dync1h1(-/Loa)	SC28	interneurons	51	38.603	0.673749	0.9608
FCD12-5	Dync1h1(-/Loa)	SC28	interneurons	52	46.0557	0.803824	0.8627
FCD12-5	Dync1h1(-/Loa)	SC28	interneurons	53	38.5599	0.672997	0.8392
FCD12-5	Dync1h1(-/Loa)	SC28	interneurons	54	28.3184	0.494249	1
FCD12-5	Dync1h1(-/Loa)	SC28	interneurons	55	49.5585	0.864959	0.9843
FCD12-5	Dync1h1(-/Loa)	SC28	interneurons	56	34.1784	0.596526	1
FCD12-5	Dync1h1(-/Loa)	SC28	interneurons	57	41.6047	0.726139	0.9608
FCD12-5	Dync1h1(-/Loa)	SC28	interneurons	58	31.4245	0.548461	1
FCD12-5	Dync1h1(-/Loa)	SC28	interneurons	59	39.6916	0.692749	1
FCD12-5	Dync1h1(-/Loa)	SC28	interneurons	60	50.362	0.878983	1
FCD12-5	Dync1h1(-/Loa)	SC28	interneurons	61	30.4084	0.530727	1
FCD12-5	Dync1h1(-/Loa)	SC28	interneurons	62	49.1092	0.857117	1
FCD12-5	Dync1h1(-/Loa)	SC28	interneurons	63	30.8314	0.538109	1
FCD12-5	Dync1h1(-/Loa)	SC28	interneurons	64	47.9757	0.837334	1
FCD12-5	Dync1h1(-/Loa)	SC28	interneurons	65	42.5962	0.743444	1
FCD12-5	Dync1h1(-/Loa)	SC28	interneurons	66	47.9793	0.837397	1
FCD12-5	Dync1h1(-/Loa)	SC28	interneurons	67	45.9825	0.802546	1
FCD12-5	Dync1h1(-/Loa)	SC4	interneurons	1	324.387	5.66162	1
FCD12-5	Dync1h1(-/Loa)	SC4	interneurons	2	336.102	5.86609	1
FCD12-5	Dync1h1(-/Loa)	SC4	interneurons	3	317.406	5.53977	0.6353
FCD12-5	Dync1h1(-/Loa)	SC4	interneurons	4	314.683	5.49226	0.5529
FCD12-5	Dync1h1(-/Loa)	SC4	interneurons	5	-33.5095	-0.584851	0.8353
FCD12-5	Dync1h1(-/Loa)	SC4	interneurons	6	337.003	5.88182	1
FCD12-5	Dync1h1(-/Loa)	SC4	interneurons	7	357.162	6.23365	0.7176
FCD12-5	Dync1h1(-/Loa)	SC4	interneurons	8	51.6563	0.901573	0.7529
FCD12-5	Dync1h1(-/Loa)	SC4	interneurons	9	11.6418	0.203188	0.07059
FCD12-5	Dync1h1(-/Loa)	SC4	interneurons	10	29.2356	0.510257	0.6039
FCD12-5	Dync1h1(-/Loa)	SC4	interneurons	11	12.1942	0.212829	0.5294
FCD12-5	Dync1h1(-/Loa)	SC4	interneurons	12	10.2557	0.178996	1
FCD12-5	Dync1h1(-/Loa)	SC4	interneurons	13	48.164	0.84062	0.8275
FCD12-5	Dync1h1(-/Loa)	SC4	interneurons	14	46.2646	0.80747	0.6902
FCD12-5	Dync1h1(-/Loa)	SC4	interneurons	15	16.1864	0.282506	1
FCD12-5	Dync1h1(-/Loa)	SC4	interneurons	16	33.2087	0.579601	0.8
FCD12-5	Dync1h1(-/Loa)	SC4	interneurons	17	29.1677	0.509072	0.6941
FCD12-5	Dync1h1(-/Loa)	SC4	interneurons	18	21.9954	0.383892	1
FCD12-5	Dync1h1(-/Loa)	SC4	interneurons	19	29.1273	0.508367	0.7569
FCD12-5	Dync1h1(-/Loa)	SC4	interneurons	20	22.0866	0.385484	1
FCD12-5	Dync1h1(-/Loa)	SC4	interneurons	21	39.0953	0.682342	1
FCD12-5	Dync1h1(-/Loa)	SC4	interneurons	22	23.9111	0.417327	1
FCD12-5	Dync1h1(-/Loa)	SC4	interneurons	23	71.5349	1.24852	1
FCD12-5	Dync1h1(-/Loa)	SC4	interneurons	24	26.9666	0.470656	1
FCD12-5	Dync1h1(-/Loa)	SC4	interneurons	25	67.7496	1.18245	1
FCD12-5	Dync1h1(-/Loa)	SC4	interneurons	26	23.9822	0.418568	1
FCD12-5	Dync1h1(-/Loa)	SC4	interneurons	27	69.7147	1.21675	1
FCD12-5	Dync1h1(-/Loa)	SC4	interneurons	28	22.6314	0.394992	1
FCD12-5	Dync1h1(-/Loa)	SC4	interneurons	29	35.9822	0.628008	1
FCD12-5	Dync1h1(-/Loa)	SC4	interneurons	30	74.5843	1.30174	1
FCD12-5	Dync1h1(-/Loa)	SC4	interneurons	31	24.2965	0.424054	1
FCD12-5	Dync1h1(-/Loa)	SC4	interneurons	32	54.88	0.957837	1
FCD12-5	Dync1h1(-/Loa)	SC4	interneurons	33	69.0697	1.20549	1
FCD12-5	Dync1h1(-/Loa)	SC4	interneurons	34	42.0178	0.733349	1
FCD12-5	Dync1h1(-/Loa)	SC4	interneurons	35	71.1669	1.2421	1
FCD12-5	Dync1h1(-/Loa)	SC4	interneurons	36	27.0726	0.472506	1
FCD12-5	Dync1h1(-/Loa)	SC4	interneurons	37	47.0798	0.821698	1
FCD12-5	Dync1h1(-/Loa)	SC40	interneurons	1	271.663	4.74141	1
FCD12-5	Dync1h1(-/Loa)	SC40	interneurons	2	334.489	5.83794	1
FCD12-5	Dync1h1(-/Loa)	SC40	interneurons	3	347.887	6.07177	1
FCD12-5	Dync1h1(-/Loa)	SC40	interneurons	4	350.884	6.12408	1
FCD12-5	Dync1h1(-/Loa)	SC40	interneurons	5	-4.3836	-0.0765083	0.5725
FCD12-5	Dync1h1(-/Loa)	SC40	interneurons	6	358.588	6.25854	1
FCD12-5	Dync1h1(-/Loa)	SC40	interneurons	7	14.5215	0.253448	0.2392
FCD12-5	Dync1h1(-/Loa)	SC40	interneurons	8	4.9094	0.0856852	1
FCD12-5	Dync1h1(-/Loa)	SC40	interneurons	9	29.1182	0.508208	0.549
FCD12-5	Dync1h1(-/Loa)	SC40	interneurons	10	10.7123	0.186965	1
FCD12-5	Dync1h1(-/Loa)	SC40	interneurons	11	10.335	0.18038	1
FCD12-5	Dync1h1(-/Loa)	SC40	interneurons	12	11.7373	0.204855	1
FCD12-5	Dync1h1(-/Loa)	SC40	interneurons	13	12.2407	0.213641	1
FCD12-5	Dync1h1(-/Loa)	SC40	interneurons	14	15.2562	0.266271	0.6235
FCD12-5	Dync1h1(-/Loa)	SC40	interneurons	15	10.5523	0.184172	1
FCD12-5	Dync1h1(-/Loa)	SC40	interneurons	16	12.3313	0.215222	1
FCD12-5	Dync1h1(-/Loa)	SC40	interneurons	17	29.4691	0.514333	0.4275
FCD12-5	Dync1h1(-/Loa)	SC40	interneurons	18	18.9532	0.330796	1
FCD12-5	Dync1h1(-/Loa)	SC40	interneurons	19	32.0959	0.560179	0.5333
FCD12-5	Dync1h1(-/Loa)	SC40	interneurons	20	29.6844	0.518091	0.4588
FCD12-5	Dync1h1(-/Loa)	SC40	interneurons	21	26.6736	0.465542	1
FCD12-5	Dync1h1(-/Loa)	SC40	interneurons	22	84.0164	1.46636	1
FCD12-5	Dync1h1(-/Loa)	SC40	interneurons	23	39.5046	0.689485	0.8902
FCD12-5	Dync1h1(-/Loa)	SC40	interneurons	24	38.4506	0.67109	0.9098
FCD12-5	Dync1h1(-/Loa)	SC40	interneurons	25	27.3946	0.478126	1
FCD12-5	Dync1h1(-/Loa)	SC40	interneurons	26	42.219	0.736861	1
FCD12-5	Dync1h1(-/Loa)	SC40	interneurons	27	29.1869	0.509408	1
FCD12-5	Dync1h1(-/Loa)	SC40	interneurons	28	31.3014	0.546312	1
FCD12-5	Dync1h1(-/Loa)	SC40	interneurons	29	40.4073	0.70524	1
FCD12-5	Dync1h1(-/Loa)	SC40	interneurons	30	43.8002	0.764458	1
FCD12-5	Dync1h1(-/Loa)	SC40	interneurons	31	67.7434	1.18235	1
FCD12-5	Dync1h1(-/Loa)	SC40	interneurons	32	46.1771	0.805942	1
FCD12-5	Dync1h1(-/Loa)	SC40	interneurons	33	31.6211	0.551892	1
FCD12-5	Dync1h1(-/Loa)	SC40	interneurons	34	44.0933	0.769573	1
FCD12-5	Dync1h1(-/Loa)	SC40	interneurons	35	34.8722	0.608635	1
FCD12-5	Dync1h1(-/Loa)	SC40	interneurons	36	32.2083	0.562141	1
FCD12-5	Dync1h1(-/Loa)	SC40	interneurons	37	44.9663	0.78481	1
FCD12-5	Dync1h1(-/Loa)	SC40	interneurons	38	33.2522	0.58036	1
FCD12-5	Dync1h1(-/Loa)	SC40	interneurons	39	45.8357	0.799984	1
FCD12-5	Dync1h1(-/Loa)	SC57	interneurons	1	23.8899	0.416957	0.7137
FCD12-5	Dync1h1(-/Loa)	SC57	interneurons	2	332.537	5.80387	1
FCD12-5	Dync1h1(-/Loa)	SC57	interneurons	3	302.622	5.28174	0.6588
FCD12-5	Dync1h1(-/Loa)	SC57	interneurons	4	340.183	5.93731	1
FCD12-5	Dync1h1(-/Loa)	SC57	interneurons	5	-14.4624	-0.252416	0.6353
FCD12-5	Dync1h1(-/Loa)	SC57	interneurons	6	-6.8341	-0.119278	0.6196
FCD12-5	Dync1h1(-/Loa)	SC57	interneurons	7	357.925	6.24698	1
FCD12-5	Dync1h1(-/Loa)	SC57	interneurons	8	28.6362	0.499796	0.7647
FCD12-5	Dync1h1(-/Loa)	SC57	interneurons	9	28.182	0.491869	0.5804
FCD12-5	Dync1h1(-/Loa)	SC57	interneurons	10	14.6141	0.255064	0.5882
FCD12-5	Dync1h1(-/Loa)	SC57	interneurons	11	21.5044	0.375323	0.7216
FCD12-5	Dync1h1(-/Loa)	SC57	interneurons	12	20.0765	0.350401	1
FCD12-5	Dync1h1(-/Loa)	SC57	interneurons	13	33.1779	0.579064	0.7294
FCD12-5	Dync1h1(-/Loa)	SC57	interneurons	14	22.4891	0.392509	1
FCD12-5	Dync1h1(-/Loa)	SC57	interneurons	15	21.1909	0.369851	1
FCD12-5	Dync1h1(-/Loa)	SC57	interneurons	16	33.0879	0.577493	0.8824
FCD12-5	Dync1h1(-/Loa)	SC57	interneurons	17	25.2166	0.440113	1
FCD12-5	Dync1h1(-/Loa)	SC57	interneurons	18	41.8566	0.730535	1
FCD12-5	Dync1h1(-/Loa)	SC57	interneurons	19	26.9551	0.470455	1
FCD12-5	Dync1h1(-/Loa)	SC57	interneurons	20	24.061	0.419944	1
FCD12-5	Dync1h1(-/Loa)	SC57	interneurons	21	37.6096	0.656411	1
FCD12-5	Dync1h1(-/Loa)	SC57	interneurons	22	45.7497	0.798483	1
FCD12-5	Dync1h1(-/Loa)	SC57	interneurons	23	30.2804	0.528493	1
FCD12-5	Dync1h1(-/Loa)	SC57	interneurons	24	35.1262	0.613068	1
FCD12-5	Dync1h1(-/Loa)	SC57	interneurons	25	27.1357	0.473607	1
FCD12-5	Dync1h1(-/Loa)	SC57	interneurons	26	43.9395	0.766889	1
FCD12-5	Dync1h1(-/Loa)	SC57	interneurons	27	46.3131	0.808316	1
FCD12-5	Dync1h1(-/Loa)	SC69	interneurons	1	25.7878	0.450082	0.5098
FCD12-5	Dync1h1(-/Loa)	SC69	interneurons	2	303.947	5.30488	0.5608
FCD12-5	Dync1h1(-/Loa)	SC69	interneurons	3	-33.0612	-0.577027	0.851
FCD12-5	Dync1h1(-/Loa)	SC69	interneurons	4	307.357	5.36439	0.5373
FCD12-5	Dync1h1(-/Loa)	SC69	interneurons	5	-18.2313	-0.318196	0.6431
FCD12-5	Dync1h1(-/Loa)	SC69	interneurons	6	-6.5626	-0.114539	0.6314
FCD12-5	Dync1h1(-/Loa)	SC69	interneurons	7	348.457	6.08172	0.4
FCD12-5	Dync1h1(-/Loa)	SC69	interneurons	8	0.8969	0.0156539	1
FCD12-5	Dync1h1(-/Loa)	SC69	interneurons	9	2.7697	0.0483404	0.6196
FCD12-5	Dync1h1(-/Loa)	SC69	interneurons	10	85.4725	1.49178	0.7216
FCD12-5	Dync1h1(-/Loa)	SC69	interneurons	11	54.2492	0.946827	0.7098
FCD12-5	Dync1h1(-/Loa)	SC69	interneurons	12	14.5688	0.254274	0.2157
FCD12-5	Dync1h1(-/Loa)	SC69	interneurons	13	7.0764	0.123506	0.6078
FCD12-5	Dync1h1(-/Loa)	SC69	interneurons	14	12.7027	0.221704	0.6157
FCD12-5	Dync1h1(-/Loa)	SC69	interneurons	15	24.8477	0.433674	0.6196
FCD12-5	Dync1h1(-/Loa)	SC69	interneurons	16	32.2382	0.562663	0.6353
FCD12-5	Dync1h1(-/Loa)	SC69	interneurons	17	35.4185	0.618169	0.7059
FCD12-5	Dync1h1(-/Loa)	SC69	interneurons	18	35.6844	0.62281	0.9961
FCD12-5	Dync1h1(-/Loa)	SC69	interneurons	19	69.2312	1.20831	1
FCD12-5	Dync1h1(-/Loa)	SC69	interneurons	20	36.5473	0.637871	1
FCD12-5	Dync1h1(-/Loa)	SC69	interneurons	21	25.2853	0.441312	1
FCD12-5	Dync1h1(-/Loa)	SC69	interneurons	22	40.7694	0.71156	1
FCD12-5	Dync1h1(-/Loa)	SC69	interneurons	23	29.3114	0.51158	1
FCD12-5	Dync1h1(-/Loa)	SC69	interneurons	24	27.2546	0.475683	1
FCD12-5	Dync1h1(-/Loa)	SC69	interneurons	25	49.339	0.861128	1
FCD12-5	Dync1h1(-/Loa)	SC69	interneurons	26	71.3755	1.24574	1
FCD12-5	Dync1h1(-/Loa)	SC69	interneurons	27	47.075	0.821614	1
FCD12-5	Dync1h1(-/Loa)	SC81	interneurons	1	285.126	4.97638	0.8118
FCD12-5	Dync1h1(-/Loa)	SC81	interneurons	2	297.479	5.19198	0.5961
FCD12-5	Dync1h1(-/Loa)	SC81	interneurons	3	-36.5128	-0.637269	0.7725
FCD12-5	Dync1h1(-/Loa)	SC81	interneurons	4	338.97	5.91615	1
FCD12-5	Dync1h1(-/Loa)	SC81	interneurons	5	342.478	5.97737	1
FCD12-5	Dync1h1(-/Loa)	SC81	interneurons	6	-20.3547	-0.355257	0.5765
FCD12-5	Dync1h1(-/Loa)	SC81	interneurons	7	-17.3794	-0.303328	0.6078
FCD12-5	Dync1h1(-/Loa)	SC81	interneurons	8	-14.5081	-0.253214	0.6235
FCD12-5	Dync1h1(-/Loa)	SC81	interneurons	9	352.68	6.15542	1
FCD12-5	Dync1h1(-/Loa)	SC81	interneurons	10	352.769	6.15698	1
FCD12-5	Dync1h1(-/Loa)	SC81	interneurons	11	359.022	6.26611	1
FCD12-5	Dync1h1(-/Loa)	SC81	interneurons	12	1.5482	0.0270212	1
FCD12-5	Dync1h1(-/Loa)	SC81	interneurons	13	3.6683	0.0640239	0.9765
FCD12-5	Dync1h1(-/Loa)	SC81	interneurons	14	3.5545	0.0620377	1
FCD12-5	Dync1h1(-/Loa)	SC81	interneurons	15	4.6858	0.0817826	1
FCD12-5	Dync1h1(-/Loa)	SC81	interneurons	16	12.314	0.21492	0.1098
FCD12-5	Dync1h1(-/Loa)	SC81	interneurons	17	70.5657	1.2316	0.5765
FCD12-5	Dync1h1(-/Loa)	SC81	interneurons	18	27.399	0.478203	0.4353
FCD12-5	Dync1h1(-/Loa)	SC81	interneurons	19	9.9057	0.172887	0.1608
FCD12-5	Dync1h1(-/Loa)	SC81	interneurons	20	6.2275	0.10869	1
FCD12-5	Dync1h1(-/Loa)	SC81	interneurons	21	8.0959	0.1413	0.7373
FCD12-5	Dync1h1(-/Loa)	SC81	interneurons	22	9.258	0.161583	0.7804
FCD12-5	Dync1h1(-/Loa)	SC81	interneurons	23	12.0429	0.210188	0.1333
FCD12-5	Dync1h1(-/Loa)	SC81	interneurons	24	14.7537	0.257501	0.1255
FCD12-5	Dync1h1(-/Loa)	SC81	interneurons	25	10.3544	0.180718	1
FCD12-5	Dync1h1(-/Loa)	SC81	interneurons	26	19.0779	0.332972	0
FCD12-5	Dync1h1(-/Loa)	SC81	interneurons	27	11.6103	0.202638	1
FCD12-5	Dync1h1(-/Loa)	SC81	interneurons	28	10.6011	0.185024	1
FCD12-5	Dync1h1(-/Loa)	SC81	interneurons	29	18.7306	0.326911	0.1529
FCD12-5	Dync1h1(-/Loa)	SC81	interneurons	30	21.8791	0.381862	0.003922
FCD12-5	Dync1h1(-/Loa)	SC81	interneurons	31	12.7416	0.222383	1
FCD12-5	Dync1h1(-/Loa)	SC81	interneurons	32	21.2842	0.371479	0.4078
FCD12-5	Dync1h1(-/Loa)	SC81	interneurons	33	14.9926	0.26167	1
FCD12-5	Dync1h1(-/Loa)	SC81	interneurons	34	13.2687	0.231583	1
FCD12-5	Dync1h1(-/Loa)	SC81	interneurons	35	27.4926	0.479836	0.1412
FCD12-5	Dync1h1(-/Loa)	SC81	interneurons	36	29.8546	0.521061	0.2588
FCD12-5	Dync1h1(-/Loa)	SC81	interneurons	37	26.6286	0.464757	0.4667
FCD12-5	Dync1h1(-/Loa)	SC81	interneurons	38	39.3879	0.687449	0.5255
FCD12-5	Dync1h1(-/Loa)	SC81	interneurons	39	31.4946	0.549684	0.3412
FCD12-5	Dync1h1(-/Loa)	SC81	interneurons	40	24.844	0.43361	1
FCD12-5	Dync1h1(-/Loa)	SC81	interneurons	41	29.7648	0.519494	0.8353
FCD12-5	Dync1h1(-/Loa)	SC81	interneurons	42	27.0768	0.472579	1
FCD12-5	Dync1h1(-/Loa)	SC81	interneurons	43	48.6667	0.849394	0.9647
FCD12-5	Dync1h1(-/Loa)	SC81	interneurons	44	43.2896	0.755546	1
FCD12-5	Dync1h1(-/Loa)	SC81	interneurons	45	56.6763	0.989188	1
FCD12-5	Dync1h1(-/Loa)	SC81	interneurons	46	30.7738	0.537104	1
FCD12-5	Dync1h1(-/Loa)	SC81	interneurons	47	43.5601	0.760267	1
FCD12-5	Dync1h1(-/Loa)	SC81	interneurons	48	28.4527	0.496593	1
FCD12-5	Dync1h1(-/Loa)	SC81	interneurons	49	27.1025	0.473028	1
FCD12-5	Dync1h1(-/Loa)	SC81	interneurons	50	26.4928	0.462387	1
FCD12-5	Dync1h1(-/Loa)	SC81	interneurons	51	27.1331	0.473562	1
FCD12-5	Dync1h1(-/Loa)	SC81	interneurons	52	29.3844	0.512855	1
FCD12-5	Dync1h1(-/Loa)	SC81	interneurons	53	73.5611	1.28388	1
FCD12-5	Dync1h1(-/Loa)	SC81	interneurons	54	38.2481	0.667555	1
FCD12-5	Dync1h1(-/Loa)	SC81	interneurons	55	38.9295	0.679448	1
FCD12-5	Dync1h1(-/Loa)	SC81	interneurons	56	78.4314	1.36889	1
FCD12-5	Dync1h1(-/Loa)	SC81	interneurons	57	31.7493	0.55413	1
FCD12-5	Dync1h1(-/Loa)	SC81	interneurons	58	36.7251	0.640974	1
FCD12-5	Dync1h1(-/Loa)	SC81	interneurons	59	47.96	0.83706	1
FCD12-5	Dync1h1(-/Loa)	SC81	interneurons	60	41.7178	0.728113	1
FCD12-5	Dync1h1(-/Loa)	SC81	interneurons	61	47.6978	0.832484	1
FCD12-5	Dync1h1(-/Loa)	SC81	interneurons	62	49.986	0.87242	1
FCD12-5	Dync1h1(-/Loa)	SC81	interneurons	63	64.1105	1.11894	1
FCD12-5	Dync1h1(-/Loa)	SC93	interneurons	1	318.586	5.56037	1
FCD12-5	Dync1h1(-/Loa)	SC93	interneurons	2	-69.8394	-1.21893	0.6588
FCD12-5	Dync1h1(-/Loa)	SC93	interneurons	3	281.735	4.9172	1
FCD12-5	Dync1h1(-/Loa)	SC93	interneurons	4	326.539	5.69919	1
FCD12-5	Dync1h1(-/Loa)	SC93	interneurons	5	306.074	5.342	0.7216
FCD12-5	Dync1h1(-/Loa)	SC93	interneurons	6	333.962	5.82873	1
FCD12-5	Dync1h1(-/Loa)	SC93	interneurons	7	336.445	5.87207	1
FCD12-5	Dync1h1(-/Loa)	SC93	interneurons	8	355.774	6.20944	1
FCD12-5	Dync1h1(-/Loa)	SC93	interneurons	9	5.835	0.10184	1
FCD12-5	Dync1h1(-/Loa)	SC93	interneurons	10	10.6614	0.186077	1
FCD12-5	Dync1h1(-/Loa)	SC93	interneurons	11	22.9143	0.39993	0.4549
FCD12-5	Dync1h1(-/Loa)	SC93	interneurons	12	19.0029	0.331663	1
FCD12-5	Dync1h1(-/Loa)	SC93	interneurons	13	34.2479	0.597739	0.8118
FCD12-5	Dync1h1(-/Loa)	SC93	interneurons	14	20.1182	0.351129	1
FCD12-5	Dync1h1(-/Loa)	SC93	interneurons	15	69.7401	1.21719	1
FCD12-5	Dync1h1(-/Loa)	SC93	interneurons	16	41.547	0.725132	1
FCD12-5	Dync1h1(-/Loa)	SC93	interneurons	17	40.7706	0.711581	1
FCD12-5	Dync1h1(-/Loa)	SC93	interneurons	18	28.8018	0.502686	1
FCD12-5	Dync1h1(-/Loa)	SC93	interneurons	19	47.4709	0.828524	1
FCD12-5	Dync1h1(-/Loa)	SC93	interneurons	20	30.7305	0.536348	1
FCD12-5	Dync1h1(-/Loa)	SC93	interneurons	21	34.8131	0.607603	1
FCD12-5	Dync1h1(-/Loa)	SC93	interneurons	22	43.5662	0.760374	1
FCD12-5	Dync1h1(-/Loa)	SC93	interneurons	23	47.2378	0.824455	1
FCD12-5	Dync1h1(-/Loa)	SC93	interneurons	24	34.5267	0.602605	1
FCD12-5	Dync1h1(-/Loa)	SC93	interneurons	25	35.8294	0.625341	1
FCD12-6	Dync1h1(-/+)	SC113	interneurons	1	-31.9358	-0.557385	1
FCD12-6	Dync1h1(-/+)	SC113	interneurons	2	348.756	6.08694	1
FCD12-6	Dync1h1(-/+)	SC113	interneurons	3	-20.135	-0.351422	0.6863
FCD12-6	Dync1h1(-/+)	SC113	interneurons	4	356.297	6.21855	1
FCD12-6	Dync1h1(-/+)	SC113	interneurons	5	-1.3468	-0.0235061	0.6941
FCD12-6	Dync1h1(-/+)	SC113	interneurons	6	0.2872	0.00501259	1
FCD12-6	Dync1h1(-/+)	SC113	interneurons	7	359.326	6.27143	0.2941
FCD12-6	Dync1h1(-/+)	SC113	interneurons	8	4.2268	0.0737716	0.4588
FCD12-6	Dync1h1(-/+)	SC113	interneurons	9	25.6839	0.448269	0.5451
FCD12-6	Dync1h1(-/+)	SC113	interneurons	10	37.7727	0.659258	0.8
FCD12-6	Dync1h1(-/+)	SC113	interneurons	11	21.8875	0.382009	0.3804
FCD12-6	Dync1h1(-/+)	SC113	interneurons	12	33.1104	0.577885	0.4
FCD12-6	Dync1h1(-/+)	SC113	interneurons	13	33.8667	0.591085	0.4431
FCD12-6	Dync1h1(-/+)	SC113	interneurons	14	28.1785	0.491808	0.5765
FCD12-6	Dync1h1(-/+)	SC113	interneurons	15	24.5646	0.428733	1
FCD12-6	Dync1h1(-/+)	SC113	interneurons	16	35.481	0.61926	0.4863
FCD12-6	Dync1h1(-/+)	SC113	interneurons	17	21.1794	0.36965	1
FCD12-6	Dync1h1(-/+)	SC113	interneurons	18	34.404	0.600463	0.5176
FCD12-6	Dync1h1(-/+)	SC113	interneurons	19	37.238	0.649926	0.549
FCD12-6	Dync1h1(-/+)	SC113	interneurons	20	58.6108	1.02295	1
FCD12-6	Dync1h1(-/+)	SC113	interneurons	21	37.0894	0.647332	0.6039
FCD12-6	Dync1h1(-/+)	SC113	interneurons	22	43.5456	0.760014	0.8078
FCD12-6	Dync1h1(-/+)	SC113	interneurons	23	36.3407	0.634265	0.8941
FCD12-6	Dync1h1(-/+)	SC113	interneurons	24	35.0054	0.610959	1
FCD12-6	Dync1h1(-/+)	SC113	interneurons	25	53.3677	0.931442	1
FCD12-6	Dync1h1(-/+)	SC113	interneurons	26	46.6742	0.814618	0.9451
FCD12-6	Dync1h1(-/+)	SC113	interneurons	27	39.0203	0.681033	0.9098
FCD12-6	Dync1h1(-/+)	SC113	interneurons	28	33.2178	0.57976	1
FCD12-6	Dync1h1(-/+)	SC113	interneurons	29	31.0689	0.542255	1
FCD12-6	Dync1h1(-/+)	SC113	interneurons	30	53.8696	0.940202	1
FCD12-6	Dync1h1(-/+)	SC113	interneurons	31	49.1274	0.857435	1
FCD12-6	Dync1h1(-/+)	SC113	interneurons	32	43.8851	0.765939	1
FCD12-6	Dync1h1(-/+)	SC113	interneurons	33	40.6927	0.710222	1
FCD12-6	Dync1h1(-/+)	SC113	interneurons	34	51.9341	0.906421	1
FCD12-6	Dync1h1(-/+)	SC113	interneurons	35	32.4569	0.56648	1
FCD12-6	Dync1h1(-/+)	SC113	interneurons	36	40.8214	0.712468	1
FCD12-6	Dync1h1(-/+)	SC113	interneurons	37	44.7147	0.780419	1
FCD12-6	Dync1h1(-/+)	SC113	interneurons	38	36.5217	0.637424	1
FCD12-6	Dync1h1(-/+)	SC113	interneurons	39	33.9587	0.592691	1
FCD12-6	Dync1h1(-/+)	SC113	interneurons	40	48.854	0.852663	1
FCD12-6	Dync1h1(-/+)	SC113	interneurons	41	45.4229	0.792779	1
FCD12-6	Dync1h1(-/+)	SC114	interneurons	1	-28.5986	-0.49914	1
FCD12-6	Dync1h1(-/+)	SC114	interneurons	2	350.125	6.11083	1
FCD12-6	Dync1h1(-/+)	SC114	interneurons	3	-12.0526	-0.210358	0.5882
FCD12-6	Dync1h1(-/+)	SC114	interneurons	4	-2.7669	-0.0482915	0.5294
FCD12-6	Dync1h1(-/+)	SC114	interneurons	5	1.078	0.0188146	0.5333
FCD12-6	Dync1h1(-/+)	SC114	interneurons	6	3.2745	0.0571508	0.5725
FCD12-6	Dync1h1(-/+)	SC114	interneurons	7	4.5872	0.0800617	1
FCD12-6	Dync1h1(-/+)	SC114	interneurons	8	34.9887	0.610668	0.6392
FCD12-6	Dync1h1(-/+)	SC114	interneurons	9	30.2645	0.528215	0.4863
FCD12-6	Dync1h1(-/+)	SC114	interneurons	10	28.8456	0.503451	0.4314
FCD12-6	Dync1h1(-/+)	SC114	interneurons	11	20.8622	0.364114	0.2275
FCD12-6	Dync1h1(-/+)	SC114	interneurons	12	51.0497	0.890985	0.8157
FCD12-6	Dync1h1(-/+)	SC114	interneurons	13	62.7553	1.09529	1
FCD12-6	Dync1h1(-/+)	SC114	interneurons	14	51.6257	0.901038	0.7451
FCD12-6	Dync1h1(-/+)	SC114	interneurons	15	19.8399	0.346272	1
FCD12-6	Dync1h1(-/+)	SC114	interneurons	16	29.4504	0.514006	0.3529
FCD12-6	Dync1h1(-/+)	SC114	interneurons	17	32.9035	0.574274	0.4314
FCD12-6	Dync1h1(-/+)	SC114	interneurons	18	19.9257	0.347769	1
FCD12-6	Dync1h1(-/+)	SC114	interneurons	19	29.1077	0.508025	0.5059
FCD12-6	Dync1h1(-/+)	SC114	interneurons	20	69.7116	1.2167	1
FCD12-6	Dync1h1(-/+)	SC114	interneurons	21	41.3756	0.72214	0.7333
FCD12-6	Dync1h1(-/+)	SC114	interneurons	22	46.7554	0.816036	0.6196
FCD12-6	Dync1h1(-/+)	SC114	interneurons	23	25.1559	0.439053	1
FCD12-6	Dync1h1(-/+)	SC114	interneurons	24	20.7363	0.361917	1
FCD12-6	Dync1h1(-/+)	SC114	interneurons	25	34.3383	0.599316	0.6588
FCD12-6	Dync1h1(-/+)	SC114	interneurons	26	36.8948	0.643936	0.6667
FCD12-6	Dync1h1(-/+)	SC114	interneurons	27	51.3009	0.89537	0.7451
FCD12-6	Dync1h1(-/+)	SC114	interneurons	28	26.5025	0.462556	1
FCD12-6	Dync1h1(-/+)	SC114	interneurons	29	35.1221	0.612996	0.749
FCD12-6	Dync1h1(-/+)	SC114	interneurons	30	45.2861	0.790392	1
FCD12-6	Dync1h1(-/+)	SC114	interneurons	31	74.0679	1.29273	1
FCD12-6	Dync1h1(-/+)	SC114	interneurons	32	33.6422	0.587167	1
FCD12-6	Dync1h1(-/+)	SC114	interneurons	33	46.5901	0.813151	1
FCD12-6	Dync1h1(-/+)	SC114	interneurons	34	43.208	0.754122	1
FCD12-6	Dync1h1(-/+)	SC114	interneurons	35	77.1851	1.34713	1
FCD12-6	Dync1h1(-/+)	SC114	interneurons	36	37.9002	0.661483	1
FCD12-6	Dync1h1(-/+)	SC114	interneurons	37	35.6311	0.62188	1
FCD12-6	Dync1h1(-/+)	SC114	interneurons	38	52.9453	0.92407	1
FCD12-6	Dync1h1(-/+)	SC114	interneurons	39	40.3201	0.703718	1
FCD12-6	Dync1h1(-/+)	SC114	interneurons	40	43.5126	0.759438	1
FCD12-6	Dync1h1(-/+)	SC114	interneurons	41	47.206	0.8239	1
FCD12-6	Dync1h1(-/+)	SC114	interneurons	42	32.007	0.558628	1
FCD12-6	Dync1h1(-/+)	SC114	interneurons	43	30.1222	0.525732	1
FCD12-6	Dync1h1(-/+)	SC114	interneurons	44	38.5614	0.673023	1
FCD12-6	Dync1h1(-/+)	SC114	interneurons	45	40.268	0.702809	1
FCD12-6	Dync1h1(-/+)	SC114	interneurons	46	35.0607	0.611925	1
FCD12-6	Dync1h1(-/+)	SC114	interneurons	47	49.0351	0.855824	1
FCD12-6	Dync1h1(-/+)	SC114	interneurons	48	42.5771	0.743111	1
FCD12-6	Dync1h1(-/+)	SC115	interneurons	1	-82.0856	-1.43266	1
FCD12-6	Dync1h1(-/+)	SC115	interneurons	2	-85.2247	-1.48745	1
FCD12-6	Dync1h1(-/+)	SC115	interneurons	3	340.779	5.94772	1
FCD12-6	Dync1h1(-/+)	SC115	interneurons	4	-26.5692	-0.46372	1
FCD12-6	Dync1h1(-/+)	SC115	interneurons	5	359.876	6.28102	0.3922
FCD12-6	Dync1h1(-/+)	SC115	interneurons	6	40.3995	0.705104	0.7569
FCD12-6	Dync1h1(-/+)	SC115	interneurons	7	11.7252	0.204643	0.6431
FCD12-6	Dync1h1(-/+)	SC115	interneurons	8	10.6243	0.185429	1
FCD12-6	Dync1h1(-/+)	SC115	interneurons	9	61.3844	1.07136	1
FCD12-6	Dync1h1(-/+)	SC115	interneurons	10	22.2105	0.387646	0.1176
FCD12-6	Dync1h1(-/+)	SC115	interneurons	11	22.7538	0.397129	0.3412
FCD12-6	Dync1h1(-/+)	SC115	interneurons	12	31.3058	0.546389	0.1961
FCD12-6	Dync1h1(-/+)	SC115	interneurons	13	43.7916	0.764308	0.5882
FCD12-6	Dync1h1(-/+)	SC115	interneurons	14	70.2705	1.22645	1
FCD12-6	Dync1h1(-/+)	SC115	interneurons	15	22.9172	0.399981	1
FCD12-6	Dync1h1(-/+)	SC115	interneurons	16	40.8812	0.713512	0.5373
FCD12-6	Dync1h1(-/+)	SC115	interneurons	17	46.3161	0.808368	0.6902
FCD12-6	Dync1h1(-/+)	SC115	interneurons	18	27.5117	0.48017	0.651
FCD12-6	Dync1h1(-/+)	SC115	interneurons	19	35.4197	0.61819	0.3843
FCD12-6	Dync1h1(-/+)	SC115	interneurons	20	25.4137	0.443553	0.9255
FCD12-6	Dync1h1(-/+)	SC115	interneurons	21	43.5549	0.760176	0.6745
FCD12-6	Dync1h1(-/+)	SC115	interneurons	22	25.164	0.439195	1
FCD12-6	Dync1h1(-/+)	SC115	interneurons	23	43.831	0.764995	0.6392
FCD12-6	Dync1h1(-/+)	SC115	interneurons	24	41.5383	0.72498	0.5451
FCD12-6	Dync1h1(-/+)	SC115	interneurons	25	40.1071	0.700001	0.5882
FCD12-6	Dync1h1(-/+)	SC115	interneurons	26	30.569	0.53353	0.9765
FCD12-6	Dync1h1(-/+)	SC115	interneurons	27	27.3213	0.476847	1
FCD12-6	Dync1h1(-/+)	SC115	interneurons	28	56.8888	0.992897	1
FCD12-6	Dync1h1(-/+)	SC115	interneurons	29	41.1346	0.717934	0.7569
FCD12-6	Dync1h1(-/+)	SC115	interneurons	30	36.6205	0.639148	0.7176
FCD12-6	Dync1h1(-/+)	SC115	interneurons	31	49.1484	0.857801	0.8784
FCD12-6	Dync1h1(-/+)	SC115	interneurons	32	46.9497	0.819427	0.9176
FCD12-6	Dync1h1(-/+)	SC115	interneurons	33	51.2582	0.894624	1
FCD12-6	Dync1h1(-/+)	SC115	interneurons	34	57.1992	0.998314	1
FCD12-6	Dync1h1(-/+)	SC115	interneurons	35	35.0991	0.612595	1
FCD12-6	Dync1h1(-/+)	SC115	interneurons	36	59.7222	1.04235	1
FCD12-6	Dync1h1(-/+)	SC115	interneurons	37	50.5562	0.882372	1
FCD12-6	Dync1h1(-/+)	SC115	interneurons	38	54.1578	0.945232	1
FCD12-6	Dync1h1(-/+)	SC115	interneurons	39	36.0162	0.628601	1
FCD12-6	Dync1h1(-/+)	SC115	interneurons	40	35.307	0.616223	1
FCD12-6	Dync1h1(-/+)	SC115	interneurons	41	48.9586	0.854489	1
FCD12-6	Dync1h1(-/+)	SC115	interneurons	42	52.9356	0.923901	1
FCD12-6	Dync1h1(-/+)	SC115	interneurons	43	38.3946	0.670112	1
FCD12-6	Dync1h1(-/+)	SC2	interneurons	1	34.3259	0.5991	0.6431
FCD12-6	Dync1h1(-/+)	SC2	interneurons	2	-81.1983	-1.41718	1
FCD12-6	Dync1h1(-/+)	SC2	interneurons	3	-27.5351	-0.480578	1
FCD12-6	Dync1h1(-/+)	SC2	interneurons	4	336.797	5.87821	1
FCD12-6	Dync1h1(-/+)	SC2	interneurons	5	341.035	5.95218	1
FCD12-6	Dync1h1(-/+)	SC2	interneurons	6	339.95	5.93325	0.7725
FCD12-6	Dync1h1(-/+)	SC2	interneurons	7	339.894	5.93226	0.4353
FCD12-6	Dync1h1(-/+)	SC2	interneurons	8	-34.0903	-0.594988	0.5765
FCD12-6	Dync1h1(-/+)	SC2	interneurons	9	-11.8626	-0.207041	0.5137
[truncated: 3,418 more rows]
